# Supplementary material for: An Investigation on the Persistence of Uranium Hydride during Storage of Simulant Nuclear Waste Packages
Source: PLoS One. 2015 Jul 15;10(7):e0132284. doi: 10.1371/journal.pone.0132284 (PMC4503347; doi:10.1371/journal.pone.0132284)
Supplement: S1 Render — (ZIP) [file pone.0132284.s002.zip]

Archive with 1 entries (1 files):
- S1_Render/10 months subvolumed 4x4x4.am
