# Supplementary material for: An Investigation on the Persistence of Uranium Hydride during Storage of Simulant Nuclear Waste Packages
Source: PLoS One. 2015 Jul 15;10(7):e0132284. doi: 10.1371/journal.pone.0132284 (PMC4503347; doi:10.1371/journal.pone.0132284)
Supplement: S1 Render — (ZIP) [file pone.0132284.s002.zip › S1_Render/10 months subvolumed 4x4x4.am]

# Avizo BINARY-LITTLE-ENDIAN 2.1


define Lattice 204 210 540

Parameters {
    Content "204x210x540 float, uniform coordinates",
    BoundingBox 0 1055.6 0 1086.8 0 2802.8,
    CoordType "uniform"
}

Lattice { float Data } @1

# Data section follows
@1
ÑA¼ÑA¼ÑA¼ÑA¼ÑA¼ÑA¼ÑA¼ÑA¼ÑA¼ÑA¼ÑA¼ÑA¼ÑA¼ÑA¼ÑA¼ÑA¼ÑA¼ÑA¼ÑA¼ÑA¼ÑA¼ÑA¼ÑA¼ÑA¼ÑA¼ÑA¼ÑA¼ÑA¼ÑA¼ÑA¼ÑA¼ÑA¼ÑA¼ÑA¼ÑA¼ÑA¼ÑA¼ÑA¼ÑA¼ÑA¼ÑA¼ÑA¼ÑA¼ÑA¼ÑA¼ÑA¼ÑA¼ÑA¼ÑA¼ÑA¼ÑA¼ÑA¼ÑA¼ÑA¼ÑA¼ÑA¼ÑA¼ÑA¼ÑA¼ÑA¼ÑA¼ÑA¼ÑA¼ÑA¼ÑA¼ÑA¼ÑA¼ÑA¼ÑA¼ÑA¼ÑA¼ÑA¼ÑA¼ÑA¼ÑA¼ÑA¼ÑA¼ÑA¼ÑA¼ÑA¼ÑA¼ÑA¼ÑA¼ÑA¼ÑA¼ÑA¼ÑA¼ÑA¼ÑA¼ÑA¼ÑA¼ÑA¼ÑA¼ÑA¼ÑA¼ÑA¼ÑA¼ÑA¼ÑA¼ÑA¼ÑA¼ÑA¼ÑA¼ÑA¼ÑA¼ÑA¼ÑA¼ÑA¼ÑA¼ÑA¼ÑA¼ÑA¼ÑA¼ÑA¼ÑA¼ÑA¼ÑA¼ÑA¼ÑA¼ÑA¼ÑA¼ÑA¼ÑA¼ÑA¼ÑA¼ÑA¼ÑA¼ÑA¼ÑA¼ÑA¼ÑA¼ÑA¼ÑA¼ÑA¼ÑA¼ÑA¼ÑA¼ÑA¼ÑA¼ÑA¼ÑA¼ÑA¼ÑA¼ÑA¼ÑA¼ÑA¼ÑA¼ÑA¼ÑA¼ÑA¼ÑA¼ÑA¼ÑA¼ÑA¼ÑA¼ÑA¼ÑA¼ÑA¼ÑA¼ÑA¼ÑA¼ÑA¼ÑA¼ÑA¼ÑA¼ÑA¼ÑA¼ÑA¼ÑA¼ÑA¼ÑA¼ÑA¼ÑA¼ÑA¼ÑA¼ÑA¼ÑA¼ÑA¼ÑA¼ÑA¼ÑA¼ÑA¼ÑA¼ÑA¼ÑA¼ÑA¼ÑA¼ÑA¼ÑA¼ÑA¼ÑA¼ÑA¼ÑA¼ÑA¼ÑA¼ÑA¼ÑA¼ÑA¼ÑA¼ÑA¼ÑA¼ÑA¼ÑA¼ÑA¼ÑA¼ÑA¼ÑA¼ÑA¼ÑA¼ÑA¼ÑA¼ÑA¼ÑA¼ÑA¼ÑA¼ÑA¼ÑA¼ÑA¼ÑA¼ÑA¼ÑA¼ÑA¼ÑA¼ÑA¼ÑA¼ÑA¼ÑA¼ÑA¼ÑA¼ÑA¼ÑA¼ÑA¼ÑA¼ÑA¼ÑA¼ÑA¼ÑA¼ÑA¼ÑA¼ÑA¼ÑA¼ÑA¼ÑA¼ÑA¼ÑA¼ÑA¼ÑA¼ÑA¼ÑA¼ÑA¼ÑA¼ÑA¼ÑA¼ÑA¼ÑA¼ÑA¼ÑA¼ÑA¼ÑA¼ÑA¼ÑA¼ÑA¼ÑA¼ÑA¼ÑA¼ÑA¼ÑA¼ÑA¼ÑA¼ÑA¼ÑA¼ÑA¼ÑA¼ÑA¼ÑA¼ÑA¼ÑA¼ÑA¼ÑA¼ÑA¼ÑA¼ÑA¼ÑA¼ÑA¼ÑA¼ÑA¼ÑA¼ÑA¼ÑA¼ÑA¼ÑA¼ÑA¼ÑA¼ÑA¼ÑA¼ÑA¼ÑA¼ÑA¼ÑA¼ÑA¼ÑA¼ÑA¼ÑA¼ÑA¼ÑA¼ÑA¼ÑA¼ÑA¼ÑA¼ÑA¼ÑA¼ÑA¼ÑA¼ÑA¼ÑA¼ÑA¼ÑA¼ÑA¼ÑA¼ÑA¼ÑA¼ÑA¼ÑA¼ÑA¼ÑA¼ÑA¼ÑA¼ÑA¼ÑA¼ÑA¼ÑA¼ÑA¼ÑA¼ÑA¼ÑA¼ÑA¼ÑA¼ÑA¼ÑA¼ÑA¼ÑA¼ÑA¼ÑA¼ÑA¼ÑA¼ÑA¼ÑA¼ÑA¼ÑA¼ÑA¼ÑA¼ÑA¼ÑA¼ÑA¼ÑA¼ÑA¼ÑA¼ÑA¼ÑA¼ÑA¼ÑA¼ÑA¼ÑA¼ÑA¼ÑA¼ÑA¼ÑA¼ÑA¼ÑA¼ÑA¼ÑA¼ÑA¼ÑA¼ÑA¼ÑA¼ÑA¼ÑA¼ÑA¼ÑA¼ÑA¼ÑA¼ÑA¼ÑA¼ÑA¼ÑA¼ÑA¼ÑA¼ÑA¼ÑA¼ÑA¼ÑA¼ÑA¼ÑA¼ÑA¼ÑA¼ÑA¼ÑA¼ÑA¼ÑA¼ÑA¼ÑA¼ÑA¼ÑA¼ÑA¼ÑA¼ÑA¼ÑA¼ÑA¼ÑA¼ÑA¼ÑA¼ÑA¼ÑA¼ÑA¼ÑA¼ÑA¼ÑA¼ÑA¼ÑA¼ÑA¼ÑA¼ÑA¼ÑA¼ÑA¼ÑA¼ÑA¼ÑA¼ÑA¼ÑA¼ÑA¼ÑA¼ÑA¼ÑA¼ÑA¼ÑA¼ÑA¼ÑA¼ÑA¼ÑA¼ÑA¼ÑA¼ÑA¼ÑA¼ÑA¼ÑA¼ÑA¼ÑA¼ÑA¼ÑA¼ÑA¼ÑA¼ÑA¼ÑA¼ÑA¼ÑA¼ÑA¼ÑA¼ÑA¼ÑA¼ÑA¼ÑA¼ÑA¼ÑA¼ÑA¼ÑA¼ÑA¼ÑA¼ÑA¼ÑA¼ÑA¼ÑA¼ÑA¼ÑA¼ÑA¼ÑA¼ÑA¼ÑA¼ÑA¼ÑA¼ÑA¼ÑA¼ÑA¼ÑA¼ÑA¼ÑA¼ÑA¼ÑA¼ÑA¼ÑA¼ÑA¼ÑA¼ÑA¼ÑA¼ÑA¼ÑA¼ÑA¼ÑA¼ÑA¼ÑA¼ÑA¼ÑA¼ÑA¼ÑA¼ÑA¼ÑA¼ÑA¼ÑA¼ÑA¼ÑA¼ÑA¼ÑA¼ÑA¼ÑA¼ÑA¼ÑA¼ÑA¼ÑA¼ÑA¼ÑA¼ÑA¼ÑA¼ÑA¼ÑA¼ÑA¼ÑA¼ÑA¼ÑA¼ÑA¼ÑA¼ÑA¼ÑA¼ÑA¼ÑA¼ÑA¼ÑA¼ÑA¼ÑA¼ÑA¼ÑA¼ÑA¼ÑA¼ÑA¼ÑA¼ÑA¼ÑA¼ÑA¼ÑA¼ÑA¼ÑA¼ÑA¼ÑA¼ÑA¼ÑA¼ÑA¼ÑA¼ÑA¼ÑA¼ÑA¼ÑA¼ÑA¼ÑA¼ÑA¼ÑA¼ÑA¼ÑA¼ÑA¼ÑA¼ÑA¼ÑA¼ÑA¼ÑA¼ÑA¼ÑA¼ÑA¼ÑA¼ÑA¼ÑA¼ÑA¼ÑA¼ÑA¼ÑA¼ÑA¼ÑA¼ÑA¼ÑA¼ÑA¼ÑA¼ÑA¼ÑA¼ÑA¼ÑA¼ÑA¼ÑA¼ÑA¼ÑA¼ÑA¼ÑA¼ÑA¼ÑA¼ÑA¼ÑA¼ÑA¼ÑA¼ÑA¼ÑA¼ÑA¼ÑA¼ÑA¼ÑA¼ÑA¼ÑA¼ÑA¼ÑA¼ÑA¼ÑA¼ÑA¼ÑA¼ÑA¼ÑA¼ÑA¼ÑA¼ÑA¼ÑA¼ÑA¼ÑA¼ÑA¼ÑA¼ÑA¼ÑA¼ÑA¼ÑA¼ÑA¼ÑA¼ÑA¼ÑA¼ÑA¼ÑA¼ÑA¼ÑA¼ÑA¼ÑA¼ÑA¼ÑA¼ÑA¼ÑA¼ÑA¼ÑA¼ÑA¼ÑA¼ÑA¼ÑA¼ÑA¼ÑA¼ÑA¼ÑA¼ÑA¼ÑA¼ÑA¼ÑA¼ÑA¼ÑA¼ÑA¼ÑA¼ÑA¼ÑA¼ÑA¼ÑA¼ÑA¼ÑA¼ÑA¼ÑA¼ÑA¼ÑA¼ÑA¼ÑA¼ÑA¼ÑA¼ÑA¼ÑA¼ÑA¼ÑA¼ÑA¼ÑA¼ÑA¼ÑA¼ÑA¼ÑA¼ÑA¼ÑA¼ÑA¼ÑA¼ÑA¼ÑA¼ÑA¼ÑA¼ÑA¼ÑA¼ÑA¼ÑA¼ÑA¼ÑA¼ÑA¼ÑA¼ÑA¼ÑA¼ÑA¼ÑA¼ÑA¼ÑA¼ÑA¼ÑA¼ÑA¼ÑA¼ÑA¼ÑA¼ÑA¼ÑA¼ÑA¼ÑA¼ÑA¼ÑA¼ÑA¼ÑA¼ÑA¼ÑA¼ÑA¼ÑA¼ÑA¼ÑA¼ÑA¼ÑA¼ÑA¼ÑA¼ÑA¼ÑA¼ÑA¼ÑA¼ÑA¼ÑA¼ÑA¼ÑA¼ÑA¼ÑA¼ÑA¼ÑA¼ÑA¼ÑA¼ÑA¼ÑA¼ÑA¼ÑA¼ÑA¼ÑA¼ÑA¼ÑA¼ÑA¼ÑA¼ÑA¼ÑA¼ÑA¼ÑA¼ÑA¼ÑA¼ÑA¼ÑA¼ÑA¼ÑA¼ÑA¼ÑA¼ÑA¼ÑA¼ÑA¼ÑA¼ÑA¼ÑA¼ÑA¼ÑA¼ÑA¼ÑA¼ÑA¼ÑA¼ÑA¼ÑA¼ÑA¼ÑA¼ÑA¼ÑA¼ÑA¼ÑA¼ÑA¼ÑA¼ÑA¼ÑA¼ÑA¼ÑA¼ÑA¼ÑA¼ÑA¼ÑA¼ÑA¼ÑA¼ÑA¼ÑA¼ÑA¼ÑA¼ÑA¼ÑA¼ÑA¼ÑA¼ÑA¼ÑA¼ÑA¼ÑA¼ÑA¼ÑA¼ÑA¼ÑA¼ÑA¼ÑA¼ÑA¼ÑA¼ÑA¼ÑA¼ÑA¼ÑA¼ÑA¼ÑA¼ÑA¼ÑA¼ÑA¼ÑA¼ÑA¼ÑA¼ÑA¼ÑA¼ÑA¼ÑA¼ÑA¼ÑA¼ÑA¼ÑA¼ÑA¼ÑA¼ÑA¼ÑA¼ÑA¼ÑA¼ÑA¼ÑA¼ÑA¼ÑA¼ÑA¼ÑA¼ÑA¼ÑA¼ÑA¼ÑA¼ÑA¼ÑA¼ÑA¼ÑA¼ÑA¼ÑA¼ÑA¼ÑA¼ÑA¼ÑA¼ÑA¼ÑA¼ÑA¼ÑA¼ÑA¼ÑA¼ÑA¼ÑA¼ÑA¼ÑA¼ÑA¼ÑA¼ÑA¼ÑA¼ÑA¼ÑA¼ÑA¼ÑA¼ÑA¼ÑA¼ÑA¼ÑA¼ÑA¼ÑA¼ÑA¼ÑA¼ÑA¼ÑA¼ÑA¼ÑA¼ÑA¼ÑA¼ÑA¼ÑA¼ÑA¼ÑA¼ÑA¼ÑA¼ÑA¼ÑA¼ÑA¼ÑA¼ÑA¼ÑA¼ÑA¼ÑA¼ÑA¼ÑA¼ÑA¼ÑA¼ÑA¼ÑA¼ÑA¼ÑA¼ÑA¼ÑA¼ÑA¼ÑA¼ÑA¼ÑA¼ÑA¼ÑA¼ÑA¼ÑA¼ÑA¼ÑA¼ÑA¼ÑA¼ÑA¼ÑA¼ÑA¼ÑA¼ÑA¼ÑA¼ÑA¼ÑA¼ÑA¼ÑA¼ÑA¼ÑA¼ÑA¼ÑA¼ÑA¼ÑA¼ÑA¼ÑA¼ÑA¼ÑA¼ÑA¼ÑA¼ÑA¼ÑA¼ÑA¼ÑA¼ÑA¼ÑA¼ÑA¼ÑA¼ÑA¼ÑA¼ÑA¼ÑA¼ÑA¼ÑA¼ÑA¼ÑA¼ÑA¼ÑA¼ÑA¼ÑA¼ÑA¼ÑA¼ÑA¼ÑA¼ÑA¼ÑA¼ÑA¼ÑA¼ÑA¼ÑA¼ÑA¼ÑA¼ÑA¼ÑA¼ÑA¼ÑA¼ÑA¼ÑA¼ÑA¼ÑA¼ÑA¼ÑA¼ÑA¼ÑA¼ÑA¼ÑA¼ÑA¼ÑA¼ÑA¼ÑA¼ÑA¼ÑA¼ÑA¼ÑA¼ÑA¼ÑA¼ÑA¼ÑA¼ÑA¼ÑA¼ÑA¼ÑA¼ÑA¼ÑA¼ÑA¼ÑA¼ÑA¼ÑA¼ÑA¼ÑA¼ÑA¼ÑA¼ÑA¼ÑA¼ÑA¼ÑA¼ÑA¼ÑA¼ÑA¼ÑA¼ÑA¼ÑA¼ÑA¼ÑA¼ÑA¼ÑA¼ÑA¼ÑA¼ÑA¼ÑA¼ÑA¼ÑA¼ÑA¼ÑA¼ÑA¼ÑA¼ÑA¼ÑA¼ÑA¼ÑA¼ÑA¼ÑA¼ÑA¼ÑA¼ÑA¼ÑA¼ÑA¼ÑA¼ÑA¼ÑA¼ÑA¼ÑA¼ÑA¼ÑA¼ÑA¼ÑA¼ÑA¼ÑA¼ÑA¼ÑA¼ÑA¼ÑA¼ÑA¼ÑA¼ÑA¼ÑA¼ÑA¼ÑA¼ÑA¼ÑA¼ÑA¼ÑA¼ÑA¼ÑA¼ÑA¼ÑA¼ÑA¼ÑA¼ÑA¼ÑA¼ÑA¼ÑA¼ÑA¼ÑA¼ÑA¼ÑA¼ÑA¼ÑA¼ÑA¼ÑA¼ÑA¼ÑA¼ÑA¼ÑA¼ÑA¼ÑA¼ÑA¼ÑA¼ÑA¼ÑA¼ÑA¼ÑA¼ÑA¼ÑA¼ÑA¼ÑA¼ÑA¼ÑA¼ÑA¼ÑA¼ÑA¼ÑA¼ÑA¼ÑA¼ÑA¼ÑA¼ÑA¼ÑA¼ÑA¼ÑA¼ÑA¼ÑA¼ÑA¼ÑA¼ÑA¼ÑA¼ÑA¼ÑA¼ÑA¼ÑA¼ÑA¼ÑA¼ÑA¼ÑA¼ÑA¼ÑA¼ÑA¼ÑA¼ÑA¼ÑA¼ÑA¼ÑA¼ÑA¼ÑA¼ÑA¼ÑA¼ÑA¼ÑA¼ÑA¼ÑA¼ÑA¼ÑA¼ÑA¼ÑA¼ÑA¼ÑA¼ÑA¼ÑA¼ÑA¼ÑA¼ÑA¼ÑA¼ÑA¼ÑA¼ÑA¼ÑA¼ÑA¼ÑA¼ÑA¼ÑA¼ÑA¼ÑA¼ÑA¼ÑA¼ÑA¼ÑA¼ÑA¼ÑA¼ÑA¼ÑA¼ÑA¼ÑA¼ÑA¼ÑA¼ÑA¼ÑA¼ÑA¼ÑA¼ÑA¼ÑA¼ÑA¼ÑA¼ÑA¼ÑA¼ÑA¼ÑA¼ÑA¼ÑA¼ÑA¼ÑA¼ÑA¼ÑA¼ÑA¼ÑA¼ÑA¼ÑA¼ÑA¼ÑA¼ÑA¼ÑA¼ÑA¼ÑA¼ÑA¼ÑA¼ÑA¼ÑA¼ÑA¼ÑA¼ÑA¼ÑA¼ÑA¼ÑA¼ÑA¼ÑA¼ÑA¼ÑA¼ÑA¼ÑA¼ÑA¼ÑA¼ÑA¼ÑA¼ÑA¼ÑA¼ÑA¼ÑA¼ÑA¼ÑA¼ÑA¼ÑA¼ÑA¼ÑA¼ÑA¼ÑA¼ÑA¼ÑA¼ÑA¼ÑA¼ÑA¼ÑA¼ÑA¼ÑA¼ÑA¼ÑA¼ÑA¼ÑA¼ÑA¼ÑA¼ÑA¼ÑA¼ÑA¼ÑA¼ÑA¼ÑA¼ÑA¼ÑA¼ÑA¼ÑA¼ÑA¼ÑA¼ÑA¼ÑA¼ÑA¼ÑA¼ÑA¼ÑA¼ÑA¼ÑA¼ÑA¼ÑA¼ÑA¼ÑA¼ÑA¼ÑA¼ÑA¼ÑA¼ÑA¼ÑA¼ÑA¼ÑA¼ÑA¼ÑA¼ÑA¼ÑA¼ÑA¼ÑA¼ÑA¼ÑA¼ÑA¼ÑA¼ÑA¼ÑA¼ÑA¼ÑA¼ÑA¼ÑA¼ÑA¼ÑA¼ÑA¼ÑA¼ÑA¼ÑA¼ÑA¼ÑA¼ÑA¼ÑA¼ÑA¼ÑA¼ÑA¼ÑA¼ÑA¼ÑA¼ÑA¼ÑA¼ÑA¼ÑA¼ÑA¼ÑA¼ÑA¼ÑA¼ÑA¼ÑA¼ÑA¼ÑA¼ÑA¼ÑA¼ÑA¼ÑA¼ÑA¼ÑA¼ÑA¼ÑA¼ÑA¼ÑA¼ÑA¼ÑA¼ÑA¼ÑA¼ÑA¼ÑA¼ÑA¼ÑA¼ÑA¼ÑA¼ÑA¼ÑA¼ÑA¼ÑA¼ÑA¼ÑA¼ÑA¼ÑA¼ÑA¼ÑA¼ÑA¼ÑA¼ÑA¼ÑA¼ÑA¼ÑA¼ÑA¼ÑA¼ÑA¼ÑA¼ÑA¼ÑA¼ÑA¼ÑA¼ÑA¼ÑA¼ÑA¼ÑA¼ÑA¼ÑA¼ÑA¼ÑA¼ÑA¼ÑA¼ÑA¼ÑA¼ÑA¼ÑA¼ÑA¼ÑA¼ÑA¼ÑA¼ÑA¼ÑA¼ÑA¼ÑA¼ÑA¼ÑA¼ÑA¼ÑA¼ÑA¼ÑA¼ÑA¼ÑA¼ÑA¼ÑA¼ÑA¼ÑA¼ÑA¼ÑA¼ÑA¼ÑA¼ÑA¼ÑA¼ÑA¼ÑA¼ÑA¼ÑA¼ÑA¼ÑA¼ÑA¼ÑA¼ÑA¼ÑA¼ÑA¼ÑA¼ÑA¼ÑA¼ÑA¼ÑA¼ÑA¼ÑA¼ÑA¼ÑA¼ÑA¼ÑA¼ÑA¼ÑA¼ÑA¼ÑA¼ÑA¼ÑA¼ÑA¼ÑA¼ÑA¼ÑA¼ÑA¼ÑA¼ÑA¼ÑA¼ÑA¼ÑA¼ÑA¼ÑA¼ÑA¼ÑA¼ÑA¼ÑA¼ÑA¼ÑA¼ÑA¼ÑA¼ÑA¼ÑA¼ÑA¼ÑA¼ÑA¼ÑA¼ÑA¼ÑA¼ÑA¼ÑA¼ÑA¼ÑA¼ÑA¼ÑA¼ÑA¼ÑA¼ÑA¼ÑA¼ÑA¼ÑA¼ÑA¼ÑA¼ÑA¼ÑA¼ÑA¼ÑA¼ÑA¼ÑA¼ÑA¼ÑA¼ÑA¼ÑA¼ÑA¼ÑA¼ÑA¼ÑA¼ÑA¼ÑA¼ÑA¼ÑA¼ÑA¼ÑA¼ÑA¼ÑA¼ÑA¼ÑA¼ÑA¼ÑA¼ÑA¼ÑA¼ÑA¼ÑA¼ÑA¼ÑA¼ÑA¼ÑA¼ÑA¼ÑA¼ÑA¼ÑA¼ÑA¼ÑA¼ÑA¼ÑA¼ÑA¼ÑA¼ÑA¼ÑA¼ÑA¼ÑA¼ÑA¼ÑA¼ÑA¼ÑA¼ÑA¼ÑA¼ÑA¼ÑA¼ÑA¼ÑA¼ÑA¼ÑA¼ÑA¼ÑA¼ÑA¼ÑA¼ÑA¼ÑA¼ÑA¼ÑA¼ÑA¼ÑA¼ÑA¼ÑA¼ÑA¼ÑA¼ÑA¼ÑA¼ÑA¼ÑA¼ÑA¼ÑA¼ÑA¼ÑA¼ÑA¼ÑA¼ÑA¼ÑA¼ÑA¼ÑA¼ÑA¼ÑA¼ÑA¼ÑA¼ÑA¼ÑA¼ÑA¼ÑA¼ÑA¼ÑA¼ÑA¼ÑA¼ÑA¼ÑA¼ÑA¼ÑA¼ÑA¼ÑA¼ÑA¼ÑA¼ÑA¼ÑA¼ÑA¼ÑA¼ÑA¼ÑA¼ÑA¼ÑA¼ÑA¼ÑA¼ÑA¼ÑA¼ÑA¼ÑA¼ÑA¼ÑA¼ÑA¼ÑA¼ÑA¼ÑA¼ÑA¼ÑA¼ÑA¼ÑA¼ÑA¼ÑA¼ÑA¼ÑA¼ÑA¼ÑA¼ÑA¼ÑA¼ÑA¼ÑA¼ÑA¼ÑA¼ÑA¼ÑA¼ÑA¼ÑA¼ÑA¼ÑA¼ÑA¼ÑA¼ÑA¼ÑA¼ÑA¼ÑA¼ÑA¼ÑA¼ÑA¼ÑA¼ÑA¼ÑA¼ÑA¼ÑA¼ÑA¼ÑA¼ÑA¼ÑA¼ÑA¼ÑA¼ÑA¼ÑA¼ÑA¼ÑA¼ÑA¼ÑA¼ÑA¼ÑA¼ÑA¼ÑA¼ÑA¼ÑA¼ÑA¼ÑA¼ÑA¼ÑA¼ÑA¼ÑA¼ÑA¼ÑA¼ÑA¼ÑA¼ÑA¼ÑA¼ÑA¼ÑA¼ÑA¼ÑA¼ÑA¼ÑA¼ÑA¼ÑA¼ÑA¼ÑA¼ÑA¼ÑA¼ÑA¼ÑA¼ÑA¼ÑA¼ÑA¼ÑA¼ÑA¼ÑA¼ÑA¼ÑA¼ÑA¼ÑA¼ÑA¼ÑA¼ÑA¼ÑA¼ÑA¼ÑA¼ÑA¼ÑA¼ÑA¼ÑA¼ÑA¼ÑA¼ÑA¼ÑA¼ÑA¼ÑA¼ÑA¼ÑA¼ÑA¼ÑA¼ÑA¼ÑA¼ÑA¼ÑA¼ÑA¼ÑA¼ÑA¼ÑA¼ÑA¼ÑA¼ÑA¼ÑA¼ÑA¼ÑA¼ÑA¼ÑA¼ÑA¼ÑA¼ÑA¼ÑA¼ÑA¼ÑA¼ÑA¼ÑA¼ÑA¼ÑA¼ÑA¼ÑA¼ÑA¼ÑA¼ÑA¼ÑA¼ÑA¼ÑA¼ÑA¼ÑA¼ÑA¼ÑA¼ÑA¼ÑA¼ÑA¼ÑA¼ÑA¼ÑA¼ÑA¼ÑA¼ÑA¼ÑA¼ÑA¼ÑA¼ÑA¼ÑA¼ÑA¼ÑA¼ÑA¼ÑA¼ÑA¼ÑA¼ÑA¼ÑA¼ÑA¼ÑA¼ÑA¼ÑA¼ÑA¼ÑA¼ÑA¼ÑA¼ÑA¼ÑA¼ÑA¼ÑA¼ÑA¼ÑA¼ÑA¼ÑA¼ÑA¼ÑA¼ÑA¼ÑA¼ÑA¼ÑA¼ÑA¼ÑA¼ÑA¼ÑA¼ÑA¼ÑA¼ÑA¼ÑA¼ÑA¼ÑA¼ÑA¼ÑA¼ÑA¼ÑA¼ÑA¼ÑA¼ÑA¼ÑA¼ÑA¼ÑA¼ÑA¼ÑA¼ÑA¼ÑA¼ÑA¼ÑA¼ÑA¼ÑA¼ÑA¼ÑA¼ÑA¼ÑA¼ÑA¼ÑA¼ÑA¼ÑA¼ÑA¼ÑA¼ÑA¼ÑA¼ÑA¼ÑA¼ÑA¼ÑA¼ÑA¼ÑA¼ÑA¼ÑA¼ÑA¼ÑA¼ÑA¼ÑA¼ÑA¼ÑA¼ÑA¼ÑA¼ÑA¼ÑA¼ÑA¼ÑA¼ÑA¼ÑA¼ÑA¼ÑA¼ÑA¼ÑA¼ÑA¼ÑA¼ÑA¼ÑA¼ÑA¼ÑA¼ÑA¼ÑA¼ÑA¼ÑA¼ÑA¼ÑA¼ÑA¼ÑA¼ÑA¼ÑA¼ÑA¼ÑA¼ÑA¼ÑA¼ÑA¼ÑA¼ÑA¼ÑA¼ÑA¼ÑA¼ÑA¼ÑA¼ÑA¼ÑA¼ÑA¼ÑA¼ÑA¼ÑA¼ÑA¼ÑA¼ÑA¼ÑA¼ÑA¼ÑA¼ÑA¼ÑA¼ÑA¼ÑA¼ÑA¼ÑA¼ÑA¼ÑA¼ÑA¼ÑA¼ÑA¼ÑA¼ÑA¼ÑA¼ÑA¼ÑA¼ÑA¼ÑA¼ÑA¼ÑA¼ÑA¼ÑA¼ÑA¼ÑA¼ÑA¼ÑA¼ÑA¼ÑA¼ÑA¼ÑA¼ÑA¼ÑA¼ÑA¼ÑA¼ÑA¼ÑA¼ÑA¼ÑA¼ÑA¼ÑA¼ÑA¼ÑA¼ÑA¼ÑA¼ÑA¼ÑA¼ÑA¼ÑA¼ÑA¼ÑA¼ÑA¼ÑA¼ÑA¼ÑA¼ÑA¼ÑA¼ÑA¼ÑA¼ÑA¼ÑA¼ÑA¼ÑA¼ÑA¼ÑA¼ÑA¼ÑA¼ÑA¼ÑA¼ÑA¼ÑA¼ÑA¼ÑA¼ÑA¼ÑA¼ÑA¼ÑA¼ÑA¼ÑA¼ÑA¼ÑA¼ÑA¼ÑA¼ÑA¼ÑA¼ÑA¼ÑA¼ÑA¼ÑA¼ÑA¼ÑA¼ÑA¼ÑA¼ÑA¼ÑA¼ÑA¼ÑA¼ÑA¼ÑA¼ÑA¼ÑA¼ÑA¼ÑA¼ÑA¼ÑA¼ÑA¼ÑA¼ÑA¼ÑA¼ÑA¼ÑA¼ÑA¼ÑA¼ÑA¼ÑA¼ÑA¼ÑA¼ÑA¼ÑA¼ÑA¼ÑA¼ÑA¼ÑA¼ÑA¼ÑA¼ÑA¼ÑA¼ÑA¼ÑA¼ÑA¼ÑA¼ÑA¼ÑA¼ÑA¼ÑA¼ÑA¼ÑA¼ÑA¼ÑA¼ÑA¼ÑA¼ÑA¼ÑA¼ÑA¼ÑA¼ÑA¼ÑA¼ÑA¼ÑA¼ÑA¼ÑA¼ÑA¼ÑA¼ÑA¼ÑA¼ÑA¼ÑA¼ÑA¼ÑA¼ÑA¼ÑA¼ÑA¼ÑA¼ÑA¼ÑA¼ÑA¼ÑA¼ÑA¼ÑA¼ÑA¼ÑA¼ÑA¼ÑA¼ÑA¼ÑA¼ÑA¼ÑA¼ÑA¼ÑA¼ÑA¼ÑA¼ÑA¼ÑA¼ÑA¼ÑA¼ÑA¼ÑA¼ÑA¼ÑA¼ÑA¼ÑA¼ÑA¼ÑA¼ÑA¼ÑA¼ÑA¼ÑA¼ÑA¼ÑA¼ÑA¼ÑA¼ÑA¼ÑA¼ÑA¼ÑA¼ÑA¼ÑA¼ÑA¼ÑA¼ÑA¼ÑA¼ÑA¼ÑA¼ÑA¼ÑA¼ÑA¼ÑA¼ÑA¼ÑA¼ÑA¼ÑA¼ÑA¼ÑA¼ÑA¼ÑA¼ÑA¼ÑA¼ÑA¼ÑA¼ÑA¼ÑA¼ÑA¼ÑA¼ÑA¼ÑA¼ÑA¼ÑA¼ÑA¼ÑA¼ÑA¼ÑA¼ÑA¼ÑA¼ÑA¼ÑA¼ÑA¼ÑA¼ÑA¼ÑA¼ÑA¼ÑA¼ÑA¼ÑA¼ÑA¼ÑA¼ÑA¼ÑA¼ÑA¼ÑA¼ÑA¼ÑA¼ÑA¼ÑA¼ÑA¼ÑA¼ÑA¼ÑA¼ÑA¼ÑA¼ÑA¼ÑA¼ÑA¼ÑA¼ÑA¼ÑA¼ÑA¼ÑA¼ÑA¼ÑA¼ÑA¼ÑA¼ÑA¼ÑA¼ÑA¼ÑA¼ÑA¼ÑA¼ÑA¼ÑA¼ÑA¼ÑA¼ÑA¼ÑA¼ÑA¼ÑA¼ÑA¼ÑA¼ÑA¼ÑA¼ÑA¼ÑA¼ÑA¼ÑA¼ÑA¼ÑA¼ÑA¼ÑA¼ÑA¼ÑA¼ÑA¼ÑA¼ÑA¼ÑA¼ÑA¼ÑA¼ÑA¼ÑA¼ÑA¼ÑA¼ÑA¼ÑA¼ÑA¼ÑA¼ÑA¼ÑA¼ÑA¼ÑA¼ÑA¼ÑA¼ÑA¼ÑA¼ÑA¼ÑA¼ÑA¼ÑA¼ÑA¼ÑA¼ÑA¼ÑA¼ÑA¼ÑA¼ÑA¼ÑA¼ÑA¼ÑA¼ÑA¼ÑA¼ÑA¼ÑA¼ÑA¼ÑA¼ÑA¼ÑA¼ÑA¼ÑA¼ÑA¼ÑA¼ÑA¼ÑA¼ÑA¼ÑA¼ÑA¼ÑA¼ÑA¼ÑA¼ÑA¼ÑA¼ÑA¼ÑA¼ÑA¼ÑA¼ÑA¼ÑA¼ÑA¼ÑA¼ÑA¼ÑA¼ÑA¼ÑA¼ÑA¼ÑA¼ÑA¼ÑA¼ÑA¼ÑA¼ÑA¼ÑA¼ÑA¼ÑA¼ÑA¼ÑA¼ÑA¼ÑA¼ÑA¼ÑA¼ÑA¼ÑA¼ÑA¼ÑA¼ÑA¼ÑA¼ÑA¼ÑA¼ÑA¼ÑA¼ÑA¼ÑA¼ÑA¼ÑA¼ÑA¼ÑA¼ÑA¼ÑA¼ÑA¼ÑA¼ÑA¼ÑA¼ÑA¼ÑA¼ÑA¼ÑA¼ÑA¼ÑA¼ÑA¼ÑA¼ÑA¼ÑA¼ÑA¼ÑA¼ÑA¼ÑA¼ÑA¼ÑA¼ÑA¼ÑA¼ÑA¼ÑA¼ÑA¼ÑA¼ÑA¼ÑA¼ÑA¼ÑA¼ÑA¼ÑA¼ÑA¼ÑA¼ÑA¼ÑA¼ÑA¼ÑA¼ÑA¼ÑA¼ÑA¼ÑA¼ÑA¼ÑA¼ÑA¼ÑA¼ÑA¼ÑA¼ÑA¼ÑA¼ÑA¼ÑA¼ÑA¼ÑA¼ÑA¼ÑA¼ÑA¼ÑA¼ÑA¼ÑA¼ÑA¼ÑA¼ÑA¼ÑA¼ÑA¼ÑA¼ÑA¼ÑA¼ÑA¼ÑA¼ÑA¼ÑA¼ÑA¼ÑA¼ÑA¼ÑA¼ÑA¼ÑA¼ÑA¼ÑA¼ÑA¼ÑA¼ÑA¼ÑA¼ÑA¼ÑA¼ÑA¼ÑA¼ÑA¼ÑA¼ÑA¼ÑA¼ÑA¼ÑA¼ÑA¼ÑA¼ÑA¼ÑA¼ÑA¼ÑA¼ÑA¼ÑA¼ÑA¼ÑA¼ÑA¼ÑA¼ÑA¼ÑA¼ÑA¼ÑA¼ÑA¼ÑA¼ÑA¼ÑA¼ÑA¼ÑA¼ÑA¼ÑA¼ÑA¼ÑA¼ÑA¼ÑA¼ÑA¼ÑA¼ÑA¼ÑA¼ÑA¼ÑA¼ÑA¼ÑA¼ÑA¼ÑA¼ÑA¼ÑA¼ÑA¼ÑA¼ÑA¼ÑA¼ÑA¼ÑA¼ÑA¼ÑA¼ÑA¼ÑA¼ÑA¼ÑA¼ÑA¼ÑA¼ÑA¼ÑA¼ÑA¼ÑA¼ÑA¼ÑA¼ÑA¼ÑA¼ÑA¼ÑA¼ÑA¼ÑA¼ÑA¼ÑA¼ÑA¼ÑA¼ÑA¼ÑA¼ÑA¼ÑA¼ÑA¼ÑA¼ÑA¼ÑA¼ÑA¼ÑA¼ÑA¼ÑA¼ÑA¼ÑA¼ÑA¼ÑA¼ÑA¼ÑA¼ÑA¼ÑA¼ÑA¼ÑA¼ÑA¼ÑA¼ÑA¼ÑA¼ÑA¼ÑA¼ÑA¼ÑA¼ÑA¼ÑA¼ÑA¼ÑA¼ÑA¼ÑA¼ÑA¼ÑA¼ÑA¼ÑA¼ÑA¼ÑA¼ÑA¼ÑA¼ÑA¼ÑA¼ÑA¼ÑA¼ÑA¼ÑA¼ÑA¼ÑA¼ÑA¼ÑA¼ÑA¼ÑA¼ÑA¼ÑA¼ÑA¼ÑA¼ÑA¼ÑA¼ÑA¼ÑA¼ÑA¼ÑA¼ÑA¼ÑA¼ÑA¼ÑA¼ÑA¼ÑA¼ÑA¼ÑA¼ÑA¼ÑA¼ÑA¼ÑA¼ÑA¼ÑA¼ÑA¼ÑA¼ÑA¼ÑA¼ÑA¼ÑA¼ÑA¼ÑA¼ÑA¼ÑA¼ÑA¼ÑA¼ÑA¼ÑA¼ÑA¼ÑA¼ÑA¼ÑA¼ÑA¼ÑA¼ÑA¼ÑA¼ÑA¼ÑA¼ÑA¼ÑA¼ÑA¼ÑA¼ÑA¼ÑA¼ÑA¼ÑA¼ÑA¼ÑA¼ÑA¼ÑA¼ÑA¼ÑA¼ÑA¼ÑA¼ÑA¼ÑA¼ÑA¼ÑA¼ÑA¼ÑA¼ÑA¼ÑA¼ÑA¼ÑA¼ÑA¼ÑA¼ÑA¼ÑA¼ÑA¼ÑA¼ÑA¼ÑA¼ÑA¼ÑA¼ÑA¼ÑA¼ÑA¼ÑA¼ÑA¼ÑA¼ÑA¼ÑA¼ÑA¼ÑA¼ÑA¼ÑA¼ÑA¼ÑA¼ÑA¼ÑA¼ÑA¼ÑA¼ÑA¼ÑA¼ÑA¼ÑA¼ÑA¼ÑA¼ÑA¼ÑA¼ÑA¼ÑA¼ÑA¼ÑA¼ÑA¼ÑA¼ÑA¼ÑA¼ÑA¼ÑA¼ÑA¼ÑA¼ÑA¼ÑA¼ÑA¼ÑA¼ÑA¼ÑA¼ÑA¼ÑA¼ÑA¼ÑA¼ÑA¼ÑA¼ÑA¼ÑA¼ÑA¼ÑA¼ÑA¼ÑA¼ÑA¼ÑA¼ÑA¼ÑA¼ÑA¼ÑA¼ÑA¼ÑA¼ÑA¼ÑA¼ÑA¼ÑA¼ÑA¼ÑA¼ÑA¼ÑA¼ÑA¼ÑA¼ÑA¼ÑA¼ÑA¼ÑA¼ÑA¼ÑA¼ÑA¼ÑA¼ÑA¼ÑA¼ÑA¼ÑA¼ÑA¼ÑA¼ÑA¼ÑA¼ÑA¼ÑA¼ÑA¼ÑA¼ÑA¼ÑA¼ÑA¼ÑA¼ÑA¼ÑA¼ÑA¼ÑA¼ÑA¼ÑA¼ÑA¼ÑA¼ÑA¼ÑA¼ÑA¼ÑA¼ÑA¼ÑA¼ÑA¼ÑA¼ÑA¼ÑA¼ÑA¼ÑA¼ÑA¼ÑA¼ÑA¼ÑA¼ÑA¼ÑA¼ÑA¼ÑA¼ÑA¼ÑA¼ÑA¼ÑA¼ÑA¼ÑA¼ÑA¼ÑA¼ÑA¼ÑA¼ÑA¼ÑA¼ÑA¼ÑA¼ÑA¼ÑA¼ÑA¼ÑA¼ÑA¼ÑA¼ÑA¼ÑA¼ÑA¼ÑA¼ÑA¼ÑA¼ÑA¼ÑA¼ÑA¼ÑA¼ÑA¼ÑA¼ÑA¼ÑA¼ÑA¼ÑA¼ÑA¼ÑA¼ÑA¼ÑA¼ÑA¼ÑA¼ÑA¼ÑA¼ÑA¼ÑA¼ÑA¼ÑA¼ÑA¼ÑA¼ÑA¼ÑA¼ÑA¼ÑA¼ÑA¼ÑA¼ÑA¼ÑA¼ÑA¼ÑA¼ÑA¼ÑA¼ÑA¼ÑA¼ÑA¼ÑA¼ÑA¼ÑA¼ÑA¼ÑA¼ÑA¼ÑA¼ÑA¼ÑA¼ÑA¼ÑA¼ÑA¼ÑA¼ÑA¼ÑA¼ÑA¼ÑA¼ÑA¼ÑA¼ÑA¼ÑA¼ÑA¼ÑA¼ÑA¼ÑA¼ÑA¼ÑA¼ÑA¼ÑA¼ÑA¼ÑA¼ÑA¼ÑA¼ÑA¼ÑA¼ÑA¼ÑA¼ÑA¼ÑA¼ÑA¼ÑA¼ÑA¼ÑA¼ÑA¼ÑA¼ÑA¼ÑA¼ÑA¼ÑA¼ÑA¼ÑA¼ÑA¼ÑA¼ÑA¼ÑA¼ÑA¼ÑA¼ÑA¼ÑA¼ÑA¼ÑA¼ÑA¼ÑA¼ÑA¼ÑA¼ÑA¼ÑA¼ÑA¼ÑA¼ÑA¼ÑA¼ÑA¼ÑA¼ÑA¼ÑA¼ÑA¼ÑA¼ÑA¼ÑA¼ÑA¼ÑA¼ÑA¼ÑA¼ÑA¼ÑA¼ÑA¼ÑA¼ÑA¼ÑA¼ÑA¼ÑA¼ÑA¼ÑA¼ÑA¼ÑA¼ÑA¼ÑA¼ÑA¼ÑA¼ÑA¼ÑA¼ÑA¼ÑA¼ÑA¼ÑA¼ÑA¼ÑA¼ÑA¼ÑA¼ÑA¼ÑA¼ÑA¼ÑA¼ÑA¼ÑA¼ÑA¼ÑA¼ÑA¼ÑA¼ÑA¼ÑA¼ÑA¼ÑA¼ÑA¼ÑA¼ÑA¼ÑA¼ÑA¼ÑA¼ÑA¼ÑA¼ÑA¼ÑA¼ÑA¼ÑA¼ÑA¼ÑA¼ÑA¼ÑA¼ÑA¼ÑA¼ÑA¼ÑA¼ÑA¼ÑA¼ÑA¼ÑA¼ÑA¼ÑA¼ÑA¼ÑA¼ÑA¼ÑA¼ÑA¼ÑA¼ÑA¼ÑA¼ÑA¼ÑA¼ÑA¼ÑA¼ÑA¼ÑA¼ÑA¼ÑA¼ÑA¼ÑA¼ÑA¼ÑA¼ÑA¼ÑA¼ÑA¼ÑA¼ÑA¼ÑA¼ÑA¼ÑA¼ÑA¼ÑA¼ÑA¼ÑA¼ÑA¼ÑA¼ÑA¼ÑA¼ÑA¼ÑA¼ÑA¼ÑA¼ÑA¼ÑA¼ÑA¼ÑA¼ÑA¼ÑA¼ÑA¼ÑA¼ÑA¼ÑA¼ÑA¼ÑA¼ÑA¼ÑA¼ÑA¼ÑA¼ÑA¼ÑA¼ÑA¼ÑA¼ÑA¼ÑA¼ÑA¼ÑA¼ÑA¼ÑA¼ÑA¼ÑA¼ÑA¼ÑA¼ÑA¼ÑA¼ÑA¼ÑA¼ÑA¼ÑA¼ÑA¼ÑA¼ÑA¼ÑA¼ÑA¼ÑA¼ÑA¼ÑA¼ÑA¼ÑA¼ÑA¼ÑA¼ÑA¼ÑA¼ÑA¼ÑA¼ÑA¼ÑA¼ÑA¼ÑA¼ÑA¼ÑA¼ÑA¼ÑA¼ÑA¼ÑA¼ÑA¼ÑA¼ÑA¼ÑA¼ÑA¼ÑA¼ÑA¼ÑA¼ÑA¼ÑA¼ÑA¼ÑA¼ÑA¼ÑA¼ÑA¼ÑA¼ÑA¼ÑA¼ÑA¼ÑA¼ÑA¼ÑA¼ÑA¼ÑA¼ÑA¼ÑA¼ÑA¼ÑA¼ÑA¼ÑA¼ÑA¼ÑA¼ÑA¼ÑA¼ÑA¼ÑA¼ÑA¼ÑA¼ÑA¼ÑA¼ÑA¼ÑA¼ÑA¼ÑA¼ÑA¼ÑA¼ÑA¼ÑA¼ÑA¼ÑA¼ÑA¼ÑA¼ÑA¼ÑA¼ÑA¼ÑA¼ÑA¼ÑA¼ÑA¼ÑA¼ÑA¼ÑA¼ÑA¼ÑA¼ÑA¼ÑA¼ÑA¼ÑA¼ÑA¼ÑA¼ÑA¼ÑA¼ÑA¼ÑA¼ÑA¼ÑA¼ÑA¼ÑA¼ÑA¼ÑA¼ÑA¼ÑA¼ÑA¼ÑA¼ÑA¼ÑA¼ÑA¼ÑA¼ÑA¼ÑA¼ÑA¼ÑA¼ÑA¼ÑA¼ÑA¼ÑA¼ÑA¼ÑA¼ÑA¼ÑA¼ÑA¼ÑA¼ÑA¼ÑA¼ÑA¼ÑA¼ÑA¼ÑA¼ÑA¼ÑA¼ÑA¼ÑA¼ÑA¼ÑA¼ÑA¼ÑA¼ÑA¼ÑA¼ÑA¼ÑA¼ÑA¼ÑA¼ÑA¼ÑA¼ÑA¼ÑA¼ÑA¼ÑA¼ÑA¼ÑA¼ÑA¼ÑA¼ÑA¼ÑA¼ÑA¼ÑA¼ÑA¼ÑA¼ÑA¼ÑA¼ÑA¼ÑA¼ÑA¼ÑA¼ÑA¼ÑA¼ÑA¼ÑA¼ÑA¼ÑA¼ÑA¼ÑA¼ÑA¼ÑA¼ÑA¼ÑA¼ÑA¼ÑA¼ÑA¼ÑA¼ÑA¼ÑA¼ÑA¼ÑA¼ÑA¼ÑA¼ÑA¼ÑA¼ÑA¼ÑA¼ÑA¼ÑA¼ÑA¼ÑA¼ÑA¼ÑA¼ÑA¼ÑA¼ÑA¼ÑA¼ÑA¼ÑA¼ÑA¼ÑA¼ÑA¼ÑA¼ÑA¼ÑA¼ÑA¼ÑA¼ÑA¼ÑA¼ÑA¼ÑA¼ÑA¼ÑA¼ÑA¼ÑA¼ÑA¼ÑA¼ÑA¼ÑA¼ÑA¼ÑA¼ÑA¼ÑA¼ÑA¼ÑA¼ÑA¼ÑA¼ÑA¼ÑA¼ÑA¼ÑA¼ÑA¼ÑA¼ÑA¼ÑA¼ÑA¼ÑA¼ÑA¼ÑA¼ÑA¼ÑA¼ÑA¼ÑA¼ÑA¼ÑA¼ÑA¼ÑA¼ÑA¼ÑA¼ÑA¼ÑA¼ÑA¼ÑA¼ÑA¼ÑA¼ÑA¼ÑA¼ÑA¼ÑA¼ÑA¼ÑA¼ÑA¼ÑA¼ÑA¼ÑA¼ÑA¼ÑA¼ÑA¼ÑA¼ÑA¼ÑA¼ÑA¼ÑA¼ÑA¼ÑA¼ÑA¼ÑA¼ÑA¼ÑA¼ÑA¼ÑA¼ÑA¼ÑA¼ÑA¼ÑA¼ÑA¼ÑA¼ÑA¼ÑA¼ÑA¼ÑA¼ÑA¼ÑA¼ÑA¼ÑA¼ÑA¼ÑA¼ÑA¼ÑA¼ÑA¼ÑA¼ÑA¼ÑA¼ÑA¼ÑA¼ÑA¼ÑA¼ÑA¼ÑA¼ÑA¼ÑA¼ÑA¼ÑA¼ÑA¼ÑA¼ÑA¼ÑA¼ÑA¼ÑA¼ÑA¼ÑA¼ÑA¼ÑA¼ÑA¼ÑA¼ÑA¼ÑA¼ÑA¼ÑA¼ÑA¼ÑA¼ÑA¼ÑA¼ÑA¼ÑA¼ÑA¼ÑA¼ÑA¼ÑA¼ÑA¼ÑA¼ÑA¼ÑA¼ÑA¼ÑA¼ÑA¼ÑA¼ÑA¼ÑA¼ÑA¼ÑA¼ÑA¼ÑA¼ÑA¼ÑA¼ÑA¼ÑA¼ÑA¼ÑA¼ÑA¼ÑA¼ÑA¼ÑA¼ÑA¼ÑA¼ÑA¼ÑA¼ÑA¼ÑA¼ÑA¼ÑA¼ÑA¼ÑA¼ÑA¼ÑA¼ÑA¼ÑA¼ÑA¼ÑA¼ÑA¼ÑA¼ÑA¼ÑA¼ÑA¼ÑA¼ÑA¼ÑA¼ÑA¼ÑA¼ÑA¼ÑA¼ÑA¼ÑA¼ÑA¼ÑA¼ÑA¼ÑA¼ÑA¼ÑA¼ÑA¼ÑA¼ÑA¼ÑA¼ÑA¼ÑA¼ÑA¼ÑA¼ÑA¼ÑA¼ÑA¼ÑA¼ÑA¼ÑA¼ÑA¼ÑA¼ÑA¼ÑA¼ÑA¼ÑA¼ÑA¼ÑA¼ÑA¼ÑA¼ÑA¼ÑA¼ÑA¼ÑA¼ÑA¼ÑA¼ÑA¼ÑA¼ÑA¼ÑA¼ÑA¼ÑA¼ÑA¼ÑA¼ÑA¼ÑA¼ÑA¼ÑA¼ÑA¼ÑA¼ÑA¼ÑA¼ÑA¼ÑA¼ÑA¼ÑA¼ÑA¼ÑA¼ÑA¼ÑA¼ÑA¼ÑA¼ÑA¼ÑA¼ÑA¼ÑA¼ÑA¼ÑA¼ÑA¼ÑA¼ÑA¼ÑA¼ÑA¼ÑA¼ÑA¼ÑA¼ÑA¼ÑA¼ÑA¼ÑA¼ÑA¼ÑA¼ÑA¼ÑA¼ÑA¼ÑA¼ÑA¼ÑA¼ÑA¼ÑA¼ÑA¼ÑA¼ÑA¼ÑA¼ÑA¼ÑA¼ÑA¼ÑA¼ÑA¼ÑA¼ÑA¼ÑA¼ÑA¼ÑA¼ÑA¼ÑA¼ÑA¼ÑA¼ÑA¼ÑA¼ÑA¼ÑA¼ÑA¼ÑA¼ÑA¼ÑA¼ÑA¼ÑA¼ÑA¼ÑA¼ÑA¼ÑA¼ÑA¼ÑA¼ÑA¼ÑA¼ÑA¼ÑA¼ÑA¼ÑA¼ÑA¼ÑA¼ÑA¼ÑA¼ÑA¼ÑA¼ÑA¼ÑA¼ÑA¼ÑA¼ÑA¼ÑA¼ÑA¼ÑA¼ÑA¼ÑA¼ÑA¼ÑA¼ÑA¼ÑA¼ÑA¼ÑA¼ÑA¼ÑA¼ÑA¼ÑA¼ÑA¼ÑA¼ÑA¼ÑA¼ÑA¼ÑA¼ÑA¼ÑA¼ÑA¼ÑA¼ÑA¼ÑA¼ÑA¼ÑA¼ÑA¼ÑA¼ÑA¼ÑA¼ÑA¼ÑA¼ÑA¼ÑA¼ÑA¼ÑA¼ÑA¼ÑA¼ÑA¼ÑA¼ÑA¼ÑA¼ÑA¼ÑA¼ÑA¼ÑA¼ÑA¼ÑA¼ÑA¼ÑA¼ÑA¼ÑA¼ÑA¼ÑA¼ÑA¼ÑA¼ÑA¼ÑA¼ÑA¼ÑA¼ÑA¼ÑA¼ÑA¼ÑA¼ÑA¼ÑA¼ÑA¼ÑA¼ÑA¼ÑA¼ÑA¼ÑA¼ÑA¼ÑA¼ÑA¼ÑA¼ÑA¼ÑA¼ÑA¼ÑA¼ÑA¼ÑA¼ÑA¼ÑA¼ÑA¼ÑA¼ÑA¼ÑA¼ÑA¼ÑA¼ÑA¼ÑA¼ÑA¼ÑA¼ÑA¼ÑA¼ÑA¼ÑA¼ÑA¼ÑA¼ÑA¼ÑA¼ÑA¼ÑA¼ÑA¼ÑA¼ÑA¼ÑA¼ÑA¼ÑA¼ÑA¼ÑA¼ÑA¼ÑA¼ÑA¼ÑA¼ÑA¼ÑA¼ÑA¼ÑA¼ÑA¼ÑA¼ÑA¼ÑA¼ÑA¼ÑA¼ÑA¼ÑA¼ÑA¼ÑA¼ÑA¼ÑA¼ÑA¼ÑA¼ÑA¼ÑA¼ÑA¼ÑA¼ÑA¼ÑA¼ÑA¼ÑA¼ÑA¼ÑA¼ÑA¼ÑA¼ÑA¼ÑA¼ÑA¼ÑA¼ÑA¼ÑA¼ÑA¼ÑA¼ÑA¼ÑA¼ÑA¼ÑA¼ÑA¼ÑA¼ÑA¼ÑA¼ÑA¼ÑA¼ÑA¼ÑA¼ÑA¼ÑA¼ÑA¼ÑA¼ÑA¼ÑA¼ÑA¼ÑA¼ÑA¼ÑA¼ÑA¼ÑA¼ÑA¼ÑA¼ÑA¼ÑA¼ÑA¼ÑA¼ÑA¼ÑA¼ÑA¼ÑA¼ÑA¼ÑA¼ÑA¼ÑA¼ÑA¼ÑA¼ÑA¼ÑA¼ÑA¼ÑA¼ÑA¼ÑA¼ÑA¼ÑA¼ÑA¼ÑA¼ÑA¼ÑA¼ÑA¼ÑA¼ÑA¼ÑA¼ÑA¼ÑA¼ÑA¼ÑA¼ÑA¼ÑA¼ÑA¼ÑA¼ÑA¼ÑA¼ÑA¼ÑA¼ÑA¼ÑA¼ÑA¼ÑA¼ÑA¼ÑA¼ÑA¼ÑA¼ÑA¼ÑA¼ÑA¼ÑA¼ÑA¼ÑA¼ÑA¼ÑA¼ÑA¼ÑA¼ÑA¼ÑA¼ÑA¼ÑA¼ÑA¼ÑA¼ÑA¼ÑA¼ÑA¼ÑA¼ÑA¼ÑA¼ÑA¼ÑA¼ÑA¼ÑA¼ÑA¼ÑA¼ÑA¼ÑA¼ÑA¼ÑA¼ÑA¼ÑA¼ÑA¼ÑA¼ÑA¼ÑA¼ÑA¼ÑA¼ÑA¼ÑA¼ÑA¼ÑA¼ÑA¼ÑA¼ÑA¼ÑA¼ÑA¼ÑA¼ÑA¼ÑA¼ÑA¼ÑA¼ÑA¼ÑA¼ÑA¼ÑA¼ÑA¼ÑA¼ÑA¼ÑA¼ÑA¼ÑA¼ÑA¼ÑA¼ÑA¼ÑA¼ÑA¼ÑA¼ÑA¼ÑA¼ÑA¼ÑA¼ÑA¼ÑA¼ÑA¼ÑA¼ÑA¼ÑA¼ÑA¼ÑA¼ÑA¼ÑA¼ÑA¼ÑA¼ÑA¼ÑA¼ÑA¼ÑA¼ÑA¼ÑA¼ÑA¼ÑA¼ÑA¼ÑA¼ÑA¼ÑA¼ÑA¼ÑA¼ÑA¼ÑA¼ÑA¼ÑA¼ÑA¼ÑA¼ÑA¼ÑA¼ÑA¼ÑA¼ÑA¼ÑA¼ÑA¼ÑA¼ÑA¼ÑA¼ÑA¼ÑA¼ÑA¼ÑA¼ÑA¼ÑA¼ÑA¼ÑA¼ÑA¼ÑA¼ÑA¼ÑA¼ÑA¼ÑA¼ÑA¼ÑA¼ÑA¼ÑA¼ÑA¼ÑA¼ÑA¼ÑA¼ÑA¼ÑA¼ÑA¼ÑA¼ÑA¼ÑA¼ÑA¼ÑA¼ÑA¼ÑA¼ÑA¼ÑA¼ÑA¼ÑA¼ÑA¼ÑA¼ÑA¼ÑA¼ÑA¼ÑA¼ÑA¼ÑA¼ÑA¼ÑA¼ÑA¼ÑA¼ÑA¼ÑA¼ÑA¼ÑA¼ÑA¼ÑA¼ÑA¼ÑA¼ÑA¼ÑA¼ÑA¼ÑA¼ÑA¼ÑA¼ÑA¼ÑA¼ÑA¼ÑA¼ÑA¼ÑA¼ÑA¼ÑA¼ÑA¼ÑA¼ÑA¼ÑA¼ÑA¼ÑA¼ÑA¼ÑA¼ÑA¼ÑA¼ÑA¼ÑA¼ÑA¼ÑA¼ÑA¼ÑA¼ÑA¼ÑA¼ÑA¼ÑA¼ÑA¼ÑA¼ÑA¼ÑA¼ÑA¼ÑA¼ÑA¼ÑA¼ÑA¼ÑA¼ÑA¼ÑA¼ÑA¼ÑA¼ÑA¼ÑA¼ÑA¼ÑA¼ÑA¼ÑA¼ÑA¼ÑA¼ÑA¼ÑA¼ÑA¼ÑA¼ÑA¼ÑA¼ÑA¼ÑA¼ÑA¼ÑA¼ÑA¼ÑA¼ÑA¼ÑA¼ÑA¼ÑA¼ÑA¼ÑA¼ÑA¼ÑA¼ÑA¼ÑA¼ÑA¼ÑA¼ÑA¼ÑA¼ÑA¼ÑA¼ÑA¼ÑA¼ÑA¼ÑA¼ÑA¼ÑA¼ÑA¼ÑA¼ÑA¼ÑA¼ÑA¼ÑA¼ÑA¼ÑA¼ÑA¼ÑA¼ÑA¼ÑA¼ÑA¼ÑA¼ÑA¼ÑA¼ÑA¼ÑA¼ÑA¼ÑA¼ÑA¼ÑA¼ÑA¼ÑA¼ÑA¼ÑA¼ÑA¼ÑA¼ÑA¼ÑA¼ÑA¼ÑA¼ÑA¼ÑA¼ÑA¼ÑA¼ÑA¼ÑA¼ÑA¼ÑA¼ÑA¼ÑA¼ÑA¼ÑA¼ÑA¼ÑA¼ÑA¼ÑA¼ÑA¼ÑA¼ÑA¼ÑA¼ÑA¼ÑA¼ÑA¼ÑA¼ÑA¼ÑA¼ÑA¼ÑA¼ÑA¼ÑA¼ÑA¼ÑA¼ÑA¼ÑA¼ÑA¼ÑA¼ÑA¼ÑA¼ÑA¼ÑA¼ÑA¼ÑA¼ÑA¼ÑA¼ÑA¼ÑA¼ÑA¼ÑA¼ÑA¼ÑA¼ÑA¼ÑA¼ÑA¼ÑA¼ÑA¼ÑA¼ÑA¼ÑA¼ÑA¼ÑA¼ÑA¼ÑA¼ÑA¼ÑA¼ÑA¼ÑA¼ÑA¼ÑA¼ÑA¼ÑA¼ÑA¼ÑA¼ÑA¼ÑA¼ÑA¼ÑA¼ÑA¼ÑA¼ÑA¼ÑA¼ÑA¼ÑA¼ÑA¼ÑA¼ÑA¼ÑA¼ÑA¼ÑA¼ÑA¼ÑA¼ÑA¼ÑA¼ÑA¼ÑA¼ÑA¼ÑA¼ÑA¼ÑA¼ÑA¼ÑA¼ÑA¼ÑA¼ÑA¼ÑA¼ÑA¼ÑA¼ÑA¼ÑA¼ÑA¼ÑA¼ÑA¼ÑA¼ÑA¼ÑA¼ÑA¼ÑA¼ÑA¼ÑA¼ÑA¼ÑA¼ÑA¼ÑA¼ÑA¼ÑA¼ÑA¼ÑA¼ÑA¼ÑA¼ÑA¼ÑA¼ÑA¼ÑA¼ÑA¼ÑA¼ÑA¼ÑA¼ÑA¼ÑA¼ÑA¼ÑA¼ÑA¼ÑA¼ÑA¼ÑA¼ÑA¼ÑA¼ÑA¼ÑA¼ÑA¼ÑA¼ÑA¼ÑA¼ÑA¼ÑA¼ÑA¼ÑA¼ÑA¼ÑA¼ÑA¼ÑA¼ÑA¼ÑA¼ÑA¼ÑA¼ÑA¼ÑA¼ÑA¼ÑA¼ÑA¼ÑA¼ÑA¼ÑA¼ÑA¼ÑA¼ÑA¼ÑA¼ÑA¼ÑA¼ÑA¼ÑA¼ÑA¼ÑA¼ÑA¼ÑA¼ÑA¼ÑA¼ÑA¼ÑA¼ÑA¼ÑA¼ÑA¼ÑA¼ÑA¼ÑA¼ÑA¼ÑA¼ÑA¼ÑA¼ÑA¼ÑA¼ÑA¼ÑA¼ÑA¼ÑA¼ÑA¼ÑA¼ÑA¼ÑA¼ÑA¼ÑA¼ÑA¼ÑA¼ÑA¼ÑA¼ÑA¼ÑA¼ÑA¼ÑA¼ÑA¼ÑA¼ÑA¼ÑA¼ÑA¼ÑA¼ÑA¼ÑA¼ÑA¼ÑA¼ÑA¼ÑA¼ÑA¼ÑA¼ÑA¼ÑA¼ÑA¼ÑA¼ÑA¼ÑA¼ÑA¼ÑA¼ÑA¼ÑA¼ÑA¼ÑA¼ÑA¼ÑA¼ÑA¼ÑA¼ÑA¼ÑA¼ÑA¼ÑA¼ÑA¼ÑA¼ÑA¼ÑA¼ÑA¼ÑA¼ÑA¼ÑA¼ÑA¼ÑA¼ÑA¼ÑA¼ÑA¼ÑA¼ÑA¼ÑA¼ÑA¼ÑA¼ÑA¼ÑA¼ÑA¼ÑA¼ÑA¼ÑA¼ÑA¼ÑA¼ÑA¼ÑA¼ÑA¼ÑA¼ÑA¼ÑA¼ÑA¼ÑA¼ÑA¼ÑA¼ÑA¼ÑA¼ÑA¼ÑA¼ÑA¼ÑA¼ÑA¼ÑA¼ÑA¼ÑA¼ÑA¼ÑA¼ÑA¼ÑA¼ÑA¼ÑA¼ÑA¼ÑA¼ÑA¼ÑA¼ÑA¼ÑA¼ÑA¼ÑA¼ÑA¼ÑA¼ÑA¼ÑA¼ÑA¼ÑA¼ÑA¼ÑA¼ÑA¼ÑA¼ÑA¼ÑA¼ÑA¼ÑA¼ÑA¼ÑA¼ÑA¼ÑA¼ÑA¼ÑA¼ÑA¼ÑA¼ÑA¼ÑA¼ÑA¼ÑA¼ÑA¼ÑA¼ÑA¼ÑA¼ÑA¼ÑA¼ÑA¼ÑA¼ÑA¼ÑA¼ÑA¼ÑA¼ÑA¼ÑA¼ÑA¼ÑA¼ÑA¼ÑA¼ÑA¼ÑA¼ÑA¼ÑA¼ÑA¼ÑA¼ÑA¼ÑA¼ÑA¼ÑA¼ÑA¼ÑA¼ÑA¼ÑA¼ÑA¼ÑA¼ÑA¼ÑA¼ÑA¼ÑA¼ÑA¼ÑA¼ÑA¼ÑA¼ÑA¼ÑA¼ÑA¼ÑA¼ÑA¼ÑA¼ÑA¼ÑA¼ÑA¼ÑA¼ÑA¼ÑA¼ÑA¼ÑA¼ÑA¼ÑA¼ÑA¼ÑA¼ÑA¼ÑA¼ÑA¼ÑA¼ÑA¼ÑA¼ÑA¼ÑA¼ÑA¼ÑA¼ÑA¼ÑA¼ÑA¼ÑA¼ÑA¼ÑA¼ÑA¼ÑA¼ÑA¼ÑA¼ÑA¼ÑA¼ÑA¼ÑA¼ÑA¼ÑA¼ÑA¼ÑA¼ÑA¼ÑA¼ÑA¼ÑA¼ÑA¼ÑA¼ÑA¼ÑA¼ÑA¼ÑA¼ÑA¼ÑA¼ÑA¼ÑA¼ÑA¼ÑA¼ÑA¼ÑA¼ÑA¼ÑA¼ÑA¼ÑA¼ÑA¼ÑA¼ÑA¼ÑA¼ÑA¼ÑA¼ÑA¼ÑA¼ÑA¼ÑA¼ÑA¼ÑA¼ÑA¼ÑA¼ÑA¼ÑA¼ÑA¼ÑA¼ÑA¼ÑA¼ÑA¼ÑA¼ÑA¼ÑA¼ÑA¼ÑA¼ÑA¼ÑA¼ÑA¼ÑA¼ÑA¼ÑA¼ÑA¼ÑA¼ÑA¼ÑA¼ÑA¼ÑA¼ÑA¼ÑA¼ÑA¼ÑA¼ÑA¼ÑA¼ÑA¼ÑA¼ÑA¼ÑA¼ÑA¼ÑA¼ÑA¼ÑA¼ÑA¼ÑA¼ÑA¼ÑA¼ÑA¼ÑA¼ÑA¼ÑA¼ÑA¼ÑA¼ÑA¼ÑA¼ÑA¼ÑA¼ÑA¼ÑA¼ÑA¼ÑA¼ÑA¼ÑA¼ÑA¼ÑA¼ÑA¼ÑA¼ÑA¼ÑA¼ÑA¼ÑA¼ÑA¼ÑA¼ÑA¼ÑA¼ÑA¼ÑA¼ÑA¼ÑA¼ÑA¼ÑA¼ÑA¼ÑA¼ÑA¼ÑA¼ÑA¼ÑA¼ÑA¼ÑA¼ÑA¼ÑA¼ÑA¼ÑA¼ÑA¼ÑA¼ÑA¼ÑA¼ÑA¼ÑA¼ÑA¼ÑA¼ÑA¼ÑA¼ÑA¼ÑA¼ÑA¼ÑA¼ÑA¼ÑA¼ÑA¼ÑA¼ÑA¼ÑA¼ÑA¼ÑA¼ÑA¼ÑA¼ÑA¼ÑA¼ÑA¼ÑA¼ÑA¼ÑA¼ÑA¼ÑA¼ÑA¼ÑA¼ÑA¼ÑA¼ÑA¼ÑA¼ÑA¼ÑA¼ÑA¼ÑA¼ÑA¼ÑA¼ÑA¼ÑA¼ÑA¼ÑA¼ÑA¼ÑA¼ÑA¼ÑA¼ÑA¼ÑA¼ÑA¼ÑA¼ÑA¼ÑA¼ÑA¼ÑA¼ÑA¼ÑA¼ÑA¼ÑA¼ÑA¼ÑA¼ÑA¼ÑA¼ÑA¼ÑA¼ÑA¼ÑA¼ÑA¼ÑA¼ÑA¼ÑA¼ÑA¼ÑA¼ÑA¼ÑA¼ÑA¼ÑA¼ÑA¼ÑA¼ÑA¼ÑA¼ÑA¼ÑA¼ÑA¼ÑA¼ÑA¼ÑA¼ÑA¼ÑA¼ÑA¼ÑA¼ÑA¼ÑA¼ÑA¼ÑA¼ÑA¼ÑA¼ÑA¼ÑA¼ÑA¼ÑA¼ÑA¼ÑA¼ÑA¼ÑA¼ÑA¼ÑA¼ÑA¼ÑA¼ÑA¼ÑA¼ÑA¼ÑA¼ÑA¼ÑA¼ÑA¼ÑA¼ÑA¼ÑA¼ÑA¼ÑA¼ÑA¼ÑA¼ÑA¼ÑA¼ÑA¼ÑA¼ÑA¼ÑA¼ÑA¼ÑA¼ÑA¼ÑA¼ÑA¼ÑA¼ÑA¼ÑA¼ÑA¼ÑA¼ÑA¼ÑA¼ÑA¼ÑA¼ÑA¼ÑA¼ÑA¼ÑA¼ÑA¼ÑA¼ÑA¼ÑA¼ÑA¼ÑA¼ÑA¼ÑA¼ÑA¼ÑA¼ÑA¼ÑA¼ÑA¼ÑA¼ÑA¼ÑA¼ÑA¼ÑA¼ÑA¼ÑA¼ÑA¼ÑA¼ÑA¼ÑA¼ÑA¼ÑA¼ÑA¼ÑA¼ÑA¼ÑA¼ÑA¼ÑA¼ÑA¼ÑA¼ÑA¼ÑA¼ÑA¼ÑA¼ÑA¼ÑA¼ÑA¼ÑA¼ÑA¼ÑA¼ÑA¼ÑA¼ÑA¼ÑA¼ÑA¼ÑA¼ÑA¼ÑA¼ÑA¼ÑA¼ÑA¼ÑA¼ÑA¼ÑA¼ÑA¼ÑA¼ÑA¼ÑA¼ÑA¼ÑA¼ÑA¼ÑA¼ÑA¼ÑA¼ÑA¼ÑA¼ÑA¼ÑA¼ÑA¼ÑA¼ÑA¼ÑA¼ÑA¼ÑA¼ÑA¼ÑA¼ÑA¼ÑA¼ÑA¼ÑA¼ÑA¼ÑA¼ÑA¼ÑA¼ÑA¼ÑA¼ÑA¼ÑA¼ÑA¼ÑA¼ÑA¼ÑA¼ÑA¼ÑA¼ÑA¼ÑA¼ÑA¼ÑA¼ÑA¼ÑA¼ÑA¼ÑA¼ÑA¼ÑA¼ÑA¼ÑA¼ÑA¼ÑA¼ÑA¼ÑA¼ÑA¼ÑA¼ÑA¼ÑA¼ÑA¼ÑA¼ÑA¼ÑA¼ÑA¼ÑA¼ÑA¼ÑA¼ÑA¼ÑA¼ÑA¼ÑA¼ÑA¼ÑA¼ÑA¼ÑA¼ÑA¼ÑA¼ÑA¼ÑA¼ÑA¼ÑA¼ÑA¼ÑA¼ÑA¼ÑA¼ÑA¼ÑA¼ÑA¼ÑA¼ÑA¼ÑA¼ÑA¼ÑA¼ÑA¼ÑA¼ÑA¼ÑA¼ÑA¼ÑA¼ÑA¼ÑA¼ÑA¼ÑA¼ÑA¼ÑA¼ÑA¼ÑA¼ÑA¼ÑA¼ÑA¼ÑA¼ÑA¼ÑA¼ÑA¼ÑA¼ÑA¼ÑA¼ÑA¼ÑA¼ÑA¼ÑA¼ÑA¼ÑA¼ÑA¼ÑA¼ÑA¼ÑA¼ÑA¼ÑA¼ÑA¼ÑA¼ÑA¼ÑA¼ÑA¼ÑA¼ÑA¼ÑA¼ÑA¼ÑA¼ÑA¼ÑA¼ÑA¼ÑA¼ÑA¼ÑA¼ÑA¼ÑA¼ÑA¼ÑA¼ÑA¼ÑA¼ÑA¼ÑA¼ÑA¼ÑA¼ÑA¼ÑA¼ÑA¼ÑA¼ÑA¼ÑA¼ÑA¼ÑA¼ÑA¼ÑA¼ÑA¼ÑA¼ÑA¼ÑA¼ÑA¼ÑA¼ÑA¼ÑA¼ÑA¼ÑA¼ÑA¼ÑA¼ÑA¼ÑA¼ÑA¼ÑA¼ÑA¼ÑA¼ÑA¼ÑA¼ÑA¼ÑA¼ÑA¼ÑA¼ÑA¼ÑA¼ÑA¼ÑA¼ÑA¼ÑA¼ÑA¼ÑA¼ÑA¼ÑA¼ÑA¼ÑA¼ÑA¼ÑA¼ÑA¼ÑA¼ÑA¼ÑA¼ÑA¼ÑA¼ÑA¼ÑA¼ÑA¼ÑA¼ÑA¼ÑA¼ÑA¼ÑA¼ÑA¼ÑA¼ÑA¼ÑA¼ÑA¼ÑA¼ÑA¼ÑA¼ÑA¼ÑA¼ÑA¼ÑA¼ÑA¼ÑA¼ÑA¼ÑA¼ÑA¼ÑA¼ÑA¼ÑA¼ÑA¼ÑA¼ÑA¼ÑA¼ÑA¼ÑA¼ÑA¼ÑA¼ÑA¼ÑA¼ÑA¼ÑA¼ÑA¼ÑA¼ÑA¼ÑA¼ÑA¼ÑA¼ÑA¼ÑA¼ÑA¼ÑA¼ÑA¼ÑA¼ÑA¼ÑA¼ÑA¼ÑA¼ÑA¼ÑA¼ÑA¼ÑA¼ÑA¼ÑA¼ÑA¼ÑA¼ÑA¼ÑA¼ÑA¼ÑA¼ÑA¼ÑA¼ÑA¼ÑA¼ÑA¼ÑA¼ÑA¼ÑA¼ÑA¼ÑA¼ÑA¼ÑA¼ÑA¼ÑA¼ÑA¼ÑA¼ÑA¼ÑA¼ÑA¼ÑA¼ÑA¼ÑA¼ÑA¼ÑA¼ÑA¼ÑA¼ÑA¼ÑA¼ÑA¼ÑA¼ÑA¼ÑA¼ÑA¼ÑA¼ÑA¼ÑA¼ÑA¼ÑA¼ÑA¼ÑA¼ÑA¼ÑA¼ÑA¼ÑA¼ÑA¼ÑA¼ÑA¼ÑA¼ÑA¼ÑA¼ÑA¼ÑA¼ÑA¼ÑA¼ÑA¼ÑA¼ÑA¼ÑA¼ÑA¼ÑA¼ÑA¼ÑA¼ÑA¼ÑA¼ÑA¼ÑA¼ÑA¼ÑA¼ÑA¼ÑA¼ÑA¼ÑA¼ÑA¼ÑA¼ÑA¼ÑA¼ÑA¼ÑA¼ÑA¼ÑA¼ÑA¼ÑA¼ÑA¼ÑA¼ÑA¼ÑA¼ÑA¼ÑA¼ÑA¼ÑA¼ÑA¼ÑA¼ÑA¼ÑA¼ÑA¼ÑA¼ÑA¼ÑA¼ÑA¼ÑA¼ÑA¼ÑA¼ÑA¼ÑA¼ÑA¼ÑA¼ÑA¼ÑA¼ÑA¼ÑA¼ÑA¼ÑA¼ÑA¼ÑA¼ÑA¼ÑA¼ÑA¼ÑA¼ÑA¼ÑA¼ÑA¼ÑA¼ÑA¼ÑA¼ÑA¼ÑA¼ÑA¼ÑA¼ÑA¼ÑA¼ÑA¼ÑA¼ÑA¼ÑA¼ÑA¼ÑA¼ÑA¼ÑA¼ÑA¼ÑA¼ÑA¼ÑA¼ÑA¼ÑA¼ÑA¼ÑA¼ÑA¼ÑA¼ÑA¼ÑA¼ÑA¼ÑA¼ÑA¼ÑA¼ÑA¼ÑA¼ÑA¼ÑA¼ÑA¼ÑA¼ÑA¼ÑA¼ÑA¼ÑA¼ÑA¼ÑA¼ÑA¼ÑA¼ÑA¼ÑA¼ÑA¼ÑA¼ÑA¼ÑA¼ÑA¼ÑA¼ÑA¼ÑA¼ÑA¼ÑA¼ÑA¼ÑA¼ÑA¼ÑA¼ÑA¼ÑA¼ÑA¼ÑA¼ÑA¼ÑA¼ÑA¼ÑA¼ÑA¼ÑA¼ÑA¼ÑA¼ÑA¼ÑA¼ÑA¼ÑA¼ÑA¼ÑA¼ÑA¼ÑA¼ÑA¼ÑA¼ÑA¼ÑA¼ÑA¼ÑA¼ÑA¼ÑA¼ÑA¼ÑA¼ÑA¼ÑA¼ÑA¼ÑA¼ÑA¼ÑA¼ÑA¼ÑA¼ÑA¼ÑA¼ÑA¼ÑA¼ÑA¼ÑA¼ÑA¼ÑA¼ÑA¼ÑA¼ÑA¼ÑA¼ÑA¼ÑA¼ÑA¼ÑA¼ÑA¼ÑA¼ÑA¼ÑA¼ÑA¼ÑA¼ÑA¼ÑA¼ÑA¼ÑA¼ÑA¼ÑA¼ÑA¼ÑA¼ÑA¼ÑA¼ÑA¼ÑA¼ÑA¼ÑA¼ÑA¼ÑA¼ÑA¼ÑA¼ÑA¼ÑA¼ÑA¼ÑA¼ÑA¼ÑA¼ÑA¼ÑA¼ÑA¼ÑA¼ÑA¼ÑA¼ÑA¼ÑA¼ÑA¼ÑA¼ÑA¼ÑA¼ÑA¼ÑA¼ÑA¼ÑA¼ÑA¼ÑA¼ÑA¼ÑA¼ÑA¼ÑA¼ÑA¼ÑA¼ÑA¼ÑA¼ÑA¼ÑA¼ÑA¼ÑA¼ÑA¼ÑA¼ÑA¼ÑA¼ÑA¼ÑA¼ÑA¼ÑA¼ÑA¼ÑA¼ÑA¼ÑA¼ÑA¼ÑA¼ÑA¼ÑA¼ÑA¼ÑA¼ÑA¼ÑA¼ÑA¼ÑA¼ÑA¼ÑA¼ÑA¼ÑA¼ÑA¼ÑA¼ÑA¼ÑA¼ÑA¼ÑA¼ÑA¼ÑA¼ÑA¼ÑA¼ÑA¼ÑA¼ÑA¼ÑA¼ÑA¼ÑA¼ÑA¼ÑA¼ÑA¼ÑA¼ÑA¼ÑA¼ÑA¼ÑA¼ÑA¼ÑA¼ÑA¼ÑA¼ÑA¼ÑA¼ÑA¼ÑA¼ÑA¼ÑA¼ÑA¼ÑA¼ÑA¼ÑA¼ÑA¼ÑA¼ÑA¼ÑA¼ÑA¼ÑA¼ÑA¼ÑA¼ÑA¼ÑA¼ÑA¼ÑA¼ÑA¼ÑA¼ÑA¼ÑA¼ÑA¼ÑA¼ÑA¼ÑA¼ÑA¼ÑA¼ÑA¼ÑA¼ÑA¼ÑA¼ÑA¼ÑA¼ÑA¼ÑA¼ÑA¼ÑA¼ÑA¼ÑA¼ÑA¼ÑA¼ÑA¼ÑA¼ÑA¼ÑA¼ÑA¼ÑA¼ÑA¼ÑA¼ÑA¼ÑA¼ÑA¼ÑA¼ÑA¼ÑA¼ÑA¼ÑA¼ÑA¼ÑA¼ÑA¼ÑA¼ÑA¼ÑA¼ÑA¼ÑA¼ÑA¼ÑA¼ÑA¼ÑA¼ÑA¼ÑA¼ÑA¼ÑA¼ÑA¼ÑA¼ÑA¼ÑA¼ÑA¼ÑA¼ÑA¼ÑA¼ÑA¼ÑA¼ÑA¼ÑA¼ÑA¼ÑA¼ÑA¼ÑA¼ÑA¼ÑA¼ÑA¼ÑA¼ÑA¼ÑA¼ÑA¼ÑA¼ÑA¼ÑA¼ÑA¼ÑA¼ÑA¼ÑA¼ÑA¼ÑA¼ÑA¼ÑA¼ÑA¼ÑA¼ÑA¼ÑA¼ÑA¼ÑA¼ÑA¼ÑA¼ÑA¼ÑA¼ÑA¼ÑA¼ÑA¼ÑA¼ÑA¼ÑA¼ÑA¼ÑA¼ÑA¼ÑA¼ÑA¼ÑA¼ÑA¼ÑA¼ÑA¼ÑA¼ÑA¼ÑA¼ÑA¼ÑA¼ÑA¼ÑA¼ÑA¼ÑA¼ÑA¼ÑA¼ÑA¼ÑA¼ÑA¼ÑA¼ÑA¼ÑA¼ÑA¼ÑA¼ÑA¼ÑA¼ÑA¼ÑA¼ÑA¼ÑA¼ÑA¼ÑA¼ÑA¼ÑA¼ÑA¼ÑA¼ÑA¼ÑA¼ÑA¼ÑA¼ÑA¼ÑA¼ÑA¼ÑA¼ÑA¼ÑA¼ÑA¼ÑA¼ÑA¼ÑA¼ÑA¼ÑA¼ÑA¼ÑA¼ÑA¼ÑA¼ÑA¼ÑA¼ÑA¼ÑA¼ÑA¼ÑA¼ÑA¼ÑA¼ÑA¼ÑA¼ÑA¼ÑA¼ÑA¼ÑA¼ÑA¼ÑA¼ÑA¼ÑA¼ÑA¼ÑA¼ÑA¼ÑA¼ÑA¼ÑA¼ÑA¼ÑA¼ÑA¼ÑA¼ÑA¼ÑA¼ÑA¼ÑA¼ÑA¼ÑA¼ÑA¼ÑA¼ÑA¼ÑA¼ÑA¼ÑA¼ÑA¼ÑA¼ÑA¼ÑA¼ÑA¼ÑA¼ÑA¼ÑA¼ÑA¼ÑA¼ÑA¼ÑA¼ÑA¼ÑA¼ÑA¼ÑA¼ÑA¼ÑA¼ÑA¼ÑA¼ÑA¼ÑA¼ÑA¼ÑA¼ÑA¼ÑA¼ÑA¼ÑA¼ÑA¼ÑA¼ÑA¼ÑA¼ÑA¼ÑA¼ÑA¼ÑA¼ÑA¼ÑA¼ÑA¼ÑA¼ÑA¼ÑA¼ÑA¼ÑA¼ÑA¼ÑA¼ÑA¼ÑA¼ÑA¼ÑA¼ÑA¼ÑA¼ÑA¼ÑA¼ÑA¼ÑA¼ÑA¼ÑA¼ÑA¼ÑA¼ÑA¼ÑA¼ÑA¼ÑA¼ÑA¼ÑA¼ÑA¼ÑA¼ÑA¼ÑA¼ÑA¼ÑA¼ÑA¼ÑA¼ÑA¼ÑA¼ÑA¼ÑA¼ÑA¼ÑA¼ÑA¼ÑA¼ÑA¼ÑA¼ÑA¼ÑA¼ÑA¼ÑA¼ÑA¼ÑA¼ÑA¼ÑA¼ÑA¼ÑA¼ÑA¼ÑA¼ÑA¼ÑA¼ÑA¼ÑA¼ÑA¼ÑA¼ÑA¼ÑA¼ÑA¼ÑA¼ÑA¼ÑA¼ÑA¼ÑA¼ÑA¼ÑA¼ÑA¼ÑA¼ÑA¼ÑA¼ÑA¼ÑA¼ÑA¼ÑA¼ÑA¼ÑA¼ÑA¼ÑA¼ÑA¼ÑA¼ÑA¼ÑA¼ÑA¼ÑA¼ÑA¼ÑA¼ÑA¼ÑA¼ÑA¼ÑA¼ÑA¼ÑA¼ÑA¼ÑA¼ÑA¼ÑA¼ÑA¼ÑA¼ÑA¼ÑA¼ÑA¼ÑA¼ÑA¼ÑA¼ÑA¼ÑA¼ÑA¼ÑA¼ÑA¼ÑA¼ÑA¼ÑA¼ÑA¼ÑA¼ÑA¼ÑA¼ÑA¼ÑA¼ÑA¼ÑA¼ÑA¼ÑA¼ÑA¼ÑA¼ÑA¼ÑA¼ÑA¼ÑA¼ÑA¼ÑA¼ÑA¼ÑA¼ÑA¼ÑA¼ÑA¼ÑA¼ÑA¼ÑA¼ÑA¼ÑA¼ÑA¼ÑA¼ÑA¼ÑA¼ÑA¼ÑA¼ÑA¼ÑA¼ÑA¼ÑA¼ÑA¼ÑA¼ÑA¼ÑA¼ÑA¼ÑA¼ÑA¼ÑA¼ÑA¼ÑA¼ÑA¼ÑA¼ÑA¼ÑA¼ÑA¼ÑA¼ÑA¼ÑA¼ÑA¼ÑA¼ÑA¼ÑA¼ÑA¼ÑA¼ÑA¼ÑA¼ÑA¼ÑA¼ÑA¼ÑA¼ÑA¼ÑA¼ÑA¼ÑA¼ÑA¼ÑA¼ÑA¼ÑA¼ÑA¼ÑA¼ÑA¼ÑA¼ÑA¼ÑA¼ÑA¼ÑA¼ÑA¼ÑA¼ÑA¼ÑA¼ÑA¼ÑA¼ÑA¼ÑA¼ÑA¼ÑA¼ÑA¼ÑA¼ÑA¼ÑA¼ÑA¼ÑA¼ÑA¼ÑA¼ÑA¼ÑA¼ÑA¼ÑA¼ÑA¼ÑA¼ÑA¼ÑA¼ÑA¼ÑA¼ÑA¼ÑA¼ÑA¼ÑA¼ÑA¼ÑA¼ÑA¼ÑA¼ÑA¼ÑA¼ÑA¼ÑA¼ÑA¼ÑA¼ÑA¼ÑA¼ÑA¼ÑA¼ÑA¼ÑA¼ÑA¼ÑA¼ÑA¼ÑA¼ÑA¼ÑA¼ÑA¼ÑA¼ÑA¼ÑA¼ÑA¼ÑA¼ÑA¼ÑA¼ÑA¼ÑA¼ÑA¼ÑA¼ÑA¼ÑA¼ÑA¼ÑA¼ÑA¼ÑA¼ÑA¼ÑA¼ÑA¼ÑA¼ÑA¼ÑA¼ÑA¼ÑA¼ÑA¼ÑA¼ÑA¼ÑA¼ÑA¼ÑA¼ÑA¼ÑA¼ÑA¼ÑA¼ÑA¼ÑA¼ÑA¼ÑA¼ÑA¼ÑA¼ÑA¼ÑA¼ÑA¼ÑA¼ÑA¼ÑA¼ÑA¼ÑA¼ÑA¼ÑA¼ÑA¼ÑA¼ÑA¼ÑA¼ÑA¼ÑA¼ÑA¼ÑA¼ÑA¼ÑA¼ÑA¼ÑA¼ÑA¼ÑA¼ÑA¼ÑA¼ÑA¼ÑA¼ÑA¼ÑA¼ÑA¼ÑA¼ÑA¼ÑA¼ÑA¼ÑA¼ÑA¼ÑA¼ÑA¼ÑA¼ÑA¼ÑA¼ÑA¼ÑA¼ÑA¼ÑA¼ÑA¼ÑA¼ÑA¼ÑA¼ÑA¼ÑA¼ÑA¼ÑA¼ÑA¼ÑA¼ÑA¼ÑA¼ÑA¼ÑA¼ÑA¼ÑA¼ÑA¼ÑA¼ÑA¼ÑA¼ÑA¼ÑA¼ÑA¼ÑA¼ÑA¼ÑA¼ÑA¼ÑA¼ÑA¼ÑA¼ÑA¼ÑA¼ÑA¼ÑA¼ÑA¼ÑA¼ÑA¼ÑA¼ÑA¼ÑA¼ÑA¼ÑA¼ÑA¼ÑA¼ÑA¼ÑA¼ÑA¼ÑA¼ÑA¼ÑA¼ÑA¼ÑA¼ÑA¼ÑA¼ÑA¼ÑA¼ÑA¼ÑA¼ÑA¼ÑA¼ÑA¼ÑA¼ÑA¼ÑA¼ÑA¼ÑA¼ÑA¼ÑA¼ÑA¼ÑA¼ÑA¼ÑA¼ÑA¼ÑA¼ÑA¼ÑA¼ÑA¼ÑA¼ÑA¼ÑA¼ÑA¼ÑA¼ÑA¼ÑA¼ÑA¼ÑA¼ÑA¼ÑA¼ÑA¼ÑA¼ÑA¼ÑA¼ÑA¼ÑA¼ÑA¼ÑA¼ÑA¼ÑA¼ÑA¼ÑA¼ÑA¼ÑA¼ÑA¼ÑA¼ÑA¼ÑA¼ÑA¼ÑA¼ÑA¼ÑA¼ÑA¼ÑA¼ÑA¼ÑA¼ÑA¼ÑA¼ÑA¼ÑA¼ÑA¼ÑA¼ÑA¼ÑA¼ÑA¼ÑA¼ÑA¼ÑA¼ÑA¼ÑA¼ÑA¼ÑA¼ÑA¼ÑA¼ÑA¼ÑA¼ÑA¼ÑA¼ÑA¼ÑA¼ÑA¼ÑA¼ÑA¼ÑA¼ÑA¼ÑA¼ÑA¼ÑA¼ÑA¼ÑA¼ÑA¼ÑA¼ÑA¼ÑA¼ÑA¼ÑA¼ÑA¼ÑA¼ÑA¼ÑA¼ÑA¼ÑA¼ÑA¼ÑA¼ÑA¼ÑA¼ÑA¼ÑA¼ÑA¼ÑA¼ÑA¼ÑA¼ÑA¼ÑA¼ÑA¼ÑA¼ÑA¼ÑA¼ÑA¼ÑA¼ÑA¼ÑA¼ÑA¼ÑA¼ÑA¼ÑA¼ÑA¼ÑA¼ÑA¼ÑA¼ÑA¼ÑA¼ÑA¼ÑA¼ÑA¼ÑA¼ÑA¼ÑA¼ÑA¼ÑA¼ÑA¼ÑA¼ÑA¼ÑA¼ÑA¼ÑA¼ÑA¼ÑA¼ÑA¼ÑA¼ÑA¼ÑA¼ÑA¼ÑA¼ÑA¼ÑA¼ÑA¼ÑA¼ÑA¼ÑA¼ÑA¼ÑA¼ÑA¼ÑA¼ÑA¼ÑA¼ÑA¼ÑA¼ÑA¼ÑA¼ÑA¼ÑA¼ÑA¼ÑA¼ÑA¼ÑA¼ÑA¼ÑA¼ÑA¼ÑA¼ÑA¼ÑA¼ÑA¼ÑA¼ÑA¼ÑA¼ÑA¼ÑA¼ÑA¼ÑA¼ÑA¼ÑA¼ÑA¼ÑA¼ÑA¼ÑA¼ÑA¼ÑA¼ÑA¼ÑA¼ÑA¼ÑA¼ÑA¼ÑA¼ÑA¼ÑA¼ÑA¼ÑA¼ÑA¼ÑA¼ÑA¼ÑA¼ÑA¼ÑA¼ÑA¼ÑA¼ÑA¼ÑA¼ÑA¼ÑA¼ÑA¼ÑA¼ÑA¼ÑA¼ÑA¼ÑA¼ÑA¼ÑA¼ÑA¼ÑA¼ÑA¼ÑA¼ÑA¼ÑA¼ÑA¼ÑA¼ÑA¼ÑA¼ÑA¼ÑA¼ÑA¼ÑA¼ÑA¼ÑA¼ÑA¼ÑA¼ÑA¼ÑA¼ÑA¼ÑA¼ÑA¼ÑA¼ÑA¼ÑA¼ÑA¼ÑA¼ÑA¼ÑA¼ÑA¼ÑA¼ÑA¼ÑA¼ÑA¼ÑA¼ÑA¼ÑA¼ÑA¼ÑA¼ÑA¼ÑA¼ÑA¼ÑA¼ÑA¼ÑA¼ÑA¼ÑA¼ÑA¼ÑA¼ÑA¼ÑA¼ÑA¼ÑA¼ÑA¼ÑA¼ÑA¼ÑA¼ÑA¼ÑA¼ÑA¼ÑA¼ÑA¼ÑA¼ÑA¼ÑA¼ÑA¼ÑA¼ÑA¼ÑA¼ÑA¼ÑA¼ÑA¼ÑA¼ÑA¼ÑA¼ÑA¼ÑA¼ÑA¼ÑA¼ÑA¼ÑA¼ÑA¼ÑA¼ÑA¼ÑA¼ÑA¼ÑA¼ÑA¼ÑA¼ÑA¼ÑA¼ÑA¼ÑA¼ÑA¼ÑA¼ÑA¼ÑA¼ÑA¼ÑA¼ÑA¼ÑA¼ÑA¼ÑA¼ÑA¼ÑA¼ÑA¼ÑA¼ÑA¼ÑA¼ÑA¼ÑA¼ÑA¼ÑA¼ÑA¼ÑA¼ÑA¼ÑA¼ÑA¼ÑA¼ÑA¼ÑA¼ÑA¼ÑA¼ÑA¼ÑA¼ÑA¼ÑA¼ÑA¼ÑA¼ÑA¼ÑA¼ÑA¼ÑA¼ÑA¼ÑA¼ÑA¼ÑA¼ÑA¼ÑA¼ÑA¼ÑA¼ÑA¼ÑA¼ÑA¼ÑA¼ÑA¼ÑA¼ÑA¼ÑA¼ÑA¼ÑA¼ÑA¼ÑA¼ÑA¼ÑA¼ÑA¼ÑA¼ÑA¼ÑA¼ÑA¼ÑA¼ÑA¼ÑA¼ÑA¼ÑA¼ÑA¼ÑA¼ÑA¼ÑA¼ÑA¼ÑA¼ÑA¼ÑA¼ÑA¼ÑA¼ÑA¼ÑA¼ÑA¼ÑA¼ÑA¼ÑA¼ÑA¼ÑA¼ÑA¼ÑA¼ÑA¼ÑA¼ÑA¼ÑA¼ÑA¼ÑA¼ÑA¼ÑA¼ÑA¼ÑA¼ÑA¼ÑA¼ÑA¼ÑA¼ÑA¼ÑA¼ÑA¼ÑA¼ÑA¼ÑA¼ÑA¼ÑA¼ÑA¼ÑA¼ÑA¼ÑA¼ÑA¼ÑA¼ÑA¼ÑA¼ÑA¼ÑA¼ÑA¼ÑA¼ÑA¼ÑA¼ÑA¼ÑA¼ÑA¼ÑA¼ÑA¼ÑA¼ÑA¼ÑA¼ÑA¼ÑA¼ÑA¼ÑA¼ÑA¼ÑA¼ÑA¼ÑA¼ÑA¼ÑA¼ÑA¼ÑA¼ÑA¼ÑA¼ÑA¼ÑA¼ÑA¼ÑA¼ÑA¼ÑA¼ÑA¼ÑA¼ÑA¼ÑA¼ÑA¼ÑA¼ÑA¼ÑA¼ÑA¼ÑA¼ÑA¼ÑA¼ÑA¼ÑA¼ÑA¼ÑA¼ÑA¼ÑA¼ÑA¼ÑA¼ÑA¼ÑA¼ÑA¼ÑA¼ÑA¼ÑA¼ÑA¼ÑA¼ÑA¼ÑA¼ÑA¼ÑA¼ÑA¼ÑA¼ÑA¼ÑA¼ÑA¼ÑA¼ÑA¼ÑA¼ÑA¼ÑA¼ÑA¼ÑA¼ÑA¼ÑA¼ÑA¼ÑA¼ÑA¼ÑA¼ÑA¼ÑA¼ÑA¼ÑA¼ÑA¼ÑA¼ÑA¼ÑA¼ÑA¼ÑA¼ÑA¼ÑA¼ÑA¼ÑA¼ÑA¼ÑA¼ÑA¼ÑA¼ÑA¼ÑA¼ÑA¼ÑA¼ÑA¼ÑA¼ÑA¼ÑA¼ÑA¼ÑA¼ÑA¼ÑA¼ÑA¼ÑA¼ÑA¼ÑA¼ÑA¼ÑA¼ÑA¼ÑA¼ÑA¼ÑA¼ÑA¼ÑA¼ÑA¼ÑA¼ÑA¼ÑA¼ÑA¼ÑA¼ÑA¼ÑA¼ÑA¼ÑA¼ÑA¼ÑA¼ÑA¼ÑA¼ÑA¼ÑA¼ÑA¼ÑA¼ÑA¼ÑA¼ÑA¼ÑA¼ÑA¼ÑA¼ÑA¼ÑA¼ÑA¼ÑA¼ÑA¼ÑA¼ÑA¼ÑA¼ÑA¼ÑA¼ÑA¼ÑA¼ÑA¼ÑA¼ÑA¼ÑA¼ÑA¼ÑA¼ÑA¼ÑA¼ÑA¼ÑA¼ÑA¼ÑA¼ÑA¼ÑA¼ÑA¼ÑA¼ÑA¼ÑA¼ÑA¼ÑA¼ÑA¼ÑA¼ÑA¼ÑA¼ÑA¼ÑA¼ÑA¼ÑA¼ÑA¼ÑA¼ÑA¼ÑA¼ÑA¼ÑA¼ÑA¼ÑA¼ÑA¼ÑA¼ÑA¼ÑA¼ÑA¼ÑA¼ÑA¼ÑA¼ÑA¼ÑA¼ÑA¼ÑA¼ÑA¼ÑA¼ÑA¼ÑA¼ÑA¼ÑA¼ÑA¼ÑA¼ÑA¼ÑA¼ÑA¼ÑA¼ÑA¼ÑA¼ÑA¼ÑA¼ÑA¼ÑA¼ÑA¼ÑA¼ÑA¼ÑA¼ÑA¼ÑA¼ÑA¼ÑA¼ÑA¼ÑA¼ÑA¼ÑA¼ÑA¼ÑA¼ÑA¼ÑA¼ÑA¼ÑA¼ÑA¼ÑA¼ÑA¼ÑA¼ÑA¼ÑA¼ÑA¼ÑA¼ÑA¼ÑA¼ÑA¼ÑA¼ÑA¼ÑA¼ÑA¼ÑA¼ÑA¼ÑA¼ÑA¼ÑA¼ÑA¼ÑA¼ÑA¼ÑA¼ÑA¼ÑA¼ÑA¼ÑA¼ÑA¼ÑA¼ÑA¼ÑA¼ÑA¼ÑA¼ÑA¼ÑA¼ÑA¼ÑA¼ÑA¼ÑA¼ÑA¼ÑA¼ÑA¼ÑA¼ÑA¼ÑA¼ÑA¼ÑA¼ÑA¼ÑA¼ÑA¼ÑA¼ÑA¼ÑA¼ÑA¼ÑA¼ÑA¼ÑA¼ÑA¼ÑA¼ÑA¼ÑA¼ÑA¼ÑA¼ÑA¼ÑA¼ÑA¼ÑA¼ÑA¼ÑA¼ÑA¼ÑA¼ÑA¼ÑA¼ÑA¼ÑA¼ÑA¼ÑA¼ÑA¼ÑA¼ÑA¼ÑA¼ÑA¼ÑA¼ÑA¼ÑA¼ÑA¼ÑA¼ÑA¼ÑA¼ÑA¼ÑA¼ÑA¼ÑA¼ÑA¼ÑA¼ÑA¼ÑA¼ÑA¼ÑA¼ÑA¼ÑA¼ÑA¼ÑA¼ÑA¼ÑA¼ÑA¼ÑA¼ÑA¼ÑA¼ÑA¼ÑA¼ÑA¼ÑA¼ÑA¼ÑA¼ÑA¼ÑA¼ÑA¼ÑA¼ÑA¼ÑA¼ÑA¼ÑA¼ÑA¼ÑA¼ÑA¼ÑA¼ÑA¼ÑA¼ÑA¼ÑA¼ÑA¼ÑA¼ÑA¼ÑA¼ÑA¼ÑA¼ÑA¼ÑA¼ÑA¼ÑA¼ÑA¼ÑA¼ÑA¼ÑA¼ÑA¼ÑA¼ÑA¼ÑA¼ÑA¼ÑA¼ÑA¼ÑA¼ÑA¼ÑA¼ÑA¼ÑA¼ÑA¼ÑA¼ÑA¼ÑA¼ÑA¼ÑA¼ÑA¼ÑA¼ÑA¼ÑA¼ÑA¼ÑA¼ÑA¼ÑA¼ÑA¼ÑA¼ÑA¼ÑA¼ÑA¼ÑA¼ÑA¼ÑA¼ÑA¼ÑA¼ÑA¼ÑA¼ÑA¼ÑA¼ÑA¼ÑA¼ÑA¼ÑA¼ÑA¼ÑA¼ÑA¼ÑA¼ÑA¼ÑA¼ÑA¼ÑA¼ÑA¼ÑA¼ÑA¼ÑA¼ÑA¼ÑA¼ÑA¼ÑA¼ÑA¼ÑA¼ÑA¼ÑA¼ÑA¼ÑA¼ÑA¼ÑA¼ÑA¼ÑA¼ÑA¼ÑA¼ÑA¼ÑA¼ÑA¼ÑA¼ÑA¼ÑA¼ÑA¼ÑA¼ÑA¼ÑA¼ÑA¼ÑA¼ÑA¼ÑA¼ÑA¼ÑA¼ÑA¼ÑA¼ÑA¼ÑA¼ÑA¼ÑA¼ÑA¼ÑA¼ÑA¼ÑA¼ÑA¼ÑA¼ÑA¼ÑA¼ÑA¼ÑA¼ÑA¼ÑA¼ÑA¼ÑA¼ÑA¼ÑA¼ÑA¼ÑA¼ÑA¼ÑA¼ÑA¼ÑA¼ÑA¼ÑA¼ÑA¼ÑA¼ÑA¼ÑA¼ÑA¼ÑA¼ÑA¼ÑA¼ÑA¼ÑA¼ÑA¼ÑA¼ÑA¼ÑA¼ÑA¼ÑA¼ÑA¼ÑA¼ÑA¼ÑA¼ÑA¼ÑA¼ÑA¼ÑA¼ÑA¼ÑA¼ÑA¼ÑA¼ÑA¼ÑA¼ÑA¼ÑA¼ÑA¼ÑA¼ÑA¼ÑA¼ÑA¼ÑA¼ÑA¼ÑA¼ÑA¼ÑA¼ÑA¼ÑA¼ÑA¼ÑA¼ÑA¼ÑA¼ÑA¼ÑA¼ÑA¼ÑA¼ÑA¼ÑA¼ÑA¼ÑA¼ÑA¼ÑA¼ÑA¼ÑA¼ÑA¼ÑA¼ÑA¼ÑA¼ÑA¼ÑA¼ÑA¼ÑA¼ÑA¼ÑA¼ÑA¼ÑA¼ÑA¼ÑA¼ÑA¼ÑA¼ÑA¼ÑA¼ÑA¼ÑA¼ÑA¼ÑA¼ÑA¼ÑA¼ÑA¼ÑA¼ÑA¼ÑA¼ÑA¼ÑA¼ÑA¼ÑA¼ÑA¼ÑA¼ÑA¼ÑA¼ÑA¼ÑA¼ÑA¼ÑA¼ÑA¼ÑA¼ÑA¼ÑA¼ÑA¼ÑA¼ÑA¼ÑA¼ÑA¼ÑA¼ÑA¼ÑA¼ÑA¼ÑA¼ÑA¼ÑA¼ÑA¼ÑA¼ÑA¼ÑA¼ÑA¼ÑA¼ÑA¼ÑA¼ÑA¼ÑA¼ÑA¼ÑA¼ÑA¼ÑA¼ÑA¼ÑA¼ÑA¼ÑA¼ÑA¼ÑA¼ÑA¼ÑA¼ÑA¼ÑA¼ÑA¼ÑA¼ÑA¼ÑA¼ÑA¼ÑA¼ÑA¼ÑA¼ÑA¼ÑA¼ÑA¼ÑA¼ÑA¼ÑA¼ÑA¼ÑA¼ÑA¼ÑA¼ÑA¼ÑA¼ÑA¼ÑA¼ÑA¼ÑA¼ÑA¼ÑA¼ÑA¼ÑA¼ÑA¼ÑA¼ÑA¼ÑA¼ÑA¼ÑA¼ÑA¼ÑA¼ÑA¼ÑA¼ÑA¼ÑA¼ÑA¼ÑA¼ÑA¼ÑA¼ÑA¼ÑA¼ÑA¼ÑA¼ÑA¼ÑA¼ÑA¼ÑA¼ÑA¼ÑA¼ÑA¼ÑA¼ÑA¼ÑA¼ÑA¼ÑA¼ÑA¼ÑA¼ÑA¼ÑA¼ÑA¼ÑA¼ÑA¼ÑA¼ÑA¼ÑA¼ÑA¼ÑA¼ÑA¼ÑA¼ÑA¼ÑA¼ÑA¼ÑA¼ÑA¼ÑA¼ÑA¼ÑA¼ÑA¼ÑA¼ÑA¼ÑA¼ÑA¼ÑA¼ÑA¼ÑA¼ÑA¼ÑA¼ÑA¼ÑA¼ÑA¼ÑA¼ÑA¼ÑA¼ÑA¼ÑA¼ÑA¼ÑA¼ÑA¼ÑA¼ÑA¼ÑA¼ÑA¼ÑA¼ÑA¼ÑA¼ÑA¼ÑA¼ÑA¼ÑA¼ÑA¼ÑA¼ÑA¼ÑA¼ÑA¼ÑA¼ÑA¼ÑA¼ÑA¼ÑA¼ÑA¼ÑA¼ÑA¼ÑA¼ÑA¼ÑA¼ÑA¼ÑA¼ÑA¼ÑA¼ÑA¼ÑA¼ÑA¼ÑA¼ÑA¼ÑA¼ÑA¼ÑA¼ÑA¼ÑA¼ÑA¼ÑA¼ÑA¼ÑA¼ÑA¼ÑA¼ÑA¼ÑA¼ÑA¼ÑA¼ÑA¼ÑA¼ÑA¼ÑA¼ÑA¼ÑA¼ÑA¼ÑA¼ÑA¼ÑA¼ÑA¼ÑA¼ÑA¼ÑA¼ÑA¼ÑA¼ÑA¼ÑA¼ÑA¼ÑA¼ÑA¼ÑA¼ÑA¼ÑA¼ÑA¼ÑA¼ÑA¼ÑA¼ÑA¼ÑA¼ÑA¼ÑA¼ÑA¼ÑA¼ÑA¼ÑA¼ÑA¼ÑA¼ÑA¼ÑA¼ÑA¼ÑA¼ÑA¼ÑA¼ÑA¼ÑA¼ÑA¼ÑA¼ÑA¼ÑA¼ÑA¼ÑA¼ÑA¼ÑA¼ÑA¼ÑA¼ÑA¼ÑA¼ÑA¼ÑA¼ÑA¼ÑA¼ÑA¼ÑA¼ÑA¼ÑA¼ÑA¼ÑA¼ÑA¼ÑA¼ÑA¼ÑA¼ÑA¼ÑA¼ÑA¼ÑA¼ÑA¼ÑA¼ÑA¼ÑA¼ÑA¼ÑA¼ÑA¼ÑA¼ÑA¼ÑA¼ÑA¼ÑA¼ÑA¼ÑA¼ÑA¼ÑA¼ÑA¼ÑA¼ÑA¼ÑA¼ÑA¼ÑA¼ÑA¼ÑA¼ÑA¼ÑA¼ÑA¼ÑA¼ÑA¼ÑA¼ÑA¼ÑA¼ÑA¼ÑA¼ÑA¼ÑA¼ÑA¼ÑA¼ÑA¼ÑA¼ÑA¼ÑA¼ÑA¼ÑA¼ÑA¼ÑA¼ÑA¼ÑA¼ÑA¼ÑA¼ÑA¼ÑA¼ÑA¼ÑA¼ÑA¼ÑA¼ÑA¼ÑA¼ÑA¼ÑA¼ÑA¼ÑA¼ÑA¼ÑA¼ÑA¼ÑA¼ÑA¼ÑA¼ÑA¼ÑA¼ÑA¼ÑA¼ÑA¼ÑA¼ÑA¼ÑA¼ÑA¼ÑA¼ÑA¼ÑA¼ÑA¼ÑA¼ÑA¼ÑA¼ÑA¼ÑA¼ÑA¼ÑA¼ÑA¼ÑA¼ÑA¼ÑA¼ÑA¼ÑA¼ÑA¼ÑA¼ÑA¼ÑA¼ÑA¼ÑA¼ÑA¼ÑA¼ÑA¼ÑA¼ÑA¼ÑA¼ÑA¼ÑA¼ÑA¼ÑA¼ÑA¼ÑA¼ÑA¼ÑA¼ÑA¼ÑA¼ÑA¼ÑA¼ÑA¼ÑA¼ÑA¼ÑA¼ÑA¼ÑA¼ÑA¼ÑA¼ÑA¼ÑA¼ÑA¼ÑA¼ÑA¼ÑA¼ÑA¼ÑA¼ÑA¼ÑA¼ÑA¼ÑA¼ÑA¼ÑA¼ÑA¼ÑA¼ÑA¼ÑA¼ÑA¼ÑA¼ÑA¼ÑA¼ÑA¼ÑA¼ÑA¼ÑA¼ÑA¼ÑA¼ÑA¼ÑA¼ÑA¼ÑA¼ÑA¼ÑA¼ÑA¼ÑA¼ÑA¼ÑA¼ÑA¼ÑA¼ÑA¼ÑA¼ÑA¼ÑA¼ÑA¼ÑA¼ÑA¼ÑA¼ÑA¼ÑA¼ÑA¼ÑA¼ÑA¼ÑA¼ÑA¼ÑA¼ÑA¼ÑA¼ÑA¼ÑA¼ÑA¼ÑA¼ÑA¼ÑA¼ÑA¼ÑA¼ÑA¼ÑA¼ÑA¼ÑA¼ÑA¼ÑA¼ÑA¼ÑA¼ÑA¼ÑA¼ÑA¼ÑA¼ÑA¼ÑA¼ÑA¼ÑA¼ÑA¼ÑA¼ÑA¼ÑA¼ÑA¼ÑA¼ÑA¼ÑA¼ÑA¼ÑA¼ÑA¼ÑA¼ÑA¼ÑA¼ÑA¼ÑA¼ÑA¼ÑA¼ÑA¼ÑA¼ÑA¼ÑA¼ÑA¼ÑA¼ÑA¼ÑA¼ÑA¼ÑA¼ÑA¼ÑA¼ÑA¼ÑA¼ÑA¼ÑA¼ÑA¼ÑA¼ÑA¼ÑA¼ÑA¼ÑA¼ÑA¼ÑA¼ÑA¼ÑA¼ÑA¼ÑA¼ÑA¼ÑA¼ÑA¼ÑA¼ÑA¼ÑA¼ÑA¼ÑA¼ÑA¼ÑA¼ÑA¼ÑA¼ÑA¼ÑA¼ÑA¼ÑA¼ÑA¼ÑA¼ÑA¼ÑA¼ÑA¼ÑA¼ÑA¼ÑA¼ÑA¼ÑA¼ÑA¼ÑA¼ÑA¼ÑA¼ÑA¼ÑA¼ÑA¼ÑA¼ÑA¼ÑA¼ÑA¼ÑA¼ÑA¼ÑA¼ÑA¼ÑA¼ÑA¼ÑA¼ÑA¼ÑA¼ÑA¼ÑA¼ÑA¼ÑA¼ÑA¼ÑA¼ÑA¼ÑA¼ÑA¼ÑA¼ÑA¼ÑA¼ÑA¼ÑA¼ÑA¼ÑA¼ÑA¼ÑA¼ÑA¼ÑA¼ÑA¼ÑA¼ÑA¼ÑA¼ÑA¼ÑA¼ÑA¼ÑA¼ÑA¼ÑA¼ÑA¼ÑA¼ÑA¼ÑA¼ÑA¼ÑA¼ÑA¼ÑA¼ÑA¼ÑA¼ÑA¼ÑA¼ÑA¼ÑA¼ÑA¼ÑA¼ÑA¼ÑA¼ÑA¼ÑA¼ÑA¼ÑA¼ÑA¼ÑA¼ÑA¼ÑA¼ÑA¼ÑA¼ÑA¼ÑA¼ÑA¼ÑA¼ÑA¼ÑA¼ÑA¼ÑA¼ÑA¼ÑA¼ÑA¼ÑA¼ÑA¼ÑA¼ÑA¼ÑA¼ÑA¼ÑA¼ÑA¼ÑA¼ÑA¼ÑA¼ÑA¼ÑA¼ÑA¼ÑA¼ÑA¼ÑA¼ÑA¼ÑA¼ÑA¼ÑA¼ÑA¼ÑA¼ÑA¼ÑA¼ÑA¼ÑA¼ÑA¼ÑA¼ÑA¼ÑA¼ÑA¼ÑA¼ÑA¼ÑA¼ÑA¼ÑA¼ÑA¼ÑA¼ÑA¼ÑA¼ÑA¼ÑA¼ÑA¼ÑA¼ÑA¼ÑA¼ÑA¼ÑA¼ÑA¼ÑA¼ÑA¼ÑA¼ÑA¼ÑA¼ÑA¼ÑA¼ÑA¼ÑA¼ÑA¼ÑA¼ÑA¼ÑA¼ÑA¼ÑA¼ÑA¼ÑA¼ÑA¼ÑA¼ÑA¼ÑA¼ÑA¼ÑA¼ÑA¼ÑA¼ÑA¼ÑA¼ÑA¼ÑA¼ÑA¼ÑA¼ÑA¼ÑA¼ÑA¼ÑA¼ÑA¼ÑA¼ÑA¼ÑA¼ÑA¼ÑA¼ÑA¼ÑA¼ÑA¼ÑA¼ÑA¼ÑA¼ÑA¼ÑA¼ÑA¼ÑA¼ÑA¼ÑA¼ÑA¼ÑA¼ÑA¼ÑA¼ÑA¼ÑA¼ÑA¼ÑA¼ÑA¼ÑA¼ÑA¼ÑA¼ÑA¼ÑA¼ÑA¼ÑA¼ÑA¼ÑA¼ÑA¼ÑA¼ÑA¼ÑA¼ÑA¼ÑA¼ÑA¼ÑA¼ÑA¼ÑA¼ÑA¼ÑA¼ÑA¼ÑA¼ÑA¼ÑA¼ÑA¼ÑA¼ÑA¼ÑA¼ÑA¼ÑA¼ÑA¼ÑA¼ÑA¼ÑA¼ÑA¼ÑA¼ÑA¼ÑA¼ÑA¼ÑA¼ÑA¼ÑA¼ÑA¼ÑA¼ÑA¼ÑA¼ÑA¼ÑA¼ÑA¼ÑA¼ÑA¼ÑA¼ÑA¼ÑA¼ÑA¼ÑA¼ÑA¼ÑA¼ÑA¼ÑA¼ÑA¼ÑA¼ÑA¼ÑA¼ÑA¼ÑA¼ÑA¼ÑA¼ÑA¼ÑA¼ÑA¼ÑA¼ÑA¼ÑA¼ÑA¼ÑA¼ÑA¼ÑA¼ÑA¼ÑA¼ÑA¼ÑA¼ÑA¼ÑA¼ÑA¼ÑA¼ÑA¼ÑA¼ÑA¼ÑA¼ÑA¼ÑA¼ÑA¼ÑA¼ÑA¼ÑA¼ÑA¼ÑA¼ÑA¼ÑA¼ÑA¼ÑA¼ÑA¼ÑA¼ÑA¼ÑA¼ÑA¼ÑA¼ÑA¼ÑA¼ÑA¼ÑA¼ÑA¼ÑA¼ÑA¼ÑA¼ÑA¼ÑA¼ÑA¼ÑA¼ÑA¼ÑA¼ÑA¼ÑA¼ÑA¼ÑA¼ÑA¼ÑA¼ÑA¼ÑA¼ÑA¼ÑA¼ÑA¼ÑA¼ÑA¼ÑA¼ÑA¼ÑA¼ÑA¼ÑA¼ÑA¼ÑA¼ÑA¼ÑA¼ÑA¼ÑA¼ÑA¼ÑA¼ÑA¼ÑA¼ÑA¼ÑA¼ÑA¼ÑA¼ÑA¼ÑA¼ÑA¼ÑA¼ÑA¼ÑA¼ÑA¼ÑA¼ÑA¼ÑA¼ÑA¼ÑA¼ÑA¼ÑA¼ÑA¼ÑA¼ÑA¼ÑA¼ÑA¼ÑA¼ÑA¼ÑA¼ÑA¼ÑA¼ÑA¼ÑA¼ÑA¼ÑA¼ÑA¼ÑA¼ÑA¼ÑA¼ÑA¼ÑA¼ÑA¼ÑA¼ÑA¼ÑA¼ÑA¼ÑA¼ÑA¼ÑA¼ÑA¼ÑA¼ÑA¼ÑA¼ÑA¼ÑA¼ÑA¼ÑA¼ÑA¼ÑA¼ÑA¼ÑA¼ÑA¼ÑA¼ÑA¼ÑA¼ÑA¼ÑA¼ÑA¼ÑA¼ÑA¼ÑA¼ÑA¼ÑA¼ÑA¼ÑA¼ÑA¼ÑA¼ÑA¼ÑA¼ÑA¼ÑA¼ÑA¼ÑA¼ÑA¼ÑA¼ÑA¼ÑA¼ÑA¼ÑA¼ÑA¼ÑA¼ÑA¼ÑA¼ÑA¼ÑA¼ÑA¼ÑA¼ÑA¼ÑA¼ÑA¼ÑA¼ÑA¼ÑA¼ÑA¼ÑA¼ÑA¼ÑA¼ÑA¼ÑA¼ÑA¼ÑA¼ÑA¼ÑA¼ÑA¼ÑA¼ÑA¼ÑA¼ÑA¼ÑA¼ÑA¼ÑA¼ÑA¼ÑA¼ÑA¼ÑA¼ÑA¼ÑA¼ÑA¼ÑA¼ÑA¼ÑA¼ÑA¼ÑA¼ÑA¼ÑA¼ÑA¼ÑA¼ÑA¼ÑA¼ÑA¼ÑA¼ÑA¼ÑA¼ÑA¼ÑA¼ÑA¼ÑA¼ÑA¼ÑA¼ÑA¼ÑA¼ÑA¼ÑA¼ÑA¼ÑA¼ÑA¼ÑA¼ÑA¼ÑA¼ÑA¼ÑA¼ÑA¼ÑA¼ÑA¼ÑA¼ÑA¼ÑA¼ÑA¼ÑA¼ÑA¼ÑA¼ÑA¼ÑA¼ÑA¼ÑA¼ÑA¼ÑA¼ÑA¼ÑA¼ÑA¼ÑA¼ÑA¼ÑA¼ÑA¼ÑA¼ÑA¼ÑA¼ÑA¼ÑA¼ÑA¼ÑA¼ÑA¼ÑA¼ÑA¼ÑA¼ÑA¼ÑA¼ÑA¼ÑA¼ÑA¼ÑA¼ÑA¼ÑA¼ÑA¼ÑA¼ÑA¼ÑA¼ÑA¼ÑA¼ÑA¼ÑA¼ÑA¼ÑA¼ÑA¼ÑA¼ÑA¼ÑA¼ÑA¼ÑA¼ÑA¼ÑA¼ÑA¼ÑA¼ÑA¼ÑA¼ÑA¼ÑA¼ÑA¼ÑA¼ÑA¼ÑA¼ÑA¼ÑA¼ÑA¼ÑA¼ÑA¼ÑA¼ÑA¼ÑA¼ÑA¼ÑA¼ÑA¼ÑA¼ÑA¼ÑA¼ÑA¼ÑA¼ÑA¼ÑA¼ÑA¼ÑA¼ÑA¼ÑA¼ÑA¼ÑA¼ÑA¼ÑA¼ÑA¼ÑA¼ÑA¼ÑA¼ÑA¼ÑA¼ÑA¼ÑA¼ÑA¼ÑA¼ÑA¼ÑA¼ÑA¼ÑA¼ÑA¼ÑA¼ÑA¼ÑA¼ÑA¼ÑA¼ÑA¼ÑA¼ÑA¼ÑA¼ÑA¼ÑA¼ÑA¼ÑA¼ÑA¼ÑA¼ÑA¼ÑA¼ÑA¼ÑA¼ÑA¼ÑA¼ÑA¼ÑA¼ÑA¼ÑA¼ÑA¼ÑA¼ÑA¼ÑA¼ÑA¼ÑA¼ÑA¼ÑA¼ÑA¼ÑA¼ÑA¼ÑA¼ÑA¼ÑA¼ÑA¼ÑA¼ÑA¼ÑA¼ÑA¼ÑA¼ÑA¼ÑA¼ÑA¼ÑA¼ÑA¼ÑA¼ÑA¼ÑA¼ÑA¼ÑA¼ÑA¼ÑA¼ÑA¼ÑA¼ÑA¼ÑA¼ÑA¼ÑA¼ÑA¼ÑA¼ÑA¼ÑA¼ÑA¼ÑA¼ÑA¼ÑA¼ÑA¼ÑA¼ÑA¼ÑA¼ÑA¼ÑA¼ÑA¼ÑA¼ÑA¼ÑA¼ÑA¼ÑA¼ÑA¼ÑA¼ÑA¼ÑA¼ÑA¼ÑA¼ÑA¼ÑA¼ÑA¼ÑA¼ÑA¼ÑA¼ÑA¼ÑA¼ÑA¼ÑA¼ÑA¼ÑA¼ÑA¼ÑA¼ÑA¼ÑA¼ÑA¼ÑA¼ÑA¼ÑA¼ÑA¼ÑA¼ÑA¼ÑA¼ÑA¼ÑA¼ÑA¼ÑA¼ÑA¼ÑA¼ÑA¼ÑA¼ÑA¼ÑA¼ÑA¼ÑA¼ÑA¼ÑA¼ÑA¼ÑA¼ÑA¼ÑA¼ÑA¼ÑA¼ÑA¼ÑA¼ÑA¼ÑA¼ÑA¼ÑA¼ÑA¼ÑA¼ÑA¼ÑA¼ÑA¼ÑA¼ÑA¼ÑA¼ÑA¼ÑA¼ÑA¼ÑA¼ÑA¼ÑA¼ÑA¼ÑA¼ÑA¼ÑA¼ÑA¼ÑA¼ÑA¼ÑA¼ÑA¼ÑA¼ÑA¼ÑA¼ÑA¼ÑA¼ÑA¼ÑA¼ÑA¼ÑA¼ÑA¼ÑA¼ÑA¼ÑA¼ÑA¼ÑA¼ÑA¼ÑA¼ÑA¼ÑA¼ÑA¼ÑA¼ÑA¼ÑA¼ÑA¼ÑA¼ÑA¼ÑA¼ÑA¼ÑA¼ÑA¼ÑA¼ÑA¼ÑA¼ÑA¼ÑA¼ÑA¼ÑA¼ÑA¼ÑA¼ÑA¼ÑA¼ÑA¼ÑA¼ÑA¼ÑA¼ÑA¼ÑA¼ÑA¼ÑA¼ÑA¼ÑA¼ÑA¼ÑA¼ÑA¼ÑA¼ÑA¼ÑA¼ÑA¼ÑA¼ÑA¼ÑA¼ÑA¼ÑA¼ÑA¼ÑA¼ÑA¼ÑA¼ÑA¼ÑA¼ÑA¼ÑA¼ÑA¼ÑA¼ÑA¼ÑA¼ÑA¼ÑA¼ÑA¼ÑA¼ÑA¼ÑA¼ÑA¼ÑA¼ÑA¼ÑA¼ÑA¼ÑA¼ÑA¼ÑA¼ÑA¼ÑA¼ÑA¼ÑA¼ÑA¼ÑA¼ÑA¼ÑA¼ÑA¼ÑA¼ÑA¼ÑA¼ÑA¼ÑA¼ÑA¼ÑA¼ÑA¼ÑA¼ÑA¼ÑA¼ÑA¼ÑA¼ÑA¼ÑA¼ÑA¼ÑA¼ÑA¼ÑA¼ÑA¼ÑA¼ÑA¼ÑA¼ÑA¼ÑA¼ÑA¼ÑA¼ÑA¼ÑA¼ÑA¼ÑA¼ÑA¼ÑA¼ÑA¼ÑA¼ÑA¼ÑA¼ÑA¼ÑA¼ÑA¼ÑA¼ÑA¼ÑA¼ÑA¼ÑA¼ÑA¼ÑA¼ÑA¼ÑA¼ÑA¼ÑA¼ÑA¼ÑA¼ÑA¼ÑA¼ÑA¼ÑA¼ÑA¼ÑA¼ÑA¼ÑA¼ÑA¼ÑA¼ÑA¼ÑA¼ÑA¼ÑA¼ÑA¼ÑA¼ÑA¼ÑA¼ÑA¼ÑA¼ÑA¼ÑA¼ÑA¼ÑA¼ÑA¼ÑA¼ÑA¼ÑA¼ÑA¼ÑA¼ÑA¼ÑA¼ÑA¼ÑA¼ÑA¼ÑA¼ÑA¼ÑA¼ÑA¼ÑA¼ÑA¼ÑA¼ÑA¼ÑA¼ÑA¼ÑA¼ÑA¼ÑA¼ÑA¼ÑA¼ÑA¼ÑA¼ÑA¼ÑA¼ÑA¼ÑA¼ÑA¼ÑA¼ÑA¼ÑA¼ÑA¼ÑA¼ÑA¼ÑA¼ÑA¼ÑA¼ÑA¼ÑA¼ÑA¼ÑA¼ÑA¼ÑA¼ÑA¼ÑA¼ÑA¼ÑA¼ÑA¼ÑA¼ÑA¼ÑA¼ÑA¼ÑA¼ÑA¼ÑA¼ÑA¼ÑA¼ÑA¼ÑA¼ÑA¼ÑA¼ÑA¼ÑA¼ÑA¼ÑA¼ÑA¼ÑA¼ÑA¼ÑA¼ÑA¼ÑA¼ÑA¼ÑA¼ÑA¼ÑA¼ÑA¼ÑA¼ÑA¼ÑA¼ÑA¼ÑA¼ÑA¼ÑA¼ÑA¼ÑA¼ÑA¼ÑA¼ÑA¼ÑA¼ÑA¼ÑA¼ÑA¼ÑA¼ÑA¼ÑA¼ÑA¼ÑA¼ÑA¼ÑA¼ÑA¼ÑA¼ÑA¼ÑA¼ÑA¼ÑA¼ÑA¼ÑA¼ÑA¼ÑA¼ÑA¼ÑA¼ÑA¼ÑA¼ÑA¼ÑA¼ÑA¼ÑA¼ÑA¼ÑA¼ÑA¼ÑA¼ÑA¼ÑA¼ÑA¼ÑA¼ÑA¼ÑA¼ÑA¼ÑA¼ÑA¼ÑA¼ÑA¼ÑA¼ÑA¼ÑA¼ÑA¼ÑA¼ÑA¼ÑA¼ÑA¼ÑA¼ÑA¼ÑA¼ÑA¼ÑA¼ÑA¼ÑA¼ÑA¼ÑA¼ÑA¼ÑA¼ÑA¼ÑA¼ÑA¼ÑA¼ÑA¼ÑA¼ÑA¼ÑA¼ÑA¼ÑA¼ÑA¼ÑA¼ÑA¼ÑA¼ÑA¼ÑA¼ÑA¼ÑA¼ÑA¼ÑA¼ÑA¼ÑA¼ÑA¼ÑA¼ÑA¼ÑA¼ÑA¼ÑA¼ÑA¼ÑA¼ÑA¼ÑA¼ÑA¼ÑA¼ÑA¼ÑA¼ÑA¼ÑA¼ÑA¼ÑA¼ÑA¼ÑA¼ÑA¼ÑA¼ÑA¼ÑA¼ÑA¼ÑA¼ÑA¼ÑA¼ÑA¼ÑA¼ÑA¼ÑA¼ÑA¼ÑA¼ÑA¼ÑA¼ÑA¼ÑA¼ÑA¼ÑA¼ÑA¼ÑA¼ÑA¼ÑA¼ÑA¼ÑA¼ÑA¼ÑA¼ÑA¼ÑA¼ÑA¼ÑA¼ÑA¼ÑA¼ÑA¼ÑA¼ÑA¼ÑA¼ÑA¼ÑA¼ÑA¼ÑA¼ÑA¼ÑA¼ÑA¼ÑA¼ÑA¼ÑA¼ÑA¼ÑA¼ÑA¼ÑA¼ÑA¼ÑA¼ÑA¼ÑA¼ÑA¼ÑA¼ÑA¼ÑA¼ÑA¼ÑA¼ÑA¼ÑA¼ÑA¼ÑA¼ÑA¼ÑA¼ÑA¼ÑA¼ÑA¼ÑA¼ÑA¼ÑA¼ÑA¼ÑA¼ÑA¼ÑA¼ÑA¼ÑA¼ÑA¼ÑA¼ÑA¼ÑA¼ÑA¼ÑA¼ÑA¼ÑA¼ÑA¼ÑA¼ÑA¼ÑA¼ÑA¼ÑA¼ÑA¼ÑA¼ÑA¼ÑA¼ÑA¼ÑA¼ÑA¼ÑA¼ÑA¼ÑA¼ÑA¼ÑA¼ÑA¼ÑA¼ÑA¼ÑA¼ÑA¼ÑA¼ÑA¼ÑA¼ÑA¼ÑA¼ÑA¼ÑA¼ÑA¼ÑA¼ÑA¼ÑA¼ÑA¼ÑA¼ÑA¼ÑA¼ÑA¼ÑA¼ÑA¼ÑA¼ÑA¼ÑA¼ÑA¼ÑA¼ÑA¼ÑA¼ÑA¼ÑA¼ÑA¼ÑA¼ÑA¼ÑA¼ÑA¼ÑA¼ÑA¼ÑA¼ÑA¼ÑA¼ÑA¼ÑA¼ÑA¼ÑA¼ÑA¼ÑA¼ÑA¼ÑA¼ÑA¼ÑA¼ÑA¼ÑA¼ÑA¼ÑA¼ÑA¼ÑA¼ÑA¼ÑA¼ÑA¼ÑA¼ÑA¼ÑA¼ÑA¼ÑA¼ÑA¼ÑA¼ÑA¼ÑA¼ÑA¼ÑA¼ÑA¼ÑA¼ÑA¼ÑA¼ÑA¼ÑA¼ÑA¼ÑA¼ÑA¼ÑA¼ÑA¼ÑA¼ÑA¼ÑA¼ÑA¼ÑA¼ÑA¼ÑA¼ÑA¼ÑA¼ÑA¼ÑA¼ÑA¼ÑA¼ÑA¼ÑA¼ÑA¼ÑA¼ÑA¼ÑA¼ÑA¼ÑA¼ÑA¼ÑA¼ÑA¼ÑA¼ÑA¼ÑA¼ÑA¼ÑA¼ÑA¼ÑA¼ÑA¼ÑA¼ÑA¼ÑA¼ÑA¼ÑA¼ÑA¼ÑA¼ÑA¼ÑA¼ÑA¼ÑA¼ÑA¼ÑA¼ÑA¼ÑA¼ÑA¼ÑA¼ÑA¼ÑA¼ÑA¼ÑA¼ÑA¼ÑA¼ÑA¼ÑA¼ÑA¼ÑA¼ÑA¼ÑA¼ÑA¼ÑA¼ÑA¼ÑA¼ÑA¼ÑA¼ÑA¼ÑA¼ÑA¼ÑA¼ÑA¼ÑA¼ÑA¼ÑA¼ÑA¼ÑA¼ÑA¼ÑA¼ÑA¼ÑA¼ÑA¼ÑA¼ÑA¼ÑA¼ÑA¼ÑA¼ÑA¼ÑA¼ÑA¼ÑA¼ÑA¼ÑA¼ÑA¼ÑA¼ÑA¼ÑA¼ÑA¼ÑA¼ÑA¼ÑA¼ÑA¼ÑA¼ÑA¼ÑA¼ÑA¼ÑA¼ÑA¼ÑA¼ÑA¼ÑA¼ÑA¼ÑA¼ÑA¼ÑA¼ÑA¼ÑA¼ÑA¼ÑA¼ÑA¼ÑA¼ÑA¼ÑA¼ÑA¼ÑA¼ÑA¼ÑA¼ÑA¼ÑA¼ÑA¼ÑA¼ÑA¼ÑA¼ÑA¼ÑA¼ÑA¼ÑA¼ÑA¼ÑA¼ÑA¼ÑA¼ÑA¼ÑA¼ÑA¼ÑA¼ÑA¼ÑA¼ÑA¼ÑA¼ÑA¼ÑA¼ÑA¼ÑA¼ÑA¼ÑA¼ÑA¼ÑA¼ÑA¼ÑA¼ÑA¼ÑA¼ÑA¼ÑA¼ÑA¼ÑA¼ÑA¼ÑA¼ÑA¼ÑA¼ÑA¼ÑA¼ÑA¼ÑA¼ÑA¼ÑA¼ÑA¼ÑA¼ÑA¼ÑA¼ÑA¼ÑA¼ÑA¼ÑA¼ÑA¼ÑA¼ÑA¼ÑA¼ÑA¼ÑA¼ÑA¼ÑA¼ÑA¼ÑA¼ÑA¼ÑA¼ÑA¼ÑA¼ÑA¼ÑA¼ÑA¼ÑA¼ÑA¼ÑA¼ÑA¼ÑA¼ÑA¼ÑA¼ÑA¼ÑA¼ÑA¼ÑA¼ÑA¼ÑA¼ÑA¼ÑA¼ÑA¼ÑA¼ÑA¼ÑA¼ÑA¼ÑA¼ÑA¼ÑA¼ÑA¼ÑA¼ÑA¼ÑA¼ÑA¼ÑA¼ÑA¼ÑA¼ÑA¼ÑA¼ÑA¼ÑA¼ÑA¼ÑA¼ÑA¼ÑA¼ÑA¼ÑA¼ÑA¼ÑA¼ÑA¼ÑA¼ÑA¼ÑA¼ÑA¼ÑA¼ÑA¼ÑA¼ÑA¼ÑA¼ÑA¼ÑA¼ÑA¼ÑA¼ÑA¼ÑA¼ÑA¼ÑA¼ÑA¼ÑA¼ÑA¼ÑA¼ÑA¼ÑA¼ÑA¼ÑA¼ÑA¼ÑA¼ÑA¼ÑA¼ÑA¼ÑA¼ÑA¼ÑA¼ÑA¼ÑA¼ÑA¼ÑA¼ÑA¼ÑA¼ÑA¼ÑA¼ÑA¼ÑA¼ÑA¼ÑA¼ÑA¼ÑA¼ÑA¼ÑA¼ÑA¼ÑA¼ÑA¼ÑA¼ÑA¼ÑA¼ÑA¼ÑA¼ÑA¼ÑA¼ÑA¼ÑA¼ÑA¼ÑA¼ÑA¼ÑA¼ÑA¼ÑA¼ÑA¼ÑA¼ÑA¼ÑA¼ÑA¼ÑA¼ÑA¼ÑA¼ÑA¼ÑA¼ÑA¼ÑA¼ÑA¼ÑA¼ÑA¼ÑA¼ÑA¼ÑA¼ÑA¼ÑA¼ÑA¼ÑA¼ÑA¼ÑA¼ÑA¼ÑA¼ÑA¼ÑA¼ÑA¼ÑA¼ÑA¼ÑA¼ÑA¼ÑA¼ÑA¼ÑA¼ÑA¼ÑA¼ÑA¼ÑA¼ÑA¼ÑA¼ÑA¼ÑA¼ÑA¼ÑA¼ÑA¼ÑA¼ÑA¼ÑA¼ÑA¼ÑA¼ÑA¼ÑA¼ÑA¼ÑA¼ÑA¼ÑA¼ÑA¼ÑA¼ÑA¼ÑA¼ÑA¼ÑA¼ÑA¼ÑA¼ÑA¼ÑA¼ÑA¼ÑA¼ÑA¼ÑA¼ÑA¼ÑA¼ÑA¼ÑA¼ÑA¼ÑA¼ÑA¼ÑA¼ÑA¼ÑA¼ÑA¼ÑA¼ÑA¼ÑA¼ÑA¼ÑA¼ÑA¼ÑA¼ÑA¼ÑA¼ÑA¼ÑA¼ÑA¼ÑA¼ÑA¼ÑA¼ÑA¼ÑA¼ÑA¼ÑA¼ÑA¼ÑA¼ÑA¼ÑA¼ÑA¼ÑA¼ÑA¼ÑA¼ÑA¼ÑA¼ÑA¼ÑA¼ÑA¼ÑA¼ÑA¼ÑA¼ÑA¼ÑA¼ÑA¼ÑA¼ÑA¼ÑA¼ÑA¼ÑA¼ÑA¼ÑA¼ÑA¼ÑA¼ÑA¼ÑA¼ÑA¼ÑA¼ÑA¼ÑA¼ÑA¼ÑA¼ÑA¼ÑA¼ÑA¼ÑA¼ÑA¼ÑA¼ÑA¼ÑA¼ÑA¼ÑA¼ÑA¼ÑA¼ÑA¼ÑA¼ÑA¼ÑA¼ÑA¼ÑA¼ÑA¼ÑA¼ÑA¼ÑA¼ÑA¼ÑA¼ÑA¼ÑA¼ÑA¼ÑA¼ÑA¼ÑA¼ÑA¼ÑA¼ÑA¼ÑA¼ÑA¼ÑA¼ÑA¼ÑA¼ÑA¼ÑA¼ÑA¼ÑA¼ÑA¼ÑA¼ÑA¼ÑA¼ÑA¼ÑA¼ÑA¼ÑA¼ÑA¼ÑA¼ÑA¼ÑA¼ÑA¼ÑA¼ÑA¼ÑA¼ÑA¼ÑA¼ÑA¼ÑA¼ÑA¼ÑA¼ÑA¼ÑA¼ÑA¼ÑA¼ÑA¼ÑA¼ÑA¼ÑA¼ÑA¼ÑA¼ÑA¼ÑA¼ÑA¼ÑA¼ÑA¼ÑA¼ÑA¼ÑA¼ÑA¼ÑA¼ÑA¼ÑA¼ÑA¼ÑA¼ÑA¼ÑA¼ÑA¼ÑA¼ÑA¼ÑA¼ÑA¼ÑA¼ÑA¼ÑA¼ÑA¼ÑA¼ÑA¼ÑA¼ÑA¼ÑA¼ÑA¼ÑA¼ÑA¼ÑA¼ÑA¼ÑA¼ÑA¼ÑA¼ÑA¼ÑA¼ÑA¼ÑA¼ÑA¼ÑA¼ÑA¼ÑA¼ÑA¼ÑA¼ÑA¼ÑA¼ÑA¼ÑA¼ÑA¼ÑA¼ÑA¼ÑA¼ÑA¼ÑA¼ÑA¼ÑA¼ÑA¼ÑA¼ÑA¼ÑA¼ÑA¼ÑA¼ÑA¼ÑA¼ÑA¼ÑA¼ÑA¼ÑA¼ÑA¼ÑA¼ÑA¼ÑA¼ÑA¼ÑA¼ÑA¼ÑA¼ÑA¼ÑA¼ÑA¼ÑA¼ÑA¼ÑA¼ÑA¼ÑA¼ÑA¼ÑA¼ÑA¼ÑA¼ÑA¼ÑA¼ÑA¼ÑA¼ÑA¼ÑA¼ÑA¼ÑA¼ÑA¼ÑA¼ÑA¼ÑA¼ÑA¼ÑA¼ÑA¼ÑA¼ÑA¼ÑA¼ÑA¼ÑA¼ÑA¼ÑA¼ÑA¼ÑA¼ÑA¼ÑA¼ÑA¼ÑA¼ÑA¼ÑA¼ÑA¼ÑA¼ÑA¼ÑA¼ÑA¼ÑA¼ÑA¼ÑA¼ÑA¼ÑA¼ÑA¼ÑA¼ÑA¼ÑA¼ÑA¼ÑA¼ÑA¼ÑA¼ÑA¼ÑA¼ÑA¼ÑA¼ÑA¼ÑA¼ÑA¼ÑA¼ÑA¼ÑA¼ÑA¼ÑA¼ÑA¼ÑA¼ÑA¼ÑA¼ÑA¼ÑA¼ÑA¼ÑA¼ÑA¼ÑA¼ÑA¼ÑA¼ÑA¼ÑA¼ÑA¼ÑA¼ÑA¼ÑA¼ÑA¼ÑA¼ÑA¼ÑA¼ÑA¼ÑA¼ÑA¼ÑA¼ÑA¼ÑA¼ÑA¼ÑA¼ÑA¼ÑA¼ÑA¼ÑA¼ÑA¼ÑA¼ÑA¼ÑA¼ÑA¼ÑA¼ÑA¼ÑA¼ÑA¼ÑA¼ÑA¼ÑA¼ÑA¼ÑA¼ÑA¼ÑA¼ÑA¼ÑA¼ÑA¼ÑA¼ÑA¼ÑA¼ÑA¼ÑA¼ÑA¼ÑA¼ÑA¼ÑA¼ÑA¼ÑA¼ÑA¼ÑA¼ÑA¼ÑA¼ÑA¼ÑA¼ÑA¼ÑA¼ÑA¼ÑA¼ÑA¼ÑA¼ÑA¼ÑA¼ÑA¼ÑA¼ÑA¼ÑA¼ÑA¼ÑA¼ÑA¼ÑA¼ÑA¼ÑA¼ÑA¼ÑA¼ÑA¼ÑA¼ÑA¼ÑA¼ÑA¼ÑA¼ÑA¼ÑA¼ÑA¼ÑA¼ÑA¼ÑA¼ÑA¼ÑA¼ÑA¼ÑA¼ÑA¼ÑA¼ÑA¼ÑA¼ÑA¼ÑA¼ÑA¼ÑA¼ÑA¼ÑA¼ÑA¼ÑA¼ÑA¼ÑA¼ÑA¼ÑA¼ÑA¼ÑA¼ÑA¼ÑA¼ÑA¼ÑA¼ÑA¼ÑA¼ÑA¼ÑA¼ÑA¼ÑA¼ÑA¼ÑA¼ÑA¼ÑA¼ÑA¼ÑA¼ÑA¼ÑA¼ÑA¼ÑA¼ÑA¼ÑA¼ÑA¼ÑA¼ÑA¼ÑA¼ÑA¼ÑA¼ÑA¼ÑA¼ÑA¼ÑA¼ÑA¼ÑA¼ÑA¼ÑA¼ÑA¼ÑA¼ÑA¼ÑA¼ÑA¼ÑA¼ÑA¼ÑA¼ÑA¼ÑA¼ÑA¼ÑA¼ÑA¼ÑA¼ÑA¼ÑA¼ÑA¼ÑA¼ÑA¼ÑA¼ÑA¼ÑA¼ÑA¼ÑA¼ÑA¼ÑA¼ÑA¼ÑA¼ÑA¼ÑA¼ÑA¼ÑA¼ÑA¼ÑA¼ÑA¼ÑA¼ÑA¼ÑA¼ÑA¼ÑA¼ÑA¼ÑA¼ÑA¼ÑA¼ÑA¼ÑA¼ÑA¼ÑA¼ÑA¼ÑA¼ÑA¼ÑA¼ÑA¼ÑA¼ÑA¼ÑA¼ÑA¼ÑA¼ÑA¼ÑA¼ÑA¼ÑA¼ÑA¼ÑA¼ÑA¼ÑA¼ÑA¼ÑA¼ÑA¼ÑA¼ÑA¼ÑA¼ÑA¼ÑA¼ÑA¼ÑA¼ÑA¼ÑA¼ÑA¼ÑA¼ÑA¼ÑA¼ÑA¼ÑA¼ÑA¼ÑA¼ÑA¼ÑA¼ÑA¼ÑA¼ÑA¼ÑA¼ÑA¼ÑA¼ÑA¼ÑA¼ÑA¼ÑA¼ÑA¼ÑA¼ÑA¼ÑA¼ÑA¼ÑA¼ÑA¼ÑA¼ÑA¼ÑA¼ÑA¼ÑA¼ÑA¼ÑA¼ÑA¼ÑA¼ÑA¼ÑA¼ÑA¼ÑA¼ÑA¼ÑA¼ÑA¼ÑA¼ÑA¼ÑA¼ÑA¼ÑA¼ÑA¼ÑA¼ÑA¼ÑA¼ÑA¼ÑA¼ÑA¼ÑA¼ÑA¼ÑA¼ÑA¼ÑA¼ÑA¼ÑA¼ÑA¼ÑA¼ÑA¼ÑA¼ÑA¼ÑA¼ÑA¼ÑA¼ÑA¼ÑA¼ÑA¼ÑA¼ÑA¼ÑA¼ÑA¼ÑA¼ÑA¼ÑA¼ÑA¼ÑA¼ÑA¼ÑA¼ÑA¼ÑA¼ÑA¼ÑA¼ÑA¼ÑA¼ÑA¼ÑA¼ÑA¼ÑA¼ÑA¼ÑA¼ÑA¼ÑA¼ÑA¼ÑA¼ÑA¼ÑA¼ÑA¼ÑA¼ÑA¼ÑA¼ÑA¼ÑA¼ÑA¼ÑA¼ÑA¼ÑA¼ÑA¼ÑA¼ÑA¼ÑA¼ÑA¼ÑA¼ÑA¼ÑA¼ÑA¼ÑA¼ÑA¼ÑA¼ÑA¼ÑA¼ÑA¼ÑA¼ÑA¼ÑA¼ÑA¼ÑA¼ÑA¼ÑA¼ÑA¼ÑA¼ÑA¼ÑA¼ÑA¼ÑA¼ÑA¼ÑA¼ÑA¼ÑA¼ÑA¼ÑA¼ÑA¼ÑA¼ÑA¼ÑA¼ÑA¼ÑA¼ÑA¼ÑA¼ÑA¼ÑA¼ÑA¼ÑA¼ÑA¼ÑA¼ÑA¼ÑA¼ÑA¼ÑA¼ÑA¼ÑA¼ÑA¼ÑA¼ÑA¼ÑA¼ÑA¼ÑA¼ÑA¼ÑA¼ÑA¼ÑA¼ÑA¼ÑA¼ÑA¼ÑA¼ÑA¼ÑA¼ÑA¼ÑA¼ÑA¼ÑA¼ÑA¼ÑA¼ÑA¼ÑA¼ÑA¼ÑA¼ÑA¼ÑA¼ÑA¼ÑA¼ÑA¼ÑA¼ÑA¼ÑA¼ÑA¼ÑA¼ÑA¼ÑA¼ÑA¼ÑA¼ÑA¼ÑA¼ÑA¼ÑA¼ÑA¼ÑA¼ÑA¼ÑA¼ÑA¼ÑA¼ÑA¼ÑA¼ÑA¼ÑA¼ÑA¼ÑA¼ÑA¼ÑA¼ÑA¼ÑA¼ÑA¼ÑA¼ÑA¼ÑA¼ÑA¼ÑA¼ÑA¼ÑA¼ÑA¼ÑA¼ÑA¼ÑA¼ÑA¼ÑA¼ÑA¼ÑA¼ÑA¼ÑA¼ÑA¼ÑA¼ÑA¼ÑA¼ÑA¼ÑA¼ÑA¼ÑA¼ÑA¼ÑA¼ÑA¼ÑA¼ÑA¼ÑA¼ÑA¼ÑA¼ÑA¼ÑA¼ÑA¼ÑA¼ÑA¼ÑA¼ÑA¼ÑA¼ÑA¼ÑA¼ÑA¼ÑA¼ÑA¼ÑA¼ÑA¼ÑA¼ÑA¼ÑA¼ÑA¼ÑA¼ÑA¼ÑA¼ÑA¼ÑA¼ÑA¼ÑA¼ÑA¼ÑA¼ÑA¼ÑA¼ÑA¼ÑA¼ÑA¼ÑA¼ÑA¼ÑA¼ÑA¼ÑA¼ÑA¼ÑA¼ÑA¼ÑA¼ÑA¼ÑA¼ÑA¼ÑA¼ÑA¼ÑA¼ÑA¼ÑA¼ÑA¼ÑA¼ÑA¼ÑA¼ÑA¼ÑA¼ÑA¼ÑA¼ÑA¼ÑA¼ÑA¼ÑA¼ÑA¼ÑA¼ÑA¼ÑA¼ÑA¼ÑA¼ÑA¼ÑA¼ÑA¼ÑA¼ÑA¼ÑA¼ÑA¼ÑA¼ÑA¼ÑA¼ÑA¼ÑA¼ÑA¼ÑA¼ÑA¼ÑA¼ÑA¼ÑA¼ÑA¼ÑA¼ÑA¼ÑA¼ÑA¼ÑA¼ÑA¼ÑA¼ÑA¼ÑA¼ÑA¼ÑA¼ÑA¼ÑA¼ÑA¼ÑA¼ÑA¼ÑA¼ÑA¼ÑA¼ÑA¼ÑA¼ÑA¼ÑA¼ÑA¼ÑA¼ÑA¼ÑA¼ÑA¼ÑA¼ÑA¼ÑA¼ÑA¼ÑA¼ÑA¼ÑA¼ÑA¼ÑA¼ÑA¼ÑA¼ÑA¼ÑA¼ÑA¼ÑA¼ÑA¼ÑA¼ÑA¼ÑA¼ÑA¼ÑA¼ÑA¼ÑA¼ÑA¼ÑA¼ÑA¼ÑA¼ÑA¼ÑA¼ÑA¼ÑA¼ÑA¼ÑA¼ÑA¼ÑA¼ÑA¼ÑA¼ÑA¼ÑA¼ÑA¼ÑA¼ÑA¼ÑA¼ÑA¼ÑA¼ÑA¼ÑA¼ÑA¼ÑA¼ÑA¼ÑA¼ÑA¼ÑA¼ÑA¼ÑA¼ÑA¼ÑA¼ÑA¼ÑA¼ÑA¼ÑA¼ÑA¼ÑA¼ÑA¼ÑA¼ÑA¼ÑA¼ÑA¼ÑA¼ÑA¼ÑA¼ÑA¼ÑA¼ÑA¼ÑA¼ÑA¼ÑA¼ÑA¼ÑA¼ÑA¼ÑA¼ÑA¼ÑA¼ÑA¼ÑA¼ÑA¼ÑA¼ÑA¼ÑA¼ÑA¼ÑA¼ÑA¼ÑA¼ÑA¼ÑA¼ÑA¼ÑA¼ÑA¼ÑA¼ÑA¼ÑA¼ÑA¼ÑA¼ÑA¼ÑA¼ÑA¼ÑA¼ÑA¼ÑA¼ÑA¼ÑA¼ÑA¼ÑA¼ÑA¼ÑA¼ÑA¼ÑA¼ÑA¼ÑA¼ÑA¼ÑA¼ÑA¼ÑA¼ÑA¼ÑA¼ÑA¼ÑA¼ÑA¼ÑA¼ÑA¼ÑA¼ÑA¼ÑA¼ÑA¼ÑA¼ÑA¼ÑA¼ÑA¼ÑA¼ÑA¼ÑA¼ÑA¼ÑA¼ÑA¼ÑA¼ÑA¼ÑA¼ÑA¼ÑA¼ÑA¼ÑA¼ÑA¼ÑA¼ÑA¼ÑA¼ÑA¼ÑA¼ÑA¼ÑA¼ÑA¼ÑA¼ÑA¼ÑA¼ÑA¼ÑA¼ÑA¼ÑA¼ÑA¼ÑA¼ÑA¼ÑA¼ÑA¼ÑA¼ÑA¼ÑA¼ÑA¼ÑA¼ÑA¼ÑA¼ÑA¼ÑA¼ÑA¼ÑA¼ÑA¼ÑA¼ÑA¼ÑA¼ÑA¼ÑA¼ÑA¼ÑA¼ÑA¼ÑA¼ÑA¼ÑA¼ÑA¼ÑA¼ÑA¼ÑA¼ÑA¼ÑA¼ÑA¼ÑA¼ÑA¼ÑA¼ÑA¼ÑA¼ÑA¼ÑA¼ÑA¼ÑA¼ÑA¼ÑA¼ÑA¼ÑA¼ÑA¼ÑA¼ÑA¼ÑA¼ÑA¼ÑA¼ÑA¼ÑA¼ÑA¼ÑA¼ÑA¼ÑA¼ÑA¼ÑA¼ÑA¼ÑA¼ÑA¼ÑA¼ÑA¼ÑA¼ÑA¼ÑA¼ÑA¼ÑA¼ÑA¼ÑA¼ÑA¼ÑA¼ÑA¼ÑA¼ÑA¼ÑA¼ÑA¼ÑA¼ÑA¼ÑA¼ÑA¼ÑA¼ÑA¼ÑA¼ÑA¼ÑA¼ÑA¼ÑA¼ÑA¼ÑA¼ÑA¼ÑA¼ÑA¼ÑA¼ÑA¼ÑA¼ÑA¼ÑA¼ÑA¼ÑA¼ÑA¼ÑA¼ÑA¼ÑA¼ÑA¼ÑA¼ÑA¼ÑA¼ÑA¼ÑA¼ÑA¼ÑA¼ÑA¼ÑA¼ÑA¼ÑA¼ÑA¼ÑA¼ÑA¼ÑA¼ÑA¼ÑA¼ÑA¼ÑA¼ÑA¼ÑA¼ÑA¼ÑA¼ÑA¼ÑA¼ÑA¼ÑA¼ÑA¼ÑA¼ÑA¼ÑA¼ÑA¼ÑA¼ÑA¼ÑA¼ÑA¼ÑA¼ÑA¼ÑA¼ÑA¼ÑA¼ÑA¼ÑA¼ÑA¼ÑA¼ÑA¼ÑA¼ÑA¼ÑA¼ÑA¼ÑA¼ÑA¼ÑA¼ÑA¼ÑA¼ÑA¼ÑA¼ÑA¼ÑA¼ÑA¼ÑA¼ÑA¼ÑA¼ÑA¼ÑA¼ÑA¼ÑA¼ÑA¼ÑA¼ÑA¼ÑA¼ÑA¼ÑA¼ÑA¼ÑA¼ÑA¼ÑA¼ÑA¼ÑA¼ÑA¼ÑA¼ÑA¼ÑA¼ÑA¼ÑA¼ÑA¼ÑA¼ÑA¼ÑA¼ÑA¼ÑA¼ÑA¼ÑA¼ÑA¼ÑA¼ÑA¼ÑA¼ÑA¼ÑA¼ÑA¼ÑA¼ÑA¼ÑA¼ÑA¼ÑA¼ÑA¼ÑA¼ÑA¼ÑA¼ÑA¼ÑA¼ÑA¼ÑA¼ÑA¼ÑA¼ÑA¼ÑA¼ÑA¼ÑA¼ÑA¼ÑA¼ÑA¼ÑA¼ÑA¼ÑA¼ÑA¼ÑA¼ÑA¼ÑA¼ÑA¼ÑA¼ÑA¼ÑA¼ÑA¼ÑA¼ÑA¼ÑA¼ÑA¼ÑA¼ÑA¼ÑA¼ÑA¼ÑA¼ÑA¼ÑA¼ÑA¼ÑA¼ÑA¼ÑA¼ÑA¼ÑA¼ÑA¼ÑA¼ÑA¼ÑA¼ÑA¼ÑA¼ÑA¼ÑA¼ÑA¼ÑA¼ÑA¼ÑA¼ÑA¼ÑA¼ÑA¼ÑA¼ÑA¼ÑA¼ÑA¼ÑA¼ÑA¼ÑA¼ÑA¼ÑA¼ÑA¼ÑA¼ÑA¼ÑA¼ÑA¼ÑA¼ÑA¼ÑA¼ÑA¼ÑA¼ÑA¼ÑA¼ÑA¼ÑA¼ÑA¼ÑA¼ÑA¼ÑA¼ÑA¼ÑA¼ÑA¼ÑA¼ÑA¼ÑA¼ÑA¼ÑA¼ÑA¼ÑA¼ÑA¼ÑA¼ÑA¼ÑA¼ÑA¼ÑA¼ÑA¼ÑA¼ÑA¼ÑA¼ÑA¼ÑA¼ÑA¼ÑA¼ÑA¼ÑA¼ÑA¼ÑA¼ÑA¼ÑA¼ÑA¼ÑA¼ÑA¼ÑA¼ÑA¼ÑA¼ÑA¼ÑA¼ÑA¼ÑA¼ÑA¼ÑA¼ÑA¼ÑA¼ÑA¼ÑA¼ÑA¼ÑA¼ÑA¼ÑA¼ÑA¼ÑA¼ÑA¼ÑA¼ÑA¼ÑA¼ÑA¼ÑA¼ÑA¼ÑA¼ÑA¼ÑA¼ÑA¼ÑA¼ÑA¼ÑA¼ÑA¼ÑA¼ÑA¼ÑA¼ÑA¼ÑA¼ÑA¼ÑA¼ÑA¼ÑA¼ÑA¼ÑA¼ÑA¼ÑA¼ÑA¼ÑA¼ÑA¼ÑA¼ÑA¼ÑA¼ÑA¼ÑA¼ÑA¼ÑA¼ÑA¼ÑA¼ÑA¼ÑA¼ÑA¼ÑA¼ÑA¼ÑA¼ÑA¼ÑA¼ÑA¼ÑA¼ÑA¼ÑA¼ÑA¼ÑA¼ÑA¼ÑA¼ÑA¼ÑA¼ÑA¼ÑA¼ÑA¼ÑA¼ÑA¼ÑA¼ÑA¼ÑA¼ÑA¼ÑA¼ÑA¼ÑA¼ÑA¼ÑA¼ÑA¼ÑA¼ÑA¼ÑA¼ÑA¼ÑA¼ÑA¼ÑA¼ÑA¼ÑA¼ÑA¼ÑA¼ÑA¼ÑA¼ÑA¼ÑA¼ÑA¼ÑA¼ÑA¼ÑA¼ÑA¼ÑA¼ÑA¼ÑA¼ÑA¼ÑA¼ÑA¼ÑA¼ÑA¼ÑA¼ÑA¼ÑA¼ÑA¼ÑA¼ÑA¼ÑA¼ÑA¼ÑA¼ÑA¼ÑA¼ÑA¼ÑA¼ÑA¼ÑA¼ÑA¼ÑA¼ÑA¼ÑA¼ÑA¼ÑA¼ÑA¼ÑA¼ÑA¼ÑA¼ÑA¼ÑA¼ÑA¼ÑA¼ÑA¼ÑA¼ÑA¼ÑA¼ÑA¼ÑA¼ÑA¼ÑA¼ÑA¼ÑA¼ÑA¼ÑA¼ÑA¼ÑA¼ÑA¼ÑA¼ÑA¼ÑA¼ÑA¼ÑA¼ÑA¼ÑA¼ÑA¼ÑA¼ÑA¼ÑA¼ÑA¼ÑA¼ÑA¼ÑA¼ÑA¼ÑA¼ÑA¼ÑA¼ÑA¼ÑA¼ÑA¼ÑA¼ÑA¼ÑA¼ÑA¼ÑA¼ÑA¼ÑA¼ÑA¼ÑA¼ÑA¼ÑA¼ÑA¼ÑA¼ÑA¼ÑA¼ÑA¼ÑA¼ÑA¼ÑA¼ÑA¼ÑA¼ÑA¼ÑA¼ÑA¼ÑA¼ÑA¼ÑA¼ÑA¼ÑA¼ÑA¼ÑA¼ÑA¼ÑA¼ÑA¼ÑA¼ÑA¼ÑA¼ÑA¼ÑA¼ÑA¼ÑA¼ÑA¼ÑA¼ÑA¼ÑA¼ÑA¼ÑA¼ÑA¼ÑA¼ÑA¼ÑA¼ÑA¼ÑA¼ÑA¼ÑA¼ÑA¼ÑA¼ÑA¼ÑA¼ÑA¼ÑA¼ÑA¼ÑA¼ÑA¼ÑA¼ÑA¼ÑA¼ÑA¼ÑA¼ÑA¼ÑA¼ÑA¼ÑA¼ÑA¼ÑA¼ÑA¼ÑA¼ÑA¼ÑA¼ÑA¼ÑA¼ÑA¼ÑA¼ÑA¼ÑA¼ÑA¼ÑA¼ÑA¼ÑA¼ÑA¼ÑA¼ÑA¼ÑA¼ÑA¼ÑA¼ÑA¼ÑA¼ÑA¼ÑA¼ÑA¼ÑA¼ÑA¼ÑA¼ÑA¼ÑA¼ÑA¼ÑA¼ÑA¼ÑA¼ÑA¼ÑA¼ÑA¼ÑA¼ÑA¼ÑA¼ÑA¼ÑA¼ÑA¼ÑA¼ÑA¼ÑA¼ÑA¼ÑA¼ÑA¼ÑA¼ÑA¼ÑA¼ÑA¼ÑA¼ÑA¼ÑA¼ÑA¼ÑA¼ÑA¼ÑA¼ÑA¼ÑA¼ÑA¼ÑA¼ÑA¼ÑA¼ÑA¼ÑA¼ÑA¼ÑA¼ÑA¼ÑA¼ÑA¼ÑA¼ÑA¼ÑA¼ÑA¼ÑA¼ÑA¼ÑA¼ÑA¼ÑA¼ÑA¼ÑA¼ÑA¼ÑA¼ÑA¼ÑA¼ÑA¼ÑA¼ÑA¼ÑA¼ÑA¼ÑA¼ÑA¼ÑA¼ÑA¼ÑA¼ÑA¼ÑA¼ÑA¼ÑA¼ÑA¼ÑA¼ÑA¼ÑA¼ÑA¼ÑA¼ÑA¼ÑA¼ÑA¼ÑA¼ÑA¼ÑA¼ÑA¼ÑA¼ÑA¼ÑA¼ÑA¼ÑA¼ÑA¼ÑA¼ÑA¼ÑA¼ÑA¼ÑA¼ÑA¼ÑA¼ÑA¼ÑA¼ÑA¼ÑA¼ÑA¼ÑA¼ÑA¼ÑA¼ÑA¼ÑA¼ÑA¼ÑA¼ÑA¼ÑA¼ÑA¼ÑA¼ÑA¼ÑA¼ÑA¼ÑA¼ÑA¼ÑA¼ÑA¼ÑA¼ÑA¼ÑA¼ÑA¼ÑA¼ÑA¼ÑA¼ÑA¼ÑA¼ÑA¼ÑA¼ÑA¼ÑA¼ÑA¼ÑA¼ÑA¼ÑA¼ÑA¼ÑA¼ÑA¼ÑA¼ÑA¼ÑA¼ÑA¼ÑA¼ÑA¼ÑA¼ÑA¼ÑA¼ÑA¼ÑA¼ÑA¼ÑA¼ÑA¼ÑA¼ÑA¼ÑA¼ÑA¼ÑA¼ÑA¼ÑA¼ÑA¼ÑA¼ÑA¼ÑA¼ÑA¼ÑA¼ÑA¼ÑA¼ÑA¼ÑA¼ÑA¼ÑA¼ÑA¼ÑA¼ÑA¼ÑA¼ÑA¼ÑA¼ÑA¼ÑA¼ÑA¼ÑA¼ÑA¼ÑA¼ÑA¼ÑA¼ÑA¼ÑA¼ÑA¼ÑA¼ÑA¼ÑA¼ÑA¼ÑA¼ÑA¼ÑA¼ÑA¼ÑA¼ÑA¼ÑA¼ÑA¼ÑA¼ÑA¼ÑA¼ÑA¼ÑA¼ÑA¼ÑA¼ÑA¼ÑA¼ÑA¼ÑA¼ÑA¼ÑA¼ÑA¼ÑA¼ÑA¼ÑA¼ÑA¼ÑA¼ÑA¼ÑA¼ÑA¼ÑA¼ÑA¼ÑA¼ÑA¼ÑA¼ÑA¼ÑA¼ÑA¼ÑA¼ÑA¼ÑA¼ÑA¼ÑA¼ÑA¼ÑA¼ÑA¼ÑA¼ÑA¼ÑA¼ÑA¼ÑA¼ÑA¼ÑA¼ÑA¼ÑA¼ÑA¼ÑA¼ÑA¼ÑA¼ÑA¼ÑA¼ÑA¼ÑA¼ÑA¼ÑA¼ÑA¼ÑA¼ÑA¼ÑA¼ÑA¼ÑA¼ÑA¼ÑA¼ÑA¼ÑA¼ÑA¼ÑA¼ÑA¼ÑA¼ÑA¼ÑA¼ÑA¼ÑA¼ÑA¼ÑA¼ÑA¼ÑA¼ÑA¼ÑA¼ÑA¼ÑA¼ÑA¼ÑA¼ÑA¼ÑA¼ÑA¼ÑA¼ÑA¼ÑA¼ÑA¼ÑA¼ÑA¼ÑA¼ÑA¼ÑA¼ÑA¼ÑA¼ÑA¼ÑA¼ÑA¼ÑA¼ÑA¼ÑA¼ÑA¼ÑA¼ÑA¼ÑA¼ÑA¼ÑA¼ÑA¼ÑA¼ÑA¼ÑA¼ÑA¼ÑA¼ÑA¼ÑA¼ÑA¼ÑA¼ÑA¼ÑA¼ÑA¼ÑA¼ÑA¼ÑA¼ÑA¼ÑA¼ÑA¼ÑA¼ÑA¼ÑA¼ÑA¼ÑA¼ÑA¼ÑA¼ÑA¼ÑA¼ÑA¼ÑA¼ÑA¼ÑA¼ÑA¼ÑA¼ÑA¼ÑA¼ÑA¼ÑA¼ÑA¼ÑA¼ÑA¼ÑA¼ÑA¼ÑA¼ÑA¼ÑA¼ÑA¼ÑA¼ÑA¼ÑA¼ÑA¼ÑA¼ÑA¼ÑA¼ÑA¼ÑA¼ÑA¼ÑA¼ÑA¼ÑA¼ÑA¼ÑA¼ÑA¼ÑA¼ÑA¼ÑA¼ÑA¼ÑA¼ÑA¼ÑA¼ÑA¼ÑA¼ÑA¼ÑA¼ÑA¼ÑA¼ÑA¼ÑA¼ÑA¼ÑA¼ÑA¼ÑA¼ÑA¼ÑA¼ÑA¼ÑA¼ÑA¼ÑA¼ÑA¼ÑA¼ÑA¼ÑA¼ÑA¼ÑA¼ÑA¼ÑA¼ÑA¼ÑA¼ÑA¼ÑA¼ÑA¼ÑA¼ÑA¼ÑA¼ÑA¼ÑA¼ÑA¼ÑA¼ÑA¼ÑA¼ÑA¼ÑA¼ÑA¼ÑA¼ÑA¼ÑA¼ÑA¼ÑA¼ÑA¼ÑA¼ÑA¼ÑA¼ÑA¼ÑA¼ÑA¼ÑA¼ÑA¼ÑA¼ÑA¼ÑA¼ÑA¼ÑA¼ÑA¼ÑA¼ÑA¼ÑA¼ÑA¼ÑA¼ÑA¼ÑA¼ÑA¼ÑA¼ÑA¼ÑA¼ÑA¼ÑA¼ÑA¼ÑA¼ÑA¼ÑA¼ÑA¼ÑA¼ÑA¼ÑA¼ÑA¼ÑA¼ÑA¼ÑA¼ÑA¼ÑA¼ÑA¼ÑA¼ÑA¼ÑA¼ÑA¼ÑA¼ÑA¼ÑA¼ÑA¼ÑA¼ÑA¼ÑA¼ÑA¼ÑA¼ÑA¼ÑA¼ÑA¼ÑA¼ÑA¼ÑA¼ÑA¼ÑA¼ÑA¼ÑA¼ÑA¼ÑA¼ÑA¼ÑA¼ÑA¼ÑA¼ÑA¼ÑA¼ÑA¼ÑA¼ÑA¼ÑA¼ÑA¼ÑA¼ÑA¼ÑA¼ÑA¼ÑA¼ÑA¼ÑA¼ÑA¼ÑA¼ÑA¼ÑA¼ÑA¼ÑA¼ÑA¼ÑA¼ÑA¼ÑA¼ÑA¼ÑA¼ÑA¼ÑA¼ÑA¼ÑA¼ÑA¼ÑA¼ÑA¼ÑA¼ÑA¼ÑA¼ÑA¼ÑA¼ÑA¼ÑA¼ÑA¼ÑA¼ÑA¼ÑA¼ÑA¼ÑA¼ÑA¼ÑA¼ÑA¼ÑA¼ÑA¼ÑA¼ÑA¼ÑA¼ÑA¼ÑA¼ÑA¼ÑA¼ÑA¼ÑA¼ÑA¼ÑA¼ÑA¼ÑA¼ÑA¼ÑA¼ÑA¼ÑA¼ÑA¼ÑA¼ÑA¼ÑA¼ÑA¼ÑA¼ÑA¼ÑA¼ÑA¼ÑA¼ÑA¼ÑA¼ÑA¼ÑA¼ÑA¼ÑA¼ÑA¼ÑA¼ÑA¼ÑA¼ÑA¼ÑA¼ÑA¼ÑA¼ÑA¼ÑA¼ÑA¼ÑA¼ÑA¼ÑA¼ÑA¼ÑA¼ÑA¼ÑA¼ÑA¼ÑA¼ÑA¼ÑA¼ÑA¼ÑA¼ÑA¼ÑA¼ÑA¼ÑA¼ÑA¼ÑA¼ÑA¼ÑA¼ÑA¼ÑA¼ÑA¼ÑA¼ÑA¼ÑA¼ÑA¼ÑA¼ÑA¼ÑA¼ÑA¼ÑA¼ÑA¼ÑA¼ÑA¼ÑA¼ÑA¼ÑA¼ÑA¼ÑA¼ÑA¼ÑA¼ÑA¼ÑA¼ÑA¼ÑA¼ÑA¼ÑA¼ÑA¼ÑA¼ÑA¼ÑA¼ÑA¼ÑA¼ÑA¼ÑA¼ÑA¼ÑA¼ÑA¼ÑA¼ÑA¼ÑA¼ÑA¼ÑA¼ÑA¼ÑA¼ÑA¼ÑA¼ÑA¼ÑA¼ÑA¼ÑA¼ÑA¼ÑA¼ÑA¼ÑA¼ÑA¼ÑA¼ÑA¼ÑA¼ÑA¼ÑA¼ÑA¼ÑA¼ÑA¼ÑA¼ÑA¼ÑA¼ÑA¼ÑA¼ÑA¼ÑA¼ÑA¼ÑA¼ÑA¼ÑA¼ÑA¼ÑA¼ÑA¼ÑA¼ÑA¼ÑA¼ÑA¼ÑA¼ÑA¼ÑA¼ÑA¼ÑA¼ÑA¼ÑA¼ÑA¼ÑA¼ÑA¼ÑA¼ÑA¼ÑA¼ÑA¼ÑA¼ÑA¼ÑA¼ÑA¼ÑA¼ÑA¼ÑA¼ÑA¼ÑA¼ÑA¼ÑA¼ÑA¼ÑA¼ÑA¼ÑA¼ÑA¼ÑA¼ÑA¼ÑA¼ÑA¼ÑA¼ÑA¼ÑA¼ÑA¼ÑA¼ÑA¼ÑA¼ÑA¼ÑA¼ÑA¼ÑA¼ÑA¼ÑA¼ÑA¼ÑA¼ÑA¼ÑA¼ÑA¼ÑA¼ÑA¼ÑA¼ÑA¼ÑA¼ÑA¼ÑA¼ÑA¼ÑA¼ÑA¼ÑA¼ÑA¼ÑA¼ÑA¼ÑA¼ÑA¼ÑA¼ÑA¼ÑA¼ÑA¼ÑA¼ÑA¼ÑA¼ÑA¼ÑA¼ÑA¼ÑA¼ÑA¼ÑA¼ÑA¼ÑA¼ÑA¼ÑA¼ÑA¼ÑA¼ÑA¼ÑA¼ÑA¼ÑA¼ÑA¼ÑA¼ÑA¼ÑA¼ÑA¼ÑA¼ÑA¼ÑA¼ÑA¼ÑA¼ÑA¼ÑA¼ÑA¼ÑA¼ÑA¼ÑA¼ÑA¼ÑA¼ÑA¼ÑA¼ÑA¼ÑA¼ÑA¼ÑA¼ÑA¼ÑA¼ÑA¼ÑA¼ÑA¼ÑA¼ÑA¼ÑA¼ÑA¼ÑA¼ÑA¼ÑA¼ÑA¼ÑA¼ÑA¼ÑA¼ÑA¼ÑA¼ÑA¼ÑA¼ÑA¼ÑA¼ÑA¼ÑA¼ÑA¼ÑA¼ÑA¼ÑA¼ÑA¼ÑA¼ÑA¼ÑA¼ÑA¼ÑA¼ÑA¼ÑA¼ÑA¼ÑA¼ÑA¼ÑA¼ÑA¼ÑA¼ÑA¼ÑA¼ÑA¼ÑA¼ÑA¼ÑA¼ÑA¼ÑA¼ÑA¼ÑA¼ÑA¼ÑA¼ÑA¼ÑA¼ÑA¼ÑA¼ÑA¼ÑA¼ÑA¼ÑA¼ÑA¼ÑA¼ÑA¼ÑA¼ÑA¼ÑA¼ÑA¼ÑA¼ÑA¼ÑA¼ÑA¼ÑA¼ÑA¼ÑA¼ÑA¼ÑA¼ÑA¼ÑA¼ÑA¼ÑA¼ÑA¼ÑA¼ÑA¼ÑA¼ÑA¼ÑA¼ÑA¼ÑA¼ÑA¼ÑA¼ÑA¼ÑA¼ÑA¼ÑA¼ÑA¼ÑA¼ÑA¼ÑA¼ÑA¼ÑA¼ÑA¼ÑA¼ÑA¼ÑA¼ÑA¼ÑA¼ÑA¼ÑA¼ÑA¼ÑA¼ÑA¼ÑA¼ÑA¼ÑA¼ÑA¼ÑA¼ÑA¼ÑA¼ÑA¼ÑA¼ÑA¼ÑA¼ÑA¼ÑA¼ÑA¼ÑA¼ÑA¼ÑA¼ÑA¼ÑA¼ÑA¼ÑA¼ÑA¼ÑA¼ÑA¼ÑA¼ÑA¼ÑA¼ÑA¼ÑA¼ÑA¼ÑA¼ÑA¼ÑA¼ÑA¼ÑA¼ÑA¼ÑA¼ÑA¼ÑA¼ÑA¼ÑA¼ÑA¼ÑA¼ÑA¼ÑA¼ÑA¼ÑA¼ÑA¼ÑA¼ÑA¼ÑA¼ÑA¼ÑA¼ÑA¼ÑA¼ÑA¼ÑA¼ÑA¼ÑA¼ÑA¼ÑA¼ÑA¼ÑA¼ÑA¼ÑA¼ÑA¼ÑA¼ÑA¼ÑA¼ÑA¼ÑA¼ÑA¼ÑA¼ÑA¼ÑA¼ÑA¼ÑA¼ÑA¼ÑA¼ÑA¼ÑA¼ÑA¼ÑA¼ÑA¼ÑA¼ÑA¼ÑA¼ÑA¼ÑA¼ÑA¼ÑA¼ÑA¼ÑA¼ÑA¼ÑA¼ÑA¼ÑA¼ÑA¼ÑA¼ÑA¼ÑA¼ÑA¼ÑA¼ÑA¼ÑA¼ÑA¼ÑA¼ÑA¼ÑA¼ÑA¼ÑA¼ÑA¼ÑA¼ÑA¼ÑA¼ÑA¼ÑA¼ÑA¼ÑA¼ÑA¼ÑA¼ÑA¼ÑA¼ÑA¼ÑA¼ÑA¼ÑA¼ÑA¼ÑA¼ÑA¼ÑA¼ÑA¼ÑA¼ÑA¼ÑA¼ÑA¼ÑA¼ÑA¼ÑA¼ÑA¼ÑA¼ÑA¼ÑA¼ÑA¼ÑA¼ÑA¼ÑA¼ÑA¼ÑA¼ÑA¼ÑA¼ÑA¼ÑA¼ÑA¼ÑA¼ÑA¼ÑA¼ÑA¼ÑA¼ÑA¼ÑA¼ÑA¼ÑA¼ÑA¼ÑA¼ÑA¼ÑA¼ÑA¼ÑA¼ÑA¼ÑA¼ÑA¼ÑA¼ÑA¼ÑA¼ÑA¼ÑA¼ÑA¼ÑA¼ÑA¼ÑA¼ÑA¼ÑA¼ÑA¼ÑA¼ÑA¼ÑA¼ÑA¼ÑA¼ÑA¼ÑA¼ÑA¼ÑA¼ÑA¼ÑA¼ÑA¼ÑA¼ÑA¼ÑA¼ÑA¼ÑA¼ÑA¼ÑA¼ÑA¼ÑA¼ÑA¼ÑA¼ÑA¼ÑA¼ÑA¼ÑA¼ÑA¼ÑA¼ÑA¼ÑA¼ÑA¼ÑA¼ÑA¼ÑA¼ÑA¼ÑA¼ÑA¼ÑA¼ÑA¼ÑA¼ÑA¼ÑA¼ÑA¼ÑA¼ÑA¼ÑA¼ÑA¼ÑA¼ÑA¼ÑA¼ÑA¼ÑA¼ÑA¼ÑA¼ÑA¼ÑA¼ÑA¼ÑA¼ÑA¼ÑA¼ÑA¼ÑA¼ÑA¼ÑA¼ÑA¼ÑA¼ÑA¼ÑA¼ÑA¼ÑA¼ÑA¼ÑA¼ÑA¼ÑA¼ÑA¼ÑA¼ÑA¼ÑA¼ÑA¼ÑA¼ÑA¼ÑA¼ÑA¼ÑA¼ÑA¼ÑA¼ÑA¼ÑA¼ÑA¼ÑA¼ÑA¼ÑA¼ÑA¼ÑA¼ÑA¼ÑA¼ÑA¼ÑA¼ÑA¼ÑA¼ÑA¼ÑA¼ÑA¼ÑA¼ÑA¼ÑA¼ÑA¼ÑA¼ÑA¼ÑA¼ÑA¼ÑA¼ÑA¼ÑA¼ÑA¼ÑA¼ÑA¼ÑA¼ÑA¼ÑA¼ÑA¼ÑA¼ÑA¼ÑA¼ÑA¼ÑA¼ÑA¼ÑA¼ÑA¼ÑA¼ÑA¼ÑA¼ÑA¼ÑA¼ÑA¼ÑA¼ÑA¼ÑA¼ÑA¼ÑA¼ÑA¼ÑA¼ÑA¼ÑA¼ÑA¼ÑA¼ÑA¼ÑA¼ÑA¼ÑA¼ÑA¼ÑA¼ÑA¼ÑA¼ÑA¼ÑA¼ÑA¼ÑA¼ÑA¼ÑA¼ÑA¼ÑA¼ÑA¼ÑA¼ÑA¼ÑA¼ÑA¼ÑA¼ÑA¼ÑA¼ÑA¼ÑA¼ÑA¼ÑA¼ÑA¼ÑA¼ÑA¼ÑA¼ÑA¼ÑA¼ÑA¼ÑA¼ÑA¼ÑA¼ÑA¼ÑA¼ÑA¼ÑA¼ÑA¼ÑA¼ÑA¼ÑA¼ÑA¼ÑA¼ÑA¼ÑA¼ÑA¼ÑA¼ÑA¼ÑA¼ÑA¼ÑA¼ÑA¼ÑA¼ÑA¼ÑA¼ÑA¼ÑA¼ÑA¼ÑA¼ÑA¼ÑA¼ÑA¼ÑA¼ÑA¼ÑA¼ÑA¼ÑA¼ÑA¼ÑA¼ÑA¼ÑA¼ÑA¼ÑA¼ÑA¼ÑA¼ÑA¼ÑA¼ÑA¼ÑA¼ÑA¼ÑA¼ÑA¼ÑA¼ÑA¼ÑA¼ÑA¼ÑA¼ÑA¼ÑA¼ÑA¼ÑA¼ÑA¼ÑA¼ÑA¼ÑA¼ÑA¼ÑA¼ÑA¼ÑA¼ÑA¼ÑA¼ÑA¼ÑA¼ÑA¼ÑA¼ÑA¼ÑA¼ÑA¼ÑA¼ÑA¼ÑA¼ÑA¼ÑA¼ÑA¼ÑA¼ÑA¼ÑA¼ÑA¼ÑA¼ÑA¼ÑA¼ÑA¼ÑA¼ÑA¼ÑA¼ÑA¼ÑA¼ÑA¼ÑA¼ÑA¼ÑA¼ÑA¼ÑA¼ÑA¼ÑA¼ÑA¼ÑA¼ÑA¼ÑA¼ÑA¼ÑA¼ÑA¼ÑA¼ÑA¼ÑA¼ÑA¼ÑA¼ÑA¼ÑA¼ÑA¼ÑA¼ÑA¼ÑA¼ÑA¼ÑA¼ÑA¼ÑA¼ÑA¼ÑA¼ÑA¼ÑA¼ÑA¼ÑA¼ÑA¼ÑA¼ÑA¼ÑA¼ÑA¼ÑA¼ÑA¼ÑA¼ÑA¼ÑA¼ÑA¼ÑA¼ÑA¼ÑA¼ÑA¼ÑA¼ÑA¼ÑA¼ÑA¼ÑA¼ÑA¼ÑA¼ÑA¼ÑA¼ÑA¼ÑA¼ÑA¼ÑA¼ÑA¼ÑA¼ÑA¼ÑA¼ÑA¼ÑA¼ÑA¼ÑA¼ÑA¼ÑA¼ÑA¼ÑA¼ÑA¼ÑA¼ÑA¼ÑA¼ÑA¼ÑA¼ÑA¼ÑA¼ÑA¼ÑA¼ÑA¼ÑA¼ÑA¼ÑA¼ÑA¼ÑA¼ÑA¼ÑA¼ÑA¼ÑA¼ÑA¼ÑA¼ÑA¼ÑA¼ÑA¼ÑA¼ÑA¼ÑA¼ÑA¼ÑA¼ÑA¼ÑA¼ÑA¼ÑA¼ÑA¼ÑA¼ÑA¼ÑA¼ÑA¼ÑA¼ÑA¼ÑA¼ÑA¼ÑA¼ÑA¼ÑA¼ÑA¼ÑA¼ÑA¼ÑA¼ÑA¼ÑA¼ÑA¼ÑA¼ÑA¼ÑA¼ÑA¼ÑA¼ÑA¼ÑA¼ÑA¼ÑA¼ÑA¼ÑA¼ÑA¼ÑA¼ÑA¼ÑA¼ÑA¼ÑA¼ÑA¼ÑA¼ÑA¼ÑA¼ÑA¼ÑA¼ÑA¼ÑA¼ÑA¼ÑA¼ÑA¼ÑA¼ÑA¼ÑA¼ÑA¼ÑA¼ÑA¼ÑA¼ÑA¼ÑA¼ÑA¼ÑA¼ÑA¼ÑA¼ÑA¼ÑA¼ÑA¼ÑA¼ÑA¼ÑA¼ÑA¼ÑA¼ÑA¼ÑA¼ÑA¼ÑA¼ÑA¼ÑA¼ÑA¼ÑA¼ÑA¼ÑA¼ÑA¼ÑA¼ÑA¼ÑA¼ÑA¼ÑA¼ÑA¼ÑA¼ÑA¼ÑA¼ÑA¼ÑA¼ÑA¼ÑA¼ÑA¼ÑA¼ÑA¼ÑA¼ÑA¼ÑA¼ÑA¼ÑA¼ÑA¼ÑA¼ÑA¼ÑA¼ÑA¼ÑA¼ÑA¼ÑA¼ÑA¼ÑA¼ÑA¼ÑA¼ÑA¼ÑA¼ÑA¼ÑA¼ÑA¼ÑA¼ÑA¼ÑA¼ÑA¼ÑA¼ÑA¼ÑA¼ÑA¼ÑA¼ÑA¼ÑA¼ÑA¼ÑA¼ÑA¼ÑA¼ÑA¼ÑA¼ÑA¼ÑA¼ÑA¼ÑA¼ÑA¼ÑA¼ÑA¼ÑA¼ÑA¼ÑA¼ÑA¼ÑA¼ÑA¼ÑA¼ÑA¼ÑA¼ÑA¼ÑA¼ÑA¼ÑA¼ÑA¼ÑA¼ÑA¼ÑA¼ÑA¼ÑA¼ÑA¼ÑA¼ÑA¼ÑA¼ÑA¼ÑA¼ÑA¼ÑA¼ÑA¼ÑA¼ÑA¼ÑA¼ÑA¼ÑA¼ÑA¼ÑA¼ÑA¼ÑA¼ÑA¼ÑA¼ÑA¼ÑA¼ÑA¼ÑA¼ÑA¼ÑA¼ÑA¼ÑA¼ÑA¼ÑA¼ÑA¼ÑA¼ÑA¼ÑA¼ÑA¼ÑA¼ÑA¼ÑA¼ÑA¼ÑA¼ÑA¼ÑA¼ÑA¼ÑA¼ÑA¼ÑA¼ÑA¼ÑA¼ÑA¼ÑA¼ÑA¼ÑA¼ÑA¼ÑA¼ÑA¼ÑA¼ÑA¼ÑA¼ÑA¼ÑA¼ÑA¼ÑA¼ÑA¼ÑA¼ÑA¼ÑA¼ÑA¼ÑA¼ÑA¼ÑA¼ÑA¼ÑA¼ÑA¼ÑA¼ÑA¼ÑA¼ÑA¼ÑA¼ÑA¼ÑA¼ÑA¼ÑA¼ÑA¼ÑA¼ÑA¼ÑA¼ÑA¼ÑA¼ÑA¼ÑA¼ÑA¼ÑA¼ÑA¼ÑA¼ÑA¼ÑA¼ÑA¼ÑA¼ÑA¼ÑA¼ÑA¼ÑA¼ÑA¼ÑA¼ÑA¼ÑA¼ÑA¼ÑA¼ÑA¼ÑA¼ÑA¼ÑA¼ÑA¼ÑA¼ÑA¼ÑA¼ÑA¼ÑA¼ÑA¼ÑA¼ÑA¼ÑA¼ÑA¼ÑA¼ÑA¼ÑA¼ÑA¼ÑA¼ÑA¼ÑA¼ÑA¼ÑA¼ÑA¼ÑA¼ÑA¼ÑA¼ÑA¼ÑA¼ÑA¼ÑA¼ÑA¼ÑA¼ÑA¼ÑA¼ÑA¼ÑA¼ÑA¼ÑA¼ÑA¼ÑA¼ÑA¼ÑA¼ÑA¼ÑA¼ÑA¼ÑA¼ÑA¼ÑA¼ÑA¼ÑA¼ÑA¼ÑA¼ÑA¼ÑA¼ÑA¼ÑA¼ÑA¼ÑA¼ÑA¼ÑA¼ÑA¼ÑA¼ÑA¼ÑA¼ÑA¼ÑA¼ÑA¼ÑA¼ÑA¼ÑA¼ÑA¼ÑA¼ÑA¼ÑA¼ÑA¼ÑA¼ÑA¼ÑA¼ÑA¼ÑA¼ÑA¼ÑA¼ÑA¼ÑA¼ÑA¼ÑA¼ÑA¼ÑA¼ÑA¼ÑA¼ÑA¼ÑA¼ÑA¼ÑA¼ÑA¼ÑA¼ÑA¼ÑA¼ÑA¼ÑA¼ÑA¼ÑA¼ÑA¼ÑA¼ÑA¼ÑA¼ÑA¼ÑA¼ÑA¼ÑA¼ÑA¼ÑA¼ÑA¼ÑA¼ÑA¼ÑA¼ÑA¼ÑA¼ÑA¼ÑA¼ÑA¼ÑA¼ÑA¼ÑA¼ÑA¼ÑA¼ÑA¼ÑA¼ÑA¼ÑA¼ÑA¼ÑA¼ÑA¼ÑA¼ÑA¼ÑA¼ÑA¼ÑA¼ÑA¼ÑA¼ÑA¼ÑA¼ÑA¼ÑA¼ÑA¼ÑA¼ÑA¼ÑA¼ÑA¼ÑA¼ÑA¼ÑA¼ÑA¼ÑA¼ÑA¼ÑA¼ÑA¼ÑA¼ÑA¼ÑA¼ÑA¼ÑA¼ÑA¼ÑA¼ÑA¼ÑA¼ÑA¼ÑA¼ÑA¼ÑA¼ÑA¼ÑA¼ÑA¼ÑA¼ÑA¼ÑA¼ÑA¼ÑA¼ÑA¼ÑA¼ÑA¼ÑA¼ÑA¼ÑA¼ÑA¼ÑA¼ÑA¼ÑA¼ÑA¼ÑA¼ÑA¼ÑA¼ÑA¼ÑA¼ÑA¼ÑA¼ÑA¼ÑA¼ÑA¼ÑA¼ÑA¼ÑA¼ÑA¼ÑA¼ÑA¼ÑA¼ÑA¼ÑA¼ÑA¼ÑA¼ÑA¼ÑA¼ÑA¼ÑA¼ÑA¼ÑA¼ÑA¼ÑA¼ÑA¼ÑA¼ÑA¼ÑA¼ÑA¼ÑA¼ÑA¼ÑA¼ÑA¼ÑA¼ÑA¼ÑA¼ÑA¼ÑA¼ÑA¼ÑA¼ÑA¼ÑA¼ÑA¼ÑA¼ÑA¼ÑA¼ÑA¼ÑA¼ÑA¼ÑA¼ÑA¼ÑA¼ÑA¼ÑA¼ÑA¼ÑA¼ÑA¼ÑA¼ÑA¼ÑA¼ÑA¼ÑA¼ÑA¼ÑA¼ÑA¼ÑA¼ÑA¼ÑA¼ÑA¼ÑA¼ÑA¼ÑA¼ÑA¼ÑA¼ÑA¼ÑA¼ÑA¼ÑA¼ÑA¼ÑA¼ÑA¼ÑA¼ÑA¼ÑA¼ÑA¼ÑA¼ÑA¼ÑA¼ÑA¼ÑA¼ÑA¼ÑA¼ÑA¼ÑA¼ÑA¼ÑA¼ÑA¼ÑA¼ÑA¼ÑA¼ÑA¼ÑA¼ÑA¼ÑA¼ÑA¼ÑA¼ÑA¼ÑA¼ÑA¼ÑA¼ÑA¼ÑA¼ÑA¼ÑA¼ÑA¼ÑA¼ÑA¼ÑA¼ÑA¼ÑA¼ÑA¼ÑA¼ÑA¼ÑA¼ÑA¼ÑA¼ÑA¼ÑA¼ÑA¼ÑA¼ÑA¼ÑA¼ÑA¼ÑA¼ÑA¼ÑA¼ÑA¼ÑA¼ÑA¼ÑA¼ÑA¼ÑA¼ÑA¼ÑA¼ÑA¼ÑA¼ÑA¼ÑA¼ÑA¼ÑA¼ÑA¼ÑA¼ÑA¼ÑA¼ÑA¼ÑA¼ÑA¼ÑA¼ÑA¼ÑA¼ÑA¼ÑA¼ÑA¼ÑA¼ÑA¼ÑA¼ÑA¼ÑA¼ÑA¼ÑA¼ÑA¼ÑA¼ÑA¼ÑA¼ÑA¼ÑA¼ÑA¼ÑA¼ÑA¼ÑA¼ÑA¼ÑA¼ÑA¼ÑA¼ÑA¼ÑA¼ÑA¼ÑA¼ÑA¼ÑA¼ÑA¼ÑA¼ÑA¼ÑA¼ÑA¼ÑA¼ÑA¼ÑA¼ÑA¼ÑA¼ÑA¼ÑA¼ÑA¼ÑA¼ÑA¼ÑA¼ÑA¼ÑA¼ÑA¼ÑA¼ÑA¼ÑA¼ÑA¼ÑA¼ÑA¼ÑA¼ÑA¼ÑA¼ÑA¼ÑA¼ÑA¼ÑA¼ÑA¼ÑA¼ÑA¼ÑA¼ÑA¼ÑA¼ÑA¼ÑA¼ÑA¼ÑA¼ÑA¼ÑA¼ÑA¼ÑA¼ÑA¼ÑA¼ÑA¼ÑA¼ÑA¼ÑA¼ÑA¼ÑA¼ÑA¼ÑA¼ÑA¼ÑA¼ÑA¼ÑA¼ÑA¼ÑA¼ÑA¼ÑA¼ÑA¼ÑA¼ÑA¼ÑA¼ÑA¼ÑA¼ÑA¼ÑA¼ÑA¼ÑA¼ÑA¼ÑA¼ÑA¼ÑA¼ÑA¼ÑA¼ÑA¼ÑA¼ÑA¼ÑA¼ÑA¼ÑA¼ÑA¼ÑA¼ÑA¼ÑA¼ÑA¼ÑA¼ÑA¼ÑA¼ÑA¼ÑA¼ÑA¼ÑA¼ÑA¼ÑA¼ÑA¼ÑA¼ÑA¼ÑA¼ÑA¼ÑA¼ÑA¼ÑA¼ÑA¼ÑA¼ÑA¼ÑA¼ÑA¼ÑA¼ÑA¼ÑA¼ÑA¼ÑA¼ÑA¼ÑA¼ÑA¼ÑA¼ÑA¼ÑA¼ÑA¼ÑA¼ÑA¼ÑA¼ÑA¼ÑA¼ÑA¼ÑA¼ÑA¼ÑA¼ÑA¼ÑA¼ÑA¼ÑA¼ÑA¼ÑA¼ÑA¼ÑA¼ÑA¼ÑA¼ÑA¼ÑA¼ÑA¼ÑA¼ÑA¼ÑA¼ÑA¼ÑA¼ÑA¼ÑA¼ÑA¼ÑA¼ÑA¼ÑA¼ÑA¼ÑA¼ÑA¼ÑA¼ÑA¼ÑA¼ÑA¼ÑA¼ÑA¼ÑA¼ÑA¼ÑA¼ÑA¼ÑA¼ÑA¼ÑA¼ÑA¼ÑA¼ÑA¼ÑA¼ÑA¼ÑA¼ÑA¼ÑA¼ÑA¼ÑA¼ÑA¼ÑA¼ÑA¼ÑA¼ÑA¼ÑA¼ÑA¼ÑA¼ÑA¼ÑA¼ÑA¼ÑA¼ÑA¼ÑA¼ÑA¼ÑA¼ÑA¼ÑA¼ÑA¼ÑA¼ÑA¼ÑA¼ÑA¼ÑA¼ÑA¼ÑA¼ÑA¼ÑA¼ÑA¼ÑA¼ÑA¼ÑA¼ÑA¼ÑA¼ÑA¼ÑA¼ÑA¼ÑA¼ÑA¼ÑA¼ÑA¼ÑA¼ÑA¼ÑA¼ÑA¼ÑA¼ÑA¼ÑA¼ÑA¼ÑA¼ÑA¼ÑA¼ÑA¼ÑA¼ÑA¼ÑA¼ÑA¼ÑA¼ÑA¼ÑA¼ÑA¼ÑA¼ÑA¼ÑA¼ÑA¼ÑA¼ÑA¼ÑA¼ÑA¼ÑA¼ÑA¼ÑA¼ÑA¼ÑA¼ÑA¼ÑA¼ÑA¼ÑA¼ÑA¼ÑA¼ÑA¼ÑA¼ÑA¼ÑA¼ÑA¼ÑA¼ÑA¼ÑA¼ÑA¼ÑA¼ÑA¼ÑA¼ÑA¼ÑA¼ÑA¼ÑA¼ÑA¼ÑA¼ÑA¼ÑA¼ÑA¼ÑA¼ÑA¼ÑA¼ÑA¼ÑA¼ÑA¼ÑA¼ÑA¼ÑA¼ÑA¼ÑA¼ÑA¼ÑA¼ÑA¼ÑA¼ÑA¼ÑA¼ÑA¼ÑA¼ÑA¼ÑA¼ÑA¼ÑA¼ÑA¼ÑA¼ÑA¼ÑA¼ÑA¼ÑA¼ÑA¼ÑA¼ÑA¼ÑA¼ÑA¼ÑA¼ÑA¼ÑA¼ÑA¼ÑA¼ÑA¼ÑA¼ÑA¼ÑA¼ÑA¼ÑA¼ÑA¼ÑA¼ÑA¼ÑA¼ÑA¼ÑA¼ÑA¼ÑA¼ÑA¼ÑA¼ÑA¼ÑA¼ÑA¼ÑA¼ÑA¼ÑA¼ÑA¼ÑA¼ÑA¼ÑA¼ÑA¼ÑA¼ÑA¼ÑA¼ÑA¼ÑA¼ÑA¼ÑA¼ÑA¼ÑA¼ÑA¼ÑA¼ÑA¼ÑA¼ÑA¼ÑA¼ÑA¼ÑA¼ÑA¼ÑA¼ÑA¼ÑA¼ÑA¼ÑA¼ÑA¼ÑA¼ÑA¼ÑA¼ÑA¼ÑA¼ÑA¼ÑA¼ÑA¼ÑA¼ÑA¼ÑA¼ÑA¼ÑA¼ÑA¼ÑA¼ÑA¼ÑA¼ÑA¼ÑA¼ÑA¼ÑA¼ÑA¼ÑA¼ÑA¼ÑA¼ÑA¼ÑA¼ÑA¼ÑA¼ÑA¼ÑA¼ÑA¼ÑA¼ÑA¼ÑA¼ÑA¼ÑA¼ÑA¼ÑA¼ÑA¼ÑA¼ÑA¼ÑA¼ÑA¼ÑA¼ÑA¼ÑA¼ÑA¼ÑA¼ÑA¼ÑA¼ÑA¼ÑA¼ÑA¼ÑA¼ÑA¼ÑA¼ÑA¼ÑA¼ÑA¼ÑA¼ÑA¼ÑA¼ÑA¼ÑA¼ÑA¼ÑA¼ÑA¼ÑA¼ÑA¼ÑA¼ÑA¼ÑA¼ÑA¼ÑA¼ÑA¼ÑA¼ÑA¼ÑA¼ÑA¼ÑA¼ÑA¼ÑA¼ÑA¼ÑA¼ÑA¼ÑA¼ÑA¼ÑA¼ÑA¼ÑA¼ÑA¼ÑA¼ÑA¼ÑA¼ÑA¼ÑA¼ÑA¼ÑA¼ÑA¼ÑA¼ÑA¼ÑA¼ÑA¼ÑA¼ÑA¼ÑA¼ÑA¼ÑA¼ÑA¼ÑA¼ÑA¼ÑA¼ÑA¼ÑA¼ÑA¼ÑA¼ÑA¼ÑA¼ÑA¼ÑA¼ÑA¼ÑA¼ÑA¼ÑA¼ÑA¼ÑA¼ÑA¼ÑA¼ÑA¼ÑA¼ÑA¼ÑA¼ÑA¼ÑA¼ÑA¼ÑA¼ÑA¼ÑA¼ÑA¼ÑA¼ÑA¼ÑA¼ÑA¼ÑA¼ÑA¼ÑA¼ÑA¼ÑA¼ÑA¼ÑA¼ÑA¼ÑA¼ÑA¼ÑA¼ÑA¼ÑA¼ÑA¼ÑA¼ÑA¼ÑA¼ÑA¼ÑA¼ÑA¼ÑA¼ÑA¼ÑA¼ÑA¼ÑA¼ÑA¼ÑA¼ÑA¼ÑA¼ÑA¼ÑA¼ÑA¼ÑA¼ÑA¼ÑA¼ÑA¼ÑA¼ÑA¼ÑA¼ÑA¼ÑA¼ÑA¼ÑA¼ÑA¼ÑA¼ÑA¼ÑA¼ÑA¼ÑA¼ÑA¼ÑA¼ÑA¼ÑA¼ÑA¼ÑA¼ÑA¼ÑA¼ÑA¼ÑA¼ÑA¼ÑA¼ÑA¼ÑA¼ÑA¼ÑA¼ÑA¼ÑA¼ÑA¼ÑA¼ÑA¼ÑA¼ÑA¼ÑA¼ÑA¼ÑA¼ÑA¼ÑA¼ÑA¼ÑA¼ÑA¼ÑA¼ÑA¼ÑA¼ÑA¼ÑA¼ÑA¼ÑA¼ÑA¼ÑA¼ÑA¼ÑA¼ÑA¼ÑA¼ÑA¼ÑA¼ÑA¼ÑA¼ÑA¼ÑA¼ÑA¼ÑA¼ÑA¼ÑA¼ÑA¼ÑA¼ÑA¼ÑA¼ÑA¼ÑA¼ÑA¼ÑA¼ÑA¼ÑA¼ÑA¼ÑA¼ÑA¼ÑA¼ÑA¼ÑA¼ÑA¼ÑA¼ÑA¼ÑA¼ÑA¼ÑA¼ÑA¼ÑA¼ÑA¼ÑA¼ÑA¼ÑA¼ÑA¼ÑA¼ÑA¼ÑA¼ÑA¼ÑA¼ÑA¼ÑA¼ÑA¼ÑA¼ÑA¼ÑA¼ÑA¼ÑA¼ÑA¼ÑA¼ÑA¼ÑA¼ÑA¼ÑA¼ÑA¼ÑA¼ÑA¼ÑA¼ÑA¼ÑA¼ÑA¼ÑA¼ÑA¼ÑA¼ÑA¼ÑA¼ÑA¼ÑA¼ÑA¼ÑA¼ÑA¼ÑA¼ÑA¼ÑA¼ÑA¼ÑA¼ÑA¼ÑA¼ÑA¼ÑA¼ÑA¼ÑA¼ÑA¼ÑA¼ÑA¼ÑA¼ÑA¼ÑA¼ÑA¼ÑA¼ÑA¼ÑA¼ÑA¼ÑA¼ÑA¼ÑA¼ÑA¼ÑA¼ÑA¼ÑA¼ÑA¼ÑA¼ÑA¼ÑA¼ÑA¼ÑA¼ÑA¼ÑA¼ÑA¼ÑA¼ÑA¼ÑA¼ÑA¼ÑA¼ÑA¼ÑA¼ÑA¼ÑA¼ÑA¼ÑA¼ÑA¼ÑA¼ÑA¼ÑA¼ÑA¼ÑA¼ÑA¼ÑA¼ÑA¼ÑA¼ÑA¼ÑA¼ÑA¼ÑA¼ÑA¼ÑA¼ÑA¼ÑA¼ÑA¼ÑA¼ÑA¼ÑA¼ÑA¼ÑA¼ÑA¼ÑA¼ÑA¼ÑA¼ÑA¼ÑA¼ÑA¼ÑA¼ÑA¼ÑA¼ÑA¼ÑA¼ÑA¼ÑA¼ÑA¼ÑA¼ÑA¼ÑA¼ÑA¼ÑA¼ÑA¼ÑA¼ÑA¼ÑA¼ÑA¼ÑA¼ÑA¼ÑA¼ÑA¼ÑA¼ÑA¼ÑA¼ÑA¼ÑA¼ÑA¼ÑA¼ÑA¼ÑA¼ÑA¼ÑA¼ÑA¼ÑA¼ÑA¼ÑA¼ÑA¼ÑA¼ÑA¼ÑA¼ÑA¼ÑA¼ÑA¼ÑA¼ÑA¼ÑA¼ÑA¼ÑA¼ÑA¼ÑA¼ÑA¼ÑA¼ÑA¼ÑA¼ÑA¼ÑA¼ÑA¼ÑA¼ÑA¼ÑA¼ÑA¼ÑA¼ÑA¼ÑA¼ÑA¼ÑA¼ÑA¼ÑA¼ÑA¼ÑA¼ÑA¼ÑA¼ÑA¼ÑA¼ÑA¼ÑA¼ÑA¼ÑA¼ÑA¼ÑA¼ÑA¼ÑA¼ÑA¼ÑA¼ÑA¼ÑA¼ÑA¼ÑA¼ÑA¼ÑA¼ÑA¼ÑA¼ÑA¼ÑA¼ÑA¼ÑA¼ÑA¼ÑA¼ÑA¼ÑA¼ÑA¼ÑA¼ÑA¼ÑA¼ÑA¼ÑA¼ÑA¼ÑA¼ÑA¼ÑA¼ÑA¼ÑA¼ÑA¼ÑA¼ÑA¼ÑA¼ÑA¼ÑA¼ÑA¼ÑA¼ÑA¼ÑA¼ÑA¼ÑA¼ÑA¼ÑA¼ÑA¼ÑA¼ÑA¼ÑA¼ÑA¼ÑA¼ÑA¼ÑA¼ÑA¼ÑA¼ÑA¼ÑA¼ÑA¼ÑA¼ÑA¼ÑA¼ÑA¼ÑA¼ÑA¼ÑA¼ÑA¼ÑA¼ÑA¼ÑA¼ÑA¼ÑA¼ÑA¼ÑA¼ÑA¼ÑA¼ÑA¼ÑA¼ÑA¼ÑA¼ÑA¼ÑA¼ÑA¼ÑA¼ÑA¼ÑA¼ÑA¼ÑA¼ÑA¼ÑA¼ÑA¼ÑA¼ÑA¼ÑA¼ÑA¼ÑA¼ÑA¼ÑA¼ÑA¼ÑA¼ÑA¼ÑA¼ÑA¼ÑA¼ÑA¼ÑA¼ÑA¼ÑA¼ÑA¼ÑA¼ÑA¼ÑA¼ÑA¼ÑA¼ÑA¼ÑA¼ÑA¼ÑA¼ÑA¼ÑA¼ÑA¼ÑA¼ÑA¼ÑA¼ÑA¼ÑA¼ÑA¼ÑA¼ÑA¼ÑA¼ÑA¼ÑA¼ÑA¼ÑA¼ÑA¼ÑA¼ÑA¼ÑA¼ÑA¼ÑA¼ÑA¼ÑA¼ÑA¼ÑA¼ÑA¼ÑA¼ÑA¼ÑA¼ÑA¼ÑA¼ÑA¼ÑA¼ÑA¼ÑA¼ÑA¼ÑA¼ÑA¼ÑA¼ÑA¼ÑA¼ÑA¼ÑA¼ÑA¼ÑA¼ÑA¼ÑA¼ÑA¼ÑA¼ÑA¼ÑA¼ÑA¼ÑA¼ÑA¼ÑA¼ÑA¼ÑA¼ÑA¼ÑA¼ÑA¼ÑA¼ÑA¼ÑA¼ÑA¼ÑA¼ÑA¼ÑA¼ÑA¼ÑA¼ÑA¼ÑA¼ÑA¼ÑA¼ÑA¼ÑA¼ÑA¼ÑA¼ÑA¼ÑA¼ÑA¼ÑA¼ÑA¼ÑA¼ÑA¼ÑA¼ÑA¼ÑA¼ÑA¼ÑA¼ÑA¼ÑA¼ÑA¼ÑA¼ÑA¼ÑA¼ÑA¼ÑA¼ÑA¼ÑA¼ÑA¼ÑA¼ÑA¼ÑA¼ÑA¼ÑA¼ÑA¼ÑA¼ÑA¼ÑA¼ÑA¼ÑA¼ÑA¼ÑA¼ÑA¼ÑA¼ÑA¼ÑA¼ÑA¼ÑA¼ÑA¼ÑA¼ÑA¼ÑA¼ÑA¼ÑA¼ÑA¼ÑA¼ÑA¼ÑA¼ÑA¼ÑA¼ÑA¼ÑA¼ÑA¼ÑA¼ÑA¼ÑA¼ÑA¼ÑA¼ÑA¼ÑA¼ÑA¼ÑA¼ÑA¼ÑA¼ÑA¼ÑA¼ÑA¼ÑA¼ÑA¼ÑA¼ÑA¼ÑA¼ÑA¼ÑA¼ÑA¼ÑA¼ÑA¼ÑA¼ÑA¼ÑA¼ÑA¼ÑA¼ÑA¼ÑA¼ÑA¼ÑA¼ÑA¼ÑA¼ÑA¼ÑA¼ÑA¼ÑA¼ÑA¼ÑA¼ÑA¼ÑA¼ÑA¼ÑA¼ÑA¼ÑA¼ÑA¼ÑA¼ÑA¼ÑA¼ÑA¼ÑA¼ÑA¼ÑA¼ÑA¼ÑA¼ÑA¼ÑA¼ÑA¼ÑA¼ÑA¼ÑA¼ÑA¼ÑA¼ÑA¼ÑA¼ÑA¼ÑA¼ÑA¼ÑA¼ÑA¼ÑA¼ÑA¼ÑA¼ÑA¼ÑA¼ÑA¼ÑA¼ÑA¼ÑA¼ÑA¼ÑA¼ÑA¼ÑA¼ÑA¼ÑA¼ÑA¼ÑA¼ÑA¼ÑA¼ÑA¼ÑA¼ÑA¼ÑA¼ÑA¼ÑA¼ÑA¼ÑA¼ÑA¼ÑA¼ÑA¼ÑA¼ÑA¼ÑA¼ÑA¼ÑA¼ÑA¼ÑA¼ÑA¼ÑA¼ÑA¼ÑA¼ÑA¼ÑA¼ÑA¼ÑA¼ÑA¼ÑA¼ÑA¼ÑA¼ÑA¼ÑA¼ÑA¼ÑA¼ÑA¼ÑA¼ÑA¼ÑA¼ÑA¼ÑA¼ÑA¼ÑA¼ÑA¼ÑA¼ÑA¼ÑA¼ÑA¼ÑA¼ÑA¼ÑA¼ÑA¼ÑA¼ÑA¼ÑA¼ÑA¼ÑA¼ÑA¼ÑA¼ÑA¼ÑA¼ÑA¼ÑA¼ÑA¼ÑA¼ÑA¼ÑA¼ÑA¼ÑA¼ÑA¼ÑA¼ÑA¼ÑA¼ÑA¼ÑA¼ÑA¼ÑA¼ÑA¼ÑA¼ÑA¼ÑA¼ÑA¼ÑA¼ÑA¼ÑA¼ÑA¼ÑA¼ÑA¼ÑA¼ÑA¼ÑA¼ÑA¼ÑA¼ÑA¼ÑA¼ÑA¼ÑA¼ÑA¼ÑA¼ÑA¼ÑA¼ÑA¼ÑA¼ÑA¼ÑA¼ÑA¼ÑA¼ÑA¼ÑA¼ÑA¼ÑA¼ÑA¼ÑA¼ÑA¼ÑA¼ÑA¼ÑA¼ÑA¼ÑA¼ÑA¼ÑA¼ÑA¼ÑA¼ÑA¼ÑA¼ÑA¼ÑA¼ÑA¼ÑA¼ÑA¼ÑA¼ÑA¼ÑA¼ÑA¼ÑA¼ÑA¼ÑA¼ÑA¼ÑA¼ÑA¼ÑA¼ÑA¼ÑA¼ÑA¼ÑA¼ÑA¼ÑA¼ÑA¼ÑA¼ÑA¼ÑA¼ÑA¼ÑA¼ÑA¼ÑA¼ÑA¼ÑA¼ÑA¼ÑA¼ÑA¼ÑA¼ÑA¼ÑA¼ÑA¼ÑA¼ÑA¼ÑA¼ÑA¼ÑA¼ÑA¼ÑA¼ÑA¼ÑA¼ÑA¼ÑA¼ÑA¼ÑA¼ÑA¼ÑA¼ÑA¼ÑA¼ÑA¼ÑA¼ÑA¼ÑA¼ÑA¼ÑA¼ÑA¼ÑA¼ÑA¼ÑA¼ÑA¼ÑA¼ÑA¼ÑA¼ÑA¼ÑA¼ÑA¼ÑA¼ÑA¼ÑA¼ÑA¼ÑA¼ÑA¼ÑA¼ÑA¼ÑA¼ÑA¼ÑA¼ÑA¼ÑA¼ÑA¼ÑA¼ÑA¼ÑA¼ÑA¼ÑA¼ÑA¼ÑA¼ÑA¼ÑA¼ÑA¼ÑA¼ÑA¼ÑA¼ÑA¼ÑA¼ÑA¼ÑA¼ÑA¼ÑA¼ÑA¼ÑA¼ÑA¼ÑA¼ÑA¼ÑA¼ÑA¼ÑA¼ÑA¼ÑA¼ÑA¼ÑA¼ÑA¼ÑA¼ÑA¼ÑA¼ÑA¼ÑA¼ÑA¼ÑA¼ÑA¼ÑA¼ÑA¼ÑA¼ÑA¼ÑA¼ÑA¼ÑA¼ÑA¼ÑA¼ÑA¼ÑA¼ÑA¼ÑA¼ÑA¼ÑA¼ÑA¼ÑA¼ÑA¼ÑA¼ÑA¼ÑA¼ÑA¼ÑA¼ÑA¼ÑA¼ÑA¼ÑA¼ÑA¼ÑA¼ÑA¼ÑA¼ÑA¼ÑA¼ÑA¼ÑA¼ÑA¼ÑA¼ÑA¼ÑA¼ÑA¼ÑA¼ÑA¼ÑA¼ÑA¼ÑA¼ÑA¼ÑA¼ÑA¼ÑA¼ÑA¼ÑA¼ÑA¼ÑA¼ÑA¼ÑA¼ÑA¼ÑA¼ÑA¼ÑA¼ÑA¼ÑA¼ÑA¼ÑA¼ÑA¼ÑA¼ÑA¼ÑA¼ÑA¼ÑA¼ÑA¼ÑA¼ÑA¼ÑA¼ÑA¼ÑA¼ÑA¼ÑA¼ÑA¼ÑA¼ÑA¼ÑA¼ÑA¼ÑA¼ÑA¼ÑA¼ÑA¼ÑA¼ÑA¼ÑA¼ÑA¼ÑA¼ÑA¼ÑA¼ÑA¼ÑA¼ÑA¼ÑA¼ÑA¼ÑA¼ÑA¼ÑA¼ÑA¼ÑA¼ÑA¼ÑA¼ÑA¼ÑA¼ÑA¼ÑA¼ÑA¼ÑA¼ÑA¼ÑA¼ÑA¼ÑA¼ÑA¼ÑA¼ÑA¼ÑA¼ÑA¼ÑA¼ÑA¼ÑA¼ÑA¼ÑA¼ÑA¼ÑA¼ÑA¼ÑA¼ÑA¼ÑA¼ÑA¼ÑA¼ÑA¼ÑA¼ÑA¼ÑA¼ÑA¼ÑA¼ÑA¼ÑA¼ÑA¼ÑA¼ÑA¼ÑA¼ÑA¼ÑA¼ÑA¼ÑA¼ÑA¼ÑA¼ÑA¼ÑA¼ÑA¼ÑA¼ÑA¼ÑA¼ÑA¼ÑA¼ÑA¼ÑA¼ÑA¼ÑA¼ÑA¼ÑA¼ÑA¼ÑA¼ÑA¼ÑA¼ÑA¼ÑA¼ÑA¼ÑA¼ÑA¼ÑA¼ÑA¼ÑA¼ÑA¼ÑA¼ÑA¼ÑA¼ÑA¼ÑA¼ÑA¼ÑA¼ÑA¼ÑA¼ÑA¼ÑA¼ÑA¼ÑA¼ÑA¼ÑA¼ÑA¼ÑA¼ÑA¼ÑA¼ÑA¼ÑA¼ÑA¼ÑA¼ÑA¼ÑA¼ÑA¼ÑA¼ÑA¼ÑA¼ÑA¼ÑA¼ÑA¼ÑA¼ÑA¼ÑA¼ÑA¼ÑA¼ÑA¼ÑA¼ÑA¼ÑA¼ÑA¼ÑA¼ÑA¼ÑA¼ÑA¼ÑA¼ÑA¼ÑA¼ÑA¼ÑA¼ÑA¼ÑA¼ÑA¼ÑA¼ÑA¼ÑA¼ÑA¼ÑA¼ÑA¼ÑA¼ÑA¼ÑA¼ÑA¼ÑA¼ÑA¼ÑA¼ÑA¼ÑA¼ÑA¼ÑA¼ÑA¼ÑA¼ÑA¼ÑA¼ÑA¼ÑA¼ÑA¼ÑA¼ÑA¼ÑA¼ÑA¼ÑA¼ÑA¼ÑA¼ÑA¼ÑA¼ÑA¼ÑA¼ÑA¼ÑA¼ÑA¼ÑA¼ÑA¼ÑA¼ÑA¼ÑA¼ÑA¼ÑA¼ÑA¼ÑA¼ÑA¼ÑA¼ÑA¼ÑA¼ÑA¼ÑA¼ÑA¼ÑA¼ÑA¼ÑA¼ÑA¼ÑA¼ÑA¼ÑA¼ÑA¼ÑA¼ÑA¼ÑA¼ÑA¼ÑA¼ÑA¼ÑA¼ÑA¼ÑA¼ÑA¼ÑA¼ÑA¼ÑA¼ÑA¼ÑA¼ÑA¼ÑA¼ÑA¼ÑA¼ÑA¼ÑA¼ÑA¼ÑA¼ÑA¼ÑA¼ÑA¼ÑA¼ÑA¼ÑA¼ÑA¼ÑA¼ÑA¼ÑA¼ÑA¼ÑA¼ÑA¼ÑA¼ÑA¼ÑA¼ÑA¼ÑA¼ÑA¼ÑA¼ÑA¼ÑA¼ÑA¼ÑA¼ÑA¼ÑA¼ÑA¼ÑA¼ÑA¼ÑA¼ÑA¼ÑA¼ÑA¼ÑA¼ÑA¼ÑA¼ÑA¼ÑA¼ÑA¼ÑA¼ÑA¼ÑA¼ÑA¼ÑA¼ÑA¼ÑA¼ÑA¼ÑA¼ÑA¼ÑA¼ÑA¼ÑA¼ÑA¼ÑA¼ÑA¼ÑA¼ÑA¼ÑA¼ÑA¼ÑA¼ÑA¼ÑA¼ÑA¼ÑA¼ÑA¼ÑA¼ÑA¼ÑA¼ÑA¼ÑA¼ÑA¼ÑA¼ÑA¼ÑA¼ÑA¼ÑA¼ÑA¼ÑA¼ÑA¼ÑA¼ÑA¼ÑA¼ÑA¼ÑA¼ÑA¼ÑA¼ÑA¼ÑA¼ÑA¼ÑA¼ÑA¼ÑA¼ÑA¼ÑA¼ÑA¼ÑA¼ÑA¼ÑA¼ÑA¼ÑA¼ÑA¼ÑA¼ÑA¼ÑA¼ÑA¼ÑA¼ÑA¼ÑA¼ÑA¼ÑA¼ÑA¼ÑA¼ÑA¼ÑA¼ÑA¼ÑA¼ÑA¼ÑA¼ÑA¼ÑA¼ÑA¼ÑA¼ÑA¼ÑA¼ÑA¼ÑA¼ÑA¼ÑA¼ÑA¼ÑA¼ÑA¼ÑA¼ÑA¼ÑA¼ÑA¼ÑA¼ÑA¼ÑA¼ÑA¼ÑA¼ÑA¼ÑA¼ÑA¼ÑA¼ÑA¼ÑA¼ÑA¼ÑA¼ÑA¼ÑA¼ÑA¼ÑA¼ÑA¼ÑA¼ÑA¼ÑA¼ÑA¼ÑA¼ÑA¼ÑA¼ÑA¼ÑA¼ÑA¼ÑA¼ÑA¼ÑA¼ÑA¼ÑA¼ÑA¼ÑA¼ÑA¼ÑA¼ÑA¼ÑA¼ÑA¼ÑA¼ÑA¼ÑA¼ÑA¼ÑA¼ÑA¼ÑA¼ÑA¼ÑA¼ÑA¼ÑA¼ÑA¼ÑA¼ÑA¼ÑA¼ÑA¼ÑA¼ÑA¼ÑA¼ÑA¼ÑA¼ÑA¼ÑA¼ÑA¼ÑA¼ÑA¼ÑA¼ÑA¼ÑA¼ÑA¼ÑA¼ÑA¼ÑA¼ÑA¼ÑA¼ÑA¼ÑA¼ÑA¼ÑA¼ÑA¼ÑA¼ÑA¼ÑA¼ÑA¼ÑA¼ÑA¼ÑA¼ÑA¼ÑA¼ÑA¼ÑA¼ÑA¼ÑA¼ÑA¼ÑA¼ÑA¼ÑA¼ÑA¼ÑA¼ÑA¼ÑA¼ÑA¼ÑA¼ÑA¼ÑA¼ÑA¼ÑA¼ÑA¼ÑA¼ÑA¼ÑA¼ÑA¼ÑA¼ÑA¼ÑA¼ÑA¼ÑA¼ÑA¼ÑA¼ÑA¼ÑA¼ÑA¼ÑA¼ÑA¼ÑA¼ÑA¼ÑA¼ÑA¼ÑA¼ÑA¼ÑA¼ÑA¼ÑA¼ÑA¼ÑA¼ÑA¼ÑA¼ÑA¼ÑA¼ÑA¼ÑA¼ÑA¼ÑA¼ÑA¼ÑA¼ÑA¼ÑA¼ÑA¼ÑA¼ÑA¼ÑA¼ÑA¼ÑA¼ÑA¼ÑA¼ÑA¼ÑA¼ÑA¼ÑA¼ÑA¼ÑA¼ÑA¼ÑA¼ÑA¼ÑA¼ÑA¼ÑA¼ÑA¼ÑA¼ÑA¼ÑA¼ÑA¼ÑA¼ÑA¼ÑA¼ÑA¼ÑA¼ÑA¼ÑA¼ÑA¼ÑA¼ÑA¼ÑA¼ÑA¼ÑA¼ÑA¼ÑA¼ÑA¼ÑA¼ÑA¼ÑA¼ÑA¼ÑA¼ÑA¼ÑA¼ÑA¼ÑA¼ÑA¼ÑA¼ÑA¼ÑA¼ÑA¼ÑA¼ÑA¼ÑA¼ÑA¼ÑA¼ÑA¼ÑA¼ÑA¼ÑA¼ÑA¼ÑA¼ÑA¼ÑA¼ÑA¼ÑA¼ÑA¼ÑA¼ÑA¼ÑA¼ÑA¼ÑA¼ÑA¼ÑA¼ÑA¼ÑA¼ÑA¼ÑA¼ÑA¼ÑA¼ÑA¼ÑA¼ÑA¼ÑA¼ÑA¼ÑA¼ÑA¼ÑA¼ÑA¼ÑA¼ÑA¼ÑA¼ÑA¼ÑA¼ÑA¼ÑA¼ÑA¼ÑA¼ÑA¼ÑA¼ÑA¼ÑA¼ÑA¼ÑA¼ÑA¼ÑA¼ÑA¼ÑA¼ÑA¼ÑA¼ÑA¼ÑA¼ÑA¼ÑA¼ÑA¼ÑA¼ÑA¼ÑA¼ÑA¼ÑA¼ÑA¼ÑA¼ÑA¼ÑA¼ÑA¼ÑA¼ÑA¼ÑA¼ÑA¼ÑA¼ÑA¼ÑA¼ÑA¼ÑA¼ÑA¼ÑA¼ÑA¼ÑA¼ÑA¼ÑA¼ÑA¼ÑA¼ÑA¼ÑA¼ÑA¼ÑA¼ÑA¼ÑA¼ÑA¼ÑA¼ÑA¼ÑA¼ÑA¼ÑA¼ÑA¼ÑA¼ÑA¼ÑA¼ÑA¼ÑA¼ÑA¼ÑA¼ÑA¼ÑA¼ÑA¼ÑA¼ÑA¼ÑA¼ÑA¼ÑA¼ÑA¼ÑA¼ÑA¼ÑA¼ÑA¼ÑA¼ÑA¼ÑA¼ÑA¼ÑA¼ÑA¼ÑA¼ÑA¼ÑA¼ÑA¼ÑA¼ÑA¼ÑA¼ÑA¼ÑA¼ÑA¼ÑA¼ÑA¼ÑA¼ÑA¼ÑA¼ÑA¼ÑA¼ÑA¼ÑA¼ÑA¼ÑA¼ÑA¼ÑA¼ÑA¼ÑA¼ÑA¼ÑA¼ÑA¼ÑA¼ÑA¼ÑA¼ÑA¼ÑA¼ÑA¼ÑA¼ÑA¼ÑA¼ÑA¼ÑA¼ÑA¼ÑA¼ÑA¼ÑA¼ÑA¼ÑA¼ÑA¼ÑA¼ÑA¼ÑA¼ÑA¼ÑA¼ÑA¼ÑA¼ÑA¼ÑA¼ÑA¼ÑA¼ÑA¼ÑA¼ÑA¼ÑA¼ÑA¼ÑA¼ÑA¼ÑA¼ÑA¼ÑA¼ÑA¼ÑA¼ÑA¼ÑA¼ÑA¼ÑA¼ÑA¼ÑA¼ÑA¼ÑA¼ÑA¼ÑA¼ÑA¼ÑA¼ÑA¼ÑA¼ÑA¼ÑA¼ÑA¼ÑA¼ÑA¼ÑA¼ÑA¼ÑA¼ÑA¼ÑA¼ÑA¼ÑA¼ÑA¼ÑA¼ÑA¼ÑA¼ÑA¼ÑA¼ÑA¼ÑA¼ÑA¼ÑA¼ÑA¼ÑA¼ÑA¼ÑA¼ÑA¼ÑA¼ÑA¼ÑA¼ÑA¼ÑA¼ÑA¼ÑA¼ÑA¼ÑA¼ÑA¼ÑA¼ÑA¼ÑA¼ÑA¼ÑA¼ÑA¼ÑA¼ÑA¼ÑA¼ÑA¼ÑA¼ÑA¼ÑA¼ÑA¼ÑA¼ÑA¼ÑA¼ÑA¼ÑA¼ÑA¼ÑA¼ÑA¼ÑA¼ÑA¼ÑA¼ÑA¼ÑA¼ÑA¼ÑA¼ÑA¼ÑA¼ÑA¼ÑA¼ÑA¼ÑA¼ÑA¼ÑA¼ÑA¼ÑA¼ÑA¼ÑA¼ÑA¼ÑA¼ÑA¼ÑA¼ÑA¼ÑA¼ÑA¼ÑA¼ÑA¼ÑA¼ÑA¼ÑA¼ÑA¼ÑA¼ÑA¼ÑA¼ÑA¼ÑA¼ÑA¼ÑA¼ÑA¼ÑA¼ÑA¼ÑA¼ÑA¼ÑA¼ÑA¼ÑA¼ÑA¼ÑA¼ÑA¼ÑA¼ÑA¼ÑA¼ÑA¼ÑA¼ÑA¼ÑA¼ÑA¼ÑA¼ÑA¼ÑA¼ÑA¼ÑA¼ÑA¼ÑA¼ÑA¼ÑA¼ÑA¼ÑA¼ÑA¼ÑA¼ÑA¼ÑA¼ÑA¼ÑA¼ÑA¼ÑA¼ÑA¼ÑA¼ÑA¼ÑA¼ÑA¼ÑA¼ÑA¼ÑA¼ÑA¼ÑA¼ÑA¼ÑA¼ÑA¼ÑA¼ÑA¼ÑA¼ÑA¼ÑA¼ÑA¼ÑA¼ÑA¼ÑA¼ÑA¼ÑA¼ÑA¼ÑA¼ÑA¼ÑA¼ÑA¼ÑA¼ÑA¼ÑA¼ÑA¼ÑA¼ÑA¼ÑA¼ÑA¼ÑA¼ÑA¼ÑA¼ÑA¼ÑA¼ÑA¼ÑA¼ÑA¼ÑA¼ÑA¼ÑA¼ÑA¼ÑA¼ÑA¼ÑA¼ÑA¼ÑA¼ÑA¼ÑA¼ÑA¼ÑA¼ÑA¼ÑA¼ÑA¼ÑA¼ÑA¼ÑA¼ÑA¼ÑA¼ÑA¼ÑA¼ÑA¼ÑA¼ÑA¼ÑA¼ÑA¼ÑA¼ÑA¼ÑA¼ÑA¼ÑA¼ÑA¼ÑA¼ÑA¼ÑA¼ÑA¼ÑA¼ÑA¼ÑA¼ÑA¼ÑA¼ÑA¼ÑA¼ÑA¼ÑA¼ÑA¼ÑA¼ÑA¼ÑA¼ÑA¼ÑA¼ÑA¼ÑA¼ÑA¼ÑA¼ÑA¼ÑA¼ÑA¼ÑA¼ÑA¼ÑA¼ÑA¼ÑA¼ÑA¼ÑA¼ÑA¼ÑA¼ÑA¼ÑA¼ÑA¼ÑA¼ÑA¼ÑA¼ÑA¼ÑA¼ÑA¼ÑA¼ÑA¼ÑA¼ÑA¼ÑA¼ÑA¼ÑA¼ÑA¼ÑA¼ÑA¼ÑA¼ÑA¼ÑA¼ÑA¼ÑA¼ÑA¼ÑA¼ÑA¼ÑA¼ÑA¼ÑA¼ÑA¼ÑA¼ÑA¼ÑA¼ÑA¼ÑA¼ÑA¼ÑA¼ÑA¼ÑA¼ÑA¼ÑA¼ÑA¼ÑA¼ÑA¼ÑA¼ÑA¼ÑA¼ÑA¼ÑA¼ÑA¼ÑA¼ÑA¼ÑA¼ÑA¼ÑA¼ÑA¼ÑA¼ÑA¼ÑA¼ÑA¼ÑA¼ÑA¼ÑA¼ÑA¼ÑA¼ÑA¼ÑA¼ÑA¼ÑA¼ÑA¼ÑA¼ÑA¼ÑA¼ÑA¼ÑA¼ÑA¼ÑA¼ÑA¼ÑA¼ÑA¼ÑA¼ÑA¼ÑA¼ÑA¼ÑA¼ÑA¼ÑA¼ÑA¼ÑA¼ÑA¼ÑA¼ÑA¼ÑA¼ÑA¼ÑA¼ÑA¼ÑA¼ÑA¼ÑA¼ÑA¼ÑA¼ÑA¼ÑA¼ÑA¼ÑA¼ÑA¼ÑA¼ÑA¼ÑA¼ÑA¼ÑA¼ÑA¼ÑA¼ÑA¼ÑA¼ÑA¼ÑA¼ÑA¼ÑA¼ÑA¼ÑA¼ÑA¼ÑA¼ÑA¼ÑA¼ÑA¼ÑA¼ÑA¼ÑA¼ÑA¼ÑA¼ÑA¼ÑA¼ÑA¼ÑA¼ÑA¼ÑA¼ÑA¼ÑA¼ÑA¼ÑA¼ÑA¼ÑA¼ÑA¼ÑA¼ÑA¼ÑA¼ÑA¼ÑA¼ÑA¼ÑA¼ÑA¼ÑA¼ÑA¼ÑA¼ÑA¼ÑA¼ÑA¼ÑA¼ÑA¼ÑA¼ÑA¼ÑA¼ÑA¼ÑA¼ÑA¼ÑA¼ÑA¼ÑA¼ÑA¼ÑA¼ÑA¼ÑA¼ÑA¼ÑA¼ÑA¼ÑA¼ÑA¼ÑA¼ÑA¼ÑA¼ÑA¼ÑA¼ÑA¼ÑA¼ÑA¼ÑA¼ÑA¼ÑA¼ÑA¼ÑA¼ÑA¼ÑA¼ÑA¼ÑA¼ÑA¼ÑA¼ÑA¼ÑA¼ÑA¼ÑA¼ÑA¼ÑA¼ÑA¼ÑA¼ÑA¼ÑA¼ÑA¼ÑA¼ÑA¼ÑA¼ÑA¼ÑA¼ÑA¼ÑA¼ÑA¼ÑA¼ÑA¼ÑA¼ÑA¼ÑA¼ÑA¼ÑA¼ÑA¼ÑA¼ÑA¼ÑA¼ÑA¼ÑA¼ÑA¼ÑA¼ÑA¼ÑA¼ÑA¼ÑA¼ÑA¼ÑA¼ÑA¼ÑA¼ÑA¼ÑA¼ÑA¼ÑA¼ÑA¼ÑA¼ÑA¼ÑA¼ÑA¼ÑA¼ÑA¼ÑA¼ÑA¼ÑA¼ÑA¼ÑA¼ÑA¼ÑA¼ÑA¼ÑA¼ÑA¼ÑA¼ÑA¼ÑA¼ÑA¼ÑA¼ÑA¼ÑA¼ÑA¼ÑA¼ÑA¼ÑA¼ÑA¼ÑA¼ÑA¼ÑA¼ÑA¼ÑA¼ÑA¼ÑA¼ÑA¼ÑA¼ÑA¼ÑA¼ÑA¼ÑA¼ÑA¼ÑA¼ÑA¼ÑA¼ÑA¼ÑA¼ÑA¼ÑA¼ÑA¼ÑA¼ÑA¼ÑA¼ÑA¼ÑA¼ÑA¼ÑA¼ÑA¼ÑA¼ÑA¼ÑA¼ÑA¼ÑA¼ÑA¼ÑA¼ÑA¼ÑA¼ÑA¼ÑA¼ÑA¼ÑA¼ÑA¼ÑA¼ÑA¼ÑA¼ÑA¼ÑA¼ÑA¼ÑA¼ÑA¼ÑA¼ÑA¼ÑA¼ÑA¼ÑA¼ÑA¼ÑA¼ÑA¼ÑA¼ÑA¼ÑA¼ÑA¼ÑA¼ÑA¼ÑA¼ÑA¼ÑA¼ÑA¼ÑA¼ÑA¼ÑA¼ÑA¼ÑA¼ÑA¼ÑA¼ÑA¼ÑA¼ÑA¼ÑA¼ÑA¼ÑA¼ÑA¼ÑA¼ÑA¼ÑA¼ÑA¼ÑA¼ÑA¼ÑA¼ÑA¼ÑA¼ÑA¼ÑA¼ÑA¼ÑA¼ÑA¼ÑA¼ÑA¼ÑA¼ÑA¼ÑA¼ÑA¼ÑA¼ÑA¼ÑA¼ÑA¼ÑA¼ÑA¼ÑA¼ÑA¼ÑA¼ÑA¼ÑA¼ÑA¼ÑA¼ÑA¼ÑA¼ÑA¼ÑA¼ÑA¼ÑA¼ÑA¼ÑA¼ÑA¼ÑA¼ÑA¼ÑA¼ÑA¼ÑA¼ÑA¼ÑA¼ÑA¼ÑA¼ÑA¼ÑA¼ÑA¼ÑA¼ÑA¼ÑA¼ÑA¼ÑA¼ÑA¼ÑA¼ÑA¼ÑA¼ÑA¼ÑA¼ÑA¼ÑA¼ÑA¼ÑA¼ÑA¼ÑA¼ÑA¼ÑA¼ÑA¼ÑA¼ÑA¼ÑA¼ÑA¼ÑA¼ÑA¼ÑA¼ÑA¼ÑA¼ÑA¼ÑA¼ÑA¼ÑA¼ÑA¼ÑA¼ÑA¼ÑA¼ÑA¼ÑA¼ÑA¼ÑA¼ÑA¼ÑA¼ÑA¼ÑA¼ÑA¼ÑA¼ÑA¼ÑA¼ÑA¼ÑA¼ÑA¼ÑA¼ÑA¼ÑA¼ÑA¼ÑA¼ÑA¼ÑA¼ÑA¼ÑA¼ÑA¼ÑA¼ÑA¼ÑA¼ÑA¼ÑA¼ÑA¼ÑA¼ÑA¼ÑA¼ÑA¼ÑA¼ÑA¼ÑA¼ÑA¼ÑA¼ÑA¼ÑA¼ÑA¼ÑA¼ÑA¼ÑA¼ÑA¼ÑA¼ÑA¼ÑA¼ÑA¼ÑA¼ÑA¼ÑA¼ÑA¼ÑA¼ÑA¼ÑA¼ÑA¼ÑA¼ÑA¼ÑA¼ÑA¼ÑA¼ÑA¼ÑA¼ÑA¼ÑA¼ÑA¼ÑA¼ÑA¼ÑA¼ÑA¼ÑA¼ÑA¼ÑA¼ÑA¼ÑA¼ÑA¼ÑA¼ÑA¼ÑA¼ÑA¼ÑA¼ÑA¼ÑA¼ÑA¼ÑA¼ÑA¼ÑA¼ÑA¼ÑA¼ÑA¼ÑA¼ÑA¼ÑA¼ÑA¼ÑA¼ÑA¼ÑA¼ÑA¼ÑA¼ÑA¼ÑA¼ÑA¼ÑA¼ÑA¼ÑA¼ÑA¼ÑA¼ÑA¼ÑA¼ÑA¼ÑA¼ÑA¼ÑA¼ÑA¼ÑA¼ÑA¼ÑA¼ÑA¼ÑA¼ÑA¼ÑA¼ÑA¼ÑA¼ÑA¼ÑA¼ÑA¼ÑA¼ÑA¼ÑA¼ÑA¼ÑA¼ÑA¼ÑA¼ÑA¼ÑA¼ÑA¼ÑA¼ÑA¼ÑA¼ÑA¼ÑA¼ÑA¼ÑA¼ÑA¼ÑA¼ÑA¼ÑA¼ÑA¼ÑA¼ÑA¼ÑA¼ÑA¼ÑA¼ÑA¼ÑA¼ÑA¼ÑA¼ÑA¼ÑA¼ÑA¼ÑA¼ÑA¼ÑA¼ÑA¼ÑA¼ÑA¼ÑA¼ÑA¼ÑA¼ÑA¼ÑA¼ÑA¼ÑA¼ÑA¼ÑA¼ÑA¼ÑA¼ÑA¼ÑA¼ÑA¼ÑA¼ÑA¼ÑA¼ÑA¼ÑA¼ÑA¼ÑA¼ÑA¼ÑA¼ÑA¼ÑA¼ÑA¼ÑA¼ÑA¼ÑA¼ÑA¼ÑA¼ÑA¼ÑA¼ÑA¼ÑA¼ÑA¼ÑA¼ÑA¼ÑA¼ÑA¼ÑA¼ÑA¼ÑA¼ÑA¼ÑA¼ÑA¼ÑA¼ÑA¼ÑA¼ÑA¼ÑA¼ÑA¼ÑA¼ÑA¼ÑA¼ÑA¼ÑA¼ÑA¼ÑA¼ÑA¼ÑA¼ÑA¼ÑA¼ÑA¼ÑA¼ÑA¼ÑA¼ÑA¼ÑA¼ÑA¼ÑA¼ÑA¼ÑA¼ÑA¼ÑA¼ÑA¼ÑA¼ÑA¼ÑA¼ÑA¼ÑA¼ÑA¼ÑA¼ÑA¼ÑA¼ÑA¼ÑA¼ÑA¼ÑA¼ÑA¼ÑA¼ÑA¼ÑA¼ÑA¼ÑA¼ÑA¼ÑA¼ÑA¼ÑA¼ÑA¼ÑA¼ÑA¼ÑA¼ÑA¼ÑA¼ÑA¼ÑA¼ÑA¼ÑA¼ÑA¼ÑA¼ÑA¼ÑA¼ÑA¼ÑA¼ÑA¼ÑA¼ÑA¼ÑA¼ÑA¼ÑA¼ÑA¼ÑA¼ÑA¼ÑA¼ÑA¼ÑA¼ÑA¼ÑA¼ÑA¼ÑA¼ÑA¼ÑA¼ÑA¼ÑA¼ÑA¼ÑA¼ÑA¼ÑA¼ÑA¼ÑA¼ÑA¼ÑA¼ÑA¼ÑA¼ÑA¼ÑA¼ÑA¼ÑA¼ÑA¼ÑA¼ÑA¼ÑA¼ÑA¼ÑA¼ÑA¼ÑA¼ÑA¼ÑA¼ÑA¼ÑA¼ÑA¼ÑA¼ÑA¼ÑA¼ÑA¼ÑA¼ÑA¼ÑA¼ÑA¼ÑA¼ÑA¼ÑA¼ÑA¼ÑA¼ÑA¼ÑA¼ÑA¼ÑA¼ÑA¼ÑA¼ÑA¼ÑA¼ÑA¼ÑA¼ÑA¼ÑA¼ÑA¼ÑA¼ÑA¼ÑA¼ÑA¼ÑA¼ÑA¼ÑA¼ÑA¼ÑA¼ÑA¼ÑA¼ÑA¼ÑA¼ÑA¼ÑA¼ÑA¼ÑA¼ÑA¼ÑA¼ÑA¼ÑA¼ÑA¼ÑA¼ÑA¼ÑA¼ÑA¼ÑA¼ÑA¼ÑA¼ÑA¼ÑA¼ÑA¼ÑA¼ÑA¼ÑA¼ÑA¼ÑA¼ÑA¼ÑA¼ÑA¼ÑA¼ÑA¼ÑA¼ÑA¼ÑA¼ÑA¼ÑA¼ÑA¼ÑA¼ÑA¼ÑA¼ÑA¼ÑA¼ÑA¼ÑA¼ÑA¼ÑA¼ÑA¼ÑA¼ÑA¼ÑA¼ÑA¼ÑA¼ÑA¼ÑA¼ÑA¼ÑA¼ÑA¼ÑA¼ÑA¼ÑA¼ÑA¼ÑA¼ÑA¼ÑA¼ÑA¼ÑA¼ÑA¼ÑA¼ÑA¼ÑA¼ÑA¼ÑA¼ÑA¼ÑA¼ÑA¼ÑA¼ÑA¼ÑA¼ÑA¼ÑA¼ÑA¼ÑA¼ÑA¼ÑA¼ÑA¼ÑA¼ÑA¼ÑA¼ÑA¼ÑA¼ÑA¼ÑA¼ÑA¼ÑA¼ÑA¼ÑA¼ÑA¼ÑA¼ÑA¼ÑA¼ÑA¼ÑA¼ÑA¼ÑA¼ÑA¼ÑA¼ÑA¼ÑA¼ÑA¼ÑA¼ÑA¼ÑA¼ÑA¼ÑA¼ÑA¼ÑA¼ÑA¼ÑA¼ÑA¼ÑA¼ÑA¼ÑA¼ÑA¼ÑA¼ÑA¼ÑA¼ÑA¼ÑA¼ÑA¼ÑA¼ÑA¼ÑA¼ÑA¼ÑA¼ÑA¼ÑA¼ÑA¼ÑA¼ÑA¼ÑA¼ÑA¼ÑA¼ÑA¼ÑA¼ÑA¼ÑA¼ÑA¼ÑA¼ÑA¼ÑA¼ÑA¼ÑA¼ÑA¼ÑA¼ÑA¼ÑA¼ÑA¼ÑA¼ÑA¼ÑA¼ÑA¼ÑA¼ÑA¼ÑA¼ÑA¼ÑA¼ÑA¼ÑA¼ÑA¼ÑA¼ÑA¼ÑA¼ÑA¼ÑA¼ÑA¼ÑA¼ÑA¼ÑA¼ÑA¼ÑA¼ÑA¼ÑA¼ÑA¼ÑA¼ÑA¼ÑA¼ÑA¼ÑA¼ÑA¼ÑA¼ÑA¼ÑA¼ÑA¼ÑA¼ÑA¼ÑA¼ÑA¼ÑA¼ÑA¼ÑA¼ÑA¼ÑA¼ÑA¼ÑA¼ÑA¼ÑA¼ÑA¼ÑA¼ÑA¼ÑA¼ÑA¼ÑA¼ÑA¼ÑA¼ÑA¼ÑA¼ÑA¼ÑA¼ÑA¼ÑA¼ÑA¼ÑA¼ÑA¼ÑA¼ÑA¼ÑA¼ÑA¼ÑA¼ÑA¼ÑA¼ÑA¼ÑA¼ÑA¼ÑA¼ÑA¼ÑA¼ÑA¼ÑA¼ÑA¼ÑA¼ÑA¼ÑA¼ÑA¼ÑA¼ÑA¼ÑA¼ÑA¼ÑA¼ÑA¼ÑA¼ÑA¼ÑA¼ÑA¼ÑA¼ÑA¼ÑA¼ÑA¼ÑA¼ÑA¼ÑA¼ÑA¼ÑA¼ÑA¼ÑA¼ÑA¼ÑA¼ÑA¼ÑA¼ÑA¼ÑA¼ÑA¼ÑA¼ÑA¼ÑA¼ÑA¼ÑA¼ÑA¼ÑA¼ÑA¼ÑA¼ÑA¼ÑA¼ÑA¼ÑA¼ÑA¼ÑA¼ÑA¼ÑA¼ÑA¼ÑA¼ÑA¼ÑA¼ÑA¼ÑA¼ÑA¼ÑA¼ÑA¼ÑA¼ÑA¼ÑA¼ÑA¼ÑA¼ÑA¼ÑA¼ÑA¼ÑA¼ÑA¼ÑA¼ÑA¼ÑA¼ÑA¼ÑA¼ÑA¼ÑA¼ÑA¼ÑA¼ÑA¼ÑA¼ÑA¼ÑA¼ÑA¼ÑA¼ÑA¼ÑA¼ÑA¼ÑA¼ÑA¼ÑA¼ÑA¼ÑA¼ÑA¼ÑA¼ÑA¼ÑA¼ÑA¼ÑA¼ÑA¼ÑA¼ÑA¼ÑA¼ÑA¼ÑA¼ÑA¼ÑA¼ÑA¼ÑA¼ÑA¼ÑA¼ÑA¼ÑA¼ÑA¼ÑA¼ÑA¼ÑA¼ÑA¼ÑA¼ÑA¼ÑA¼ÑA¼ÑA¼ÑA¼ÑA¼ÑA¼ÑA¼ÑA¼ÑA¼ÑA¼ÑA¼ÑA¼ÑA¼ÑA¼ÑA¼ÑA¼ÑA¼ÑA¼ÑA¼ÑA¼ÑA¼ÑA¼ÑA¼ÑA¼ÑA¼ÑA¼ÑA¼ÑA¼ÑA¼ÑA¼ÑA¼ÑA¼ÑA¼ÑA¼ÑA¼ÑA¼ÑA¼ÑA¼ÑA¼ÑA¼ÑA¼ÑA¼ÑA¼ÑA¼ÑA¼ÑA¼ÑA¼ÑA¼ÑA¼ÑA¼ÑA¼ÑA¼ÑA¼ÑA¼ÑA¼ÑA¼ÑA¼ÑA¼ÑA¼ÑA¼ÑA¼ÑA¼ÑA¼ÑA¼ÑA¼ÑA¼ÑA¼ÑA¼ÑA¼ÑA¼ÑA¼ÑA¼ÑA¼ÑA¼ÑA¼ÑA¼ÑA¼ÑA¼ÑA¼ÑA¼ÑA¼ÑA¼ÑA¼ÑA¼ÑA¼ÑA¼ÑA¼ÑA¼ÑA¼ÑA¼ÑA¼ÑA¼ÑA¼ÑA¼ÑA¼ÑA¼ÑA¼ÑA¼ÑA¼ÑA¼ÑA¼ÑA¼ÑA¼ÑA¼ÑA¼ÑA¼ÑA¼ÑA¼ÑA¼ÑA¼ÑA¼ÑA¼ÑA¼ÑA¼ÑA¼ÑA¼ÑA¼ÑA¼ÑA¼ÑA¼ÑA¼ÑA¼ÑA¼ÑA¼ÑA¼ÑA¼ÑA¼ÑA¼ÑA¼ÑA¼ÑA¼ÑA¼ÑA¼ÑA¼ÑA¼ÑA¼ÑA¼ÑA¼ÑA¼ÑA¼ÑA¼ÑA¼ÑA¼ÑA¼ÑA¼ÑA¼ÑA¼ÑA¼ÑA¼ÑA¼ÑA¼ÑA¼ÑA¼ÑA¼ÑA¼ÑA¼ÑA¼ÑA¼ÑA¼ÑA¼ÑA¼ÑA¼ÑA¼ÑA¼ÑA¼ÑA¼ÑA¼ÑA¼ÑA¼ÑA¼ÑA¼ÑA¼ÑA¼ÑA¼ÑA¼ÑA¼ÑA¼ÑA¼ÑA¼ÑA¼ÑA¼ÑA¼ÑA¼ÑA¼ÑA¼ÑA¼ÑA¼ÑA¼ÑA¼ÑA¼ÑA¼ÑA¼ÑA¼ÑA¼ÑA¼ÑA¼ÑA¼ÑA¼ÑA¼ÑA¼ÑA¼ÑA¼ÑA¼ÑA¼ÑA¼ÑA¼ÑA¼ÑA¼ÑA¼ÑA¼ÑA¼ÑA¼ÑA¼ÑA¼ÑA¼ÑA¼ÑA¼ÑA¼ÑA¼ÑA¼ÑA¼ÑA¼ÑA¼ÑA¼ÑA¼ÑA¼ÑA¼ÑA¼ÑA¼ÑA¼ÑA¼ÑA¼ÑA¼ÑA¼ÑA¼ÑA¼ÑA¼ÑA¼ÑA¼ÑA¼ÑA¼ÑA¼ÑA¼ÑA¼ÑA¼ÑA¼ÑA¼ÑA¼ÑA¼ÑA¼ÑA¼ÑA¼ÑA¼ÑA¼ÑA¼ÑA¼ÑA¼ÑA¼ÑA¼ÑA¼ÑA¼ÑA¼ÑA¼ÑA¼ÑA¼ÑA¼ÑA¼ÑA¼ÑA¼ÑA¼ÑA¼ÑA¼ÑA¼ÑA¼ÑA¼ÑA¼ÑA¼ÑA¼ÑA¼ÑA¼ÑA¼ÑA¼ÑA¼ÑA¼ÑA¼ÑA¼ÑA¼ÑA¼ÑA¼ÑA¼ÑA¼ÑA¼ÑA¼ÑA¼ÑA¼ÑA¼ÑA¼ÑA¼ÑA¼ÑA¼ÑA¼ÑA¼ÑA¼ÑA¼ÑA¼ÑA¼ÑA¼ÑA¼ÑA¼ÑA¼ÑA¼ÑA¼ÑA¼ÑA¼ÑA¼ÑA¼ÑA¼ÑA¼ÑA¼ÑA¼ÑA¼ÑA¼ÑA¼ÑA¼ÑA¼ÑA¼ÑA¼ÑA¼ÑA¼ÑA¼ÑA¼ÑA¼ÑA¼ÑA¼ÑA¼ÑA¼ÑA¼ÑA¼ÑA¼ÑA¼ÑA¼ÑA¼ÑA¼ÑA¼ÑA¼ÑA¼ÑA¼ÑA¼ÑA¼ÑA¼ÑA¼ÑA¼ÑA¼ÑA¼ÑA¼ÑA¼ÑA¼ÑA¼ÑA¼ÑA¼ÑA¼ÑA¼ÑA¼ÑA¼ÑA¼ÑA¼ÑA¼ÑA¼ÑA¼ÑA¼ÑA¼ÑA¼ÑA¼ÑA¼ÑA¼ÑA¼ÑA¼ÑA¼ÑA¼ÑA¼ÑA¼ÑA¼ÑA¼ÑA¼ÑA¼ÑA¼ÑA¼ÑA¼ÑA¼ÑA¼ÑA¼ÑA¼ÑA¼ÑA¼ÑA¼ÑA¼ÑA¼ÑA¼ÑA¼ÑA¼ÑA¼ÑA¼ÑA¼ÑA¼ÑA¼ÑA¼ÑA¼ÑA¼ÑA¼ÑA¼ÑA¼ÑA¼ÑA¼ÑA¼ÑA¼ÑA¼ÑA¼ÑA¼ÑA¼ÑA¼ÑA¼ÑA¼ÑA¼ÑA¼ÑA¼ÑA¼ÑA¼ÑA¼ÑA¼ÑA¼ÑA¼ÑA¼ÑA¼ÑA¼ÑA¼ÑA¼ÑA¼ÑA¼ÑA¼ÑA¼ÑA¼ÑA¼ÑA¼ÑA¼ÑA¼ÑA¼ÑA¼ÑA¼ÑA¼ÑA¼ÑA¼ÑA¼ÑA¼ÑA¼ÑA¼ÑA¼ÑA¼ÑA¼ÑA¼ÑA¼ÑA¼ÑA¼ÑA¼ÑA¼ÑA¼ÑA¼ÑA¼ÑA¼ÑA¼ÑA¼ÑA¼ÑA¼ÑA¼ÑA¼ÑA¼ÑA¼ÑA¼ÑA¼ÑA¼ÑA¼ÑA¼ÑA¼ÑA¼ÑA¼ÑA¼ÑA¼ÑA¼ÑA¼ÑA¼ÑA¼ÑA¼ÑA¼ÑA¼ÑA¼ÑA¼ÑA¼ÑA¼ÑA¼ÑA¼ÑA¼ÑA¼ÑA¼ÑA¼ÑA¼ÑA¼ÑA¼ÑA¼ÑA¼ÑA¼ÑA¼ÑA¼ÑA¼ÑA¼ÑA¼ÑA¼ÑA¼ÑA¼ÑA¼ÑA¼ÑA¼ÑA¼ÑA¼ÑA¼ÑA¼ÑA¼ÑA¼ÑA¼ÑA¼ÑA¼ÑA¼ÑA¼ÑA¼ÑA¼ÑA¼ÑA¼ÑA¼ÑA¼ÑA¼ÑA¼ÑA¼ÑA¼ÑA¼ÑA¼ÑA¼ÑA¼ÑA¼ÑA¼ÑA¼ÑA¼ÑA¼ÑA¼ÑA¼ÑA¼ÑA¼ÑA¼ÑA¼ÑA¼ÑA¼ÑA¼ÑA¼ÑA¼ÑA¼ÑA¼ÑA¼ÑA¼ÑA¼ÑA¼ÑA¼ÑA¼ÑA¼ÑA¼ÑA¼ÑA¼ÑA¼ÑA¼ÑA¼ÑA¼ÑA¼ÑA¼ÑA¼ÑA¼ÑA¼ÑA¼ÑA¼ÑA¼ÑA¼ÑA¼ÑA¼ÑA¼ÑA¼ÑA¼ÑA¼ÑA¼ÑA¼ÑA¼ÑA¼ÑA¼ÑA¼ÑA¼ÑA¼ÑA¼ÑA¼ÑA¼ÑA¼ÑA¼ÑA¼ÑA¼ÑA¼ÑA¼ÑA¼ÑA¼ÑA¼ÑA¼ÑA¼ÑA¼ÑA¼ÑA¼ÑA¼ÑA¼ÑA¼ÑA¼ÑA¼ÑA¼ÑA¼ÑA¼ÑA¼ÑA¼ÑA¼ÑA¼ÑA¼ÑA¼ÑA¼ÑA¼ÑA¼ÑA¼ÑA¼ÑA¼ÑA¼ÑA¼ÑA¼ÑA¼ÑA¼ÑA¼ÑA¼ÑA¼ÑA¼ÑA¼ÑA¼ÑA¼ÑA¼ÑA¼ÑA¼ÑA¼ÑA¼ÑA¼ÑA¼ÑA¼ÑA¼ÑA¼ÑA¼ÑA¼ÑA¼ÑA¼ÑA¼ÑA¼ÑA¼ÑA¼ÑA¼ÑA¼ÑA¼ÑA¼ÑA¼ÑA¼ÑA¼ÑA¼ÑA¼ÑA¼ÑA¼ÑA¼ÑA¼ÑA¼ÑA¼ÑA¼ÑA¼ÑA¼ÑA¼ÑA¼ÑA¼ÑA¼ÑA¼ÑA¼ÑA¼ÑA¼ÑA¼ÑA¼ÑA¼ÑA¼ÑA¼ÑA¼ÑA¼ÑA¼ÑA¼ÑA¼ÑA¼ÑA¼ÑA¼ÑA¼ÑA¼ÑA¼ÑA¼ÑA¼ÑA¼ÑA¼ÑA¼ÑA¼ÑA¼ÑA¼ÑA¼ÑA¼ÑA¼ÑA¼ÑA¼ÑA¼ÑA¼ÑA¼ÑA¼ÑA¼ÑA¼ÑA¼ÑA¼ÑA¼ÑA¼ÑA¼ÑA¼ÑA¼ÑA¼ÑA¼ÑA¼ÑA¼ÑA¼ÑA¼ÑA¼ÑA¼ÑA¼ÑA¼ÑA¼ÑA¼ÑA¼ÑA¼ÑA¼ÑA¼ÑA¼ÑA¼ÑA¼ÑA¼ÑA¼ÑA¼ÑA¼ÑA¼ÑA¼ÑA¼ÑA¼ÑA¼ÑA¼ÑA¼ÑA¼ÑA¼ÑA¼ÑA¼ÑA¼ÑA¼ÑA¼ÑA¼ÑA¼ÑA¼ÑA¼ÑA¼ÑA¼ÑA¼ÑA¼ÑA¼ÑA¼ÑA¼ÑA¼ÑA¼ÑA¼ÑA¼ÑA¼ÑA¼ÑA¼ÑA¼ÑA¼ÑA¼ÑA¼ÑA¼ÑA¼ÑA¼ÑA¼ÑA¼ÑA¼ÑA¼ÑA¼ÑA¼ÑA¼ÑA¼ÑA¼ÑA¼ÑA¼ÑA¼ÑA¼ÑA¼ÑA¼ÑA¼ÑA¼ÑA¼ÑA¼ÑA¼ÑA¼ÑA¼ÑA¼ÑA¼ÑA¼ÑA¼ÑA¼ÑA¼ÑA¼ÑA¼ÑA¼ÑA¼ÑA¼ÑA¼ÑA¼ÑA¼ÑA¼ÑA¼ÑA¼ÑA¼ÑA¼ÑA¼ÑA¼ÑA¼ÑA¼ÑA¼ÑA¼ÑA¼ÑA¼ÑA¼ÑA¼ÑA¼ÑA¼ÑA¼ÑA¼ÑA¼ÑA¼ÑA¼ÑA¼ÑA¼ÑA¼ÑA¼ÑA¼ÑA¼ÑA¼ÑA¼ÑA¼ÑA¼ÑA¼ÑA¼ÑA¼ÑA¼ÑA¼ÑA¼ÑA¼ÑA¼ÑA¼ÑA¼ÑA¼ÑA¼ÑA¼ÑA¼ÑA¼ÑA¼ÑA¼ÑA¼ÑA¼ÑA¼ÑA¼ÑA¼ÑA¼ÑA¼ÑA¼ÑA¼ÑA¼ÑA¼ÑA¼ÑA¼ÑA¼ÑA¼ÑA¼ÑA¼ÑA¼ÑA¼ÑA¼ÑA¼ÑA¼ÑA¼ÑA¼ÑA¼ÑA¼ÑA¼ÑA¼ÑA¼ÑA¼ÑA¼ÑA¼ÑA¼ÑA¼ÑA¼ÑA¼ÑA¼ÑA¼ÑA¼ÑA¼ÑA¼ÑA¼ÑA¼ÑA¼ÑA¼ÑA¼ÑA¼ÑA¼ÑA¼ÑA¼ÑA¼ÑA¼ÑA¼ÑA¼ÑA¼ÑA¼ÑA¼ÑA¼ÑA¼ÑA¼ÑA¼ÑA¼ÑA¼ÑA¼ÑA¼ÑA¼ÑA¼ÑA¼ÑA¼ÑA¼ÑA¼ÑA¼ÑA¼ÑA¼ÑA¼ÑA¼ÑA¼ÑA¼ÑA¼ÑA¼ÑA¼ÑA¼ÑA¼ÑA¼ÑA¼ÑA¼ÑA¼ÑA¼ÑA¼ÑA¼ÑA¼ÑA¼ÑA¼ÑA¼ÑA¼ÑA¼ÑA¼ÑA¼ÑA¼ÑA¼ÑA¼ÑA¼ÑA¼ÑA¼ÑA¼ÑA¼ÑA¼ÑA¼ÑA¼ÑA¼ÑA¼ÑA¼ÑA¼ÑA¼ÑA¼ÑA¼ÑA¼ÑA¼ÑA¼ÑA¼ÑA¼ÑA¼ÑA¼ÑA¼ÑA¼ÑA¼ÑA¼ÑA¼ÑA¼ÑA¼ÑA¼ÑA¼ÑA¼ÑA¼ÑA¼ÑA¼ÑA¼ÑA¼ÑA¼ÑA¼ÑA¼ÑA¼ÑA¼ÑA¼ÑA¼ÑA¼ÑA¼ÑA¼ÑA¼ÑA¼ÑA¼ÑA¼ÑA¼ÑA¼ÑA¼ÑA¼ÑA¼ÑA¼ÑA¼ÑA¼ÑA¼ÑA¼ÑA¼ÑA¼ÑA¼ÑA¼ÑA¼ÑA¼ÑA¼ÑA¼ÑA¼ÑA¼ÑA¼ÑA¼ÑA¼ÑA¼ÑA¼ÑA¼ÑA¼ÑA¼ÑA¼ÑA¼ÑA¼ÑA¼ÑA¼ÑA¼ÑA¼ÑA¼ÑA¼ÑA¼ÑA¼ÑA¼ÑA¼ÑA¼ÑA¼ÑA¼ÑA¼ÑA¼ÑA¼ÑA¼ÑA¼ÑA¼ÑA¼ÑA¼ÑA¼ÑA¼ÑA¼ÑA¼ÑA¼ÑA¼ÑA¼ÑA¼ÑA¼ÑA¼ÑA¼ÑA¼ÑA¼ÑA¼ÑA¼ÑA¼ÑA¼ÑA¼ÑA¼ÑA¼ÑA¼ÑA¼ÑA¼ÑA¼ÑA¼ÑA¼ÑA¼ÑA¼ÑA¼ÑA¼ÑA¼ÑA¼ÑA¼ÑA¼ÑA¼ÑA¼ÑA¼ÑA¼ÑA¼ÑA¼ÑA¼ÑA¼ÑA¼ÑA¼ÑA¼ÑA¼ÑA¼ÑA¼ÑA¼ÑA¼ÑA¼ÑA¼ÑA¼ÑA¼ÑA¼ÑA¼ÑA¼ÑA¼ÑA¼ÑA¼ÑA¼ÑA¼ÑA¼ÑA¼ÑA¼ÑA¼ÑA¼ÑA¼ÑA¼ÑA¼ÑA¼ÑA¼ÑA¼ÑA¼ÑA¼ÑA¼ÑA¼ÑA¼ÑA¼ÑA¼ÑA¼ÑA¼ÑA¼ÑA¼ÑA¼ÑA¼ÑA¼ÑA¼ÑA¼ÑA¼ÑA¼ÑA¼ÑA¼ÑA¼ÑA¼ÑA¼ÑA¼ÑA¼ÑA¼ÑA¼ÑA¼ÑA¼ÑA¼ÑA¼ÑA¼ÑA¼ÑA¼ÑA¼ÑA¼ÑA¼ÑA¼ÑA¼ÑA¼ÑA¼ÑA¼ÑA¼ÑA¼ÑA¼ÑA¼ÑA¼ÑA¼ÑA¼ÑA¼ÑA¼ÑA¼ÑA¼ÑA¼ÑA¼ÑA¼ÑA¼ÑA¼ÑA¼ÑA¼ÑA¼ÑA¼ÑA¼ÑA¼ÑA¼ÑA¼ÑA¼ÑA¼ÑA¼ÑA¼ÑA¼ÑA¼ÑA¼ÑA¼ÑA¼ÑA¼ÑA¼ÑA¼ÑA¼ÑA¼ÑA¼ÑA¼ÑA¼ÑA¼ÑA¼ÑA¼ÑA¼ÑA¼ÑA¼ÑA¼ÑA¼ÑA¼ÑA¼ÑA¼ÑA¼ÑA¼ÑA¼ÑA¼ÑA¼ÑA¼ÑA¼ÑA¼ÑA¼ÑA¼ÑA¼ÑA¼ÑA¼ÑA¼ÑA¼ÑA¼ÑA¼ÑA¼ÑA¼ÑA¼ÑA¼ÑA¼ÑA¼ÑA¼ÑA¼ÑA¼ÑA¼ÑA¼ÑA¼ÑA¼ÑA¼ÑA¼ÑA¼ÑA¼ÑA¼ÑA¼ÑA¼ÑA¼ÑA¼ÑA¼ÑA¼ÑA¼ÑA¼ÑA¼ÑA¼ÑA¼ÑA¼ÑA¼ÑA¼ÑA¼ÑA¼ÑA¼ÑA¼ÑA¼ÑA¼ÑA¼ÑA¼ÑA¼ÑA¼ÑA¼ÑA¼ÑA¼ÑA¼ÑA¼ÑA¼ÑA¼ÑA¼ÑA¼ÑA¼ÑA¼ÑA¼ÑA¼ÑA¼ÑA¼ÑA¼ÑA¼ÑA¼ÑA¼ÑA¼ÑA¼ÑA¼ÑA¼ÑA¼ÑA¼ÑA¼ÑA¼ÑA¼ÑA¼ÑA¼ÑA¼ÑA¼ÑA¼ÑA¼ÑA¼ÑA¼ÑA¼ÑA¼ÑA¼ÑA¼ÑA¼ÑA¼ÑA¼ÑA¼ÑA¼ÑA¼ÑA¼ÑA¼ÑA¼ÑA¼ÑA¼ÑA¼ÑA¼ÑA¼ÑA¼ÑA¼ÑA¼ÑA¼ÑA¼ÑA¼ÑA¼ÑA¼ÑA¼ÑA¼ÑA¼ÑA¼ÑA¼ÑA¼ÑA¼ÑA¼ÑA¼ÑA¼ÑA¼ÑA¼ÑA¼ÑA¼ÑA¼ÑA¼ÑA¼ÑA¼ÑA¼ÑA¼ÑA¼ÑA¼ÑA¼ÑA¼ÑA¼ÑA¼ÑA¼ÑA¼ÑA¼ÑA¼ÑA¼ÑA¼ÑA¼ÑA¼ÑA¼ÑA¼ÑA¼ÑA¼ÑA¼ÑA¼ÑA¼ÑA¼ÑA¼ÑA¼ÑA¼ÑA¼ÑA¼ÑA¼ÑA¼ÑA¼ÑA¼ÑA¼ÑA¼ÑA¼ÑA¼ÑA¼ÑA¼ÑA¼ÑA¼ÑA¼ÑA¼ÑA¼ÑA¼ÑA¼ÑA¼ÑA¼ÑA¼ÑA¼ÑA¼ÑA¼ÑA¼ÑA¼ÑA¼ÑA¼ÑA¼ÑA¼ÑA¼ÑA¼ÑA¼ÑA¼ÑA¼ÑA¼ÑA¼ÑA¼ÑA¼ÑA¼ÑA¼ÑA¼ÑA¼ÑA¼ÑA¼ÑA¼ÑA¼ÑA¼ÑA¼ÑA¼ÑA¼ÑA¼ÑA¼ÑA¼ÑA¼ÑA¼ÑA¼ÑA¼ÑA¼ÑA¼ÑA¼ÑA¼ÑA¼ÑA¼ÑA¼ÑA¼ÑA¼ÑA¼ÑA¼ÑA¼ÑA¼ÑA¼ÑA¼ÑA¼ÑA¼ÑA¼ÑA¼ÑA¼ÑA¼ÑA¼ÑA¼ÑA¼ÑA¼ÑA¼ÑA¼ÑA¼ÑA¼ÑA¼ÑA¼ÑA¼ÑA¼ÑA¼ÑA¼ÑA¼ÑA¼ÑA¼ÑA¼ÑA¼ÑA¼ÑA¼ÑA¼ÑA¼ÑA¼ÑA¼ÑA¼ÑA¼ÑA¼ÑA¼ÑA¼ÑA¼ÑA¼ÑA¼ÑA¼ÑA¼ÑA¼ÑA¼ÑA¼ÑA¼ÑA¼ÑA¼ÑA¼ÑA¼ÑA¼ÑA¼ÑA¼ÑA¼ÑA¼ÑA¼ÑA¼ÑA¼ÑA¼ÑA¼ÑA¼ÑA¼ÑA¼ÑA¼ÑA¼ÑA¼ÑA¼ÑA¼ÑA¼ÑA¼ÑA¼ÑA¼ÑA¼ÑA¼ÑA¼ÑA¼ÑA¼ÑA¼ÑA¼ÑA¼ÑA¼ÑA¼ÑA¼ÑA¼ÑA¼ÑA¼ÑA¼ÑA¼ÑA¼ÑA¼ÑA¼ÑA¼ÑA¼ÑA¼ÑA¼ÑA¼ÑA¼ÑA¼ÑA¼ÑA¼ÑA¼ÑA¼ÑA¼ÑA¼ÑA¼ÑA¼ÑA¼ÑA¼ÑA¼ÑA¼ÑA¼ÑA¼ÑA¼ÑA¼ÑA¼ÑA¼ÑA¼ÑA¼ÑA¼ÑA¼ÑA¼ÑA¼ÑA¼ÑA¼ÑA¼ÑA¼ÑA¼ÑA¼ÑA¼ÑA¼ÑA¼ÑA¼ÑA¼ÑA¼ÑA¼ÑA¼ÑA¼ÑA¼ÑA¼ÑA¼ÑA¼ÑA¼ÑA¼ÑA¼ÑA¼ÑA¼ÑA¼ÑA¼ÑA¼ÑA¼ÑA¼ÑA¼ÑA¼ÑA¼ÑA¼ÑA¼ÑA¼ÑA¼ÑA¼ÑA¼ÑA¼ÑA¼ÑA¼ÑA¼ÑA¼ÑA¼ÑA¼ÑA¼ÑA¼ÑA¼ÑA¼ÑA¼ÑA¼ÑA¼ÑA¼ÑA¼ÑA¼ÑA¼ÑA¼ÑA¼ÑA¼ÑA¼ÑA¼ÑA¼ÑA¼ÑA¼ÑA¼ÑA¼ÑA¼ÑA¼ÑA¼ÑA¼ÑA¼ÑA¼ÑA¼ÑA¼ÑA¼ÑA¼ÑA¼ÑA¼ÑA¼ÑA¼ÑA¼ÑA¼ÑA¼ÑA¼ÑA¼ÑA¼ÑA¼ÑA¼ÑA¼ÑA¼ÑA¼ÑA¼ÑA¼ÑA¼ÑA¼ÑA¼ÑA¼ÑA¼ÑA¼ÑA¼ÑA¼ÑA¼ÑA¼ÑA¼ÑA¼ÑA¼ÑA¼ÑA¼ÑA¼ÑA¼ÑA¼ÑA¼ÑA¼ÑA¼ÑA¼ÑA¼ÑA¼ÑA¼ÑA¼ÑA¼ÑA¼ÑA¼ÑA¼ÑA¼ÑA¼ÑA¼ÑA¼ÑA¼ÑA¼ÑA¼ÑA¼ÑA¼ÑA¼ÑA¼ÑA¼ÑA¼ÑA¼ÑA¼ÑA¼ÑA¼ÑA¼ÑA¼ÑA¼ÑA¼ÑA¼ÑA¼ÑA¼ÑA¼ÑA¼ÑA¼ÑA¼ÑA¼ÑA¼ÑA¼ÑA¼ÑA¼ÑA¼ÑA¼ÑA¼ÑA¼ÑA¼ÑA¼ÑA¼ÑA¼ÑA¼ÑA¼ÑA¼ÑA¼ÑA¼ÑA¼ÑA¼ÑA¼ÑA¼ÑA¼ÑA¼ÑA¼ÑA¼ÑA¼ÑA¼ÑA¼ÑA¼ÑA¼ÑA¼ÑA¼ÑA¼ÑA¼ÑA¼ÑA¼ÑA¼ÑA¼ÑA¼ÑA¼ÑA¼ÑA¼ÑA¼ÑA¼ÑA¼ÑA¼ÑA¼ÑA¼ÑA¼ÑA¼ÑA¼ÑA¼ÑA¼ÑA¼ÑA¼ÑA¼ÑA¼ÑA¼ÑA¼ÑA¼ÑA¼ÑA¼ÑA¼ÑA¼ÑA¼ÑA¼ÑA¼ÑA¼ÑA¼ÑA¼ÑA¼ÑA¼ÑA¼ÑA¼ÑA¼ÑA¼ÑA¼ÑA¼ÑA¼ÑA¼ÑA¼ÑA¼ÑA¼ÑA¼ÑA¼ÑA¼ÑA¼ÑA¼ÑA¼ÑA¼ÑA¼ÑA¼ÑA¼ÑA¼ÑA¼ÑA¼ÑA¼ÑA¼ÑA¼ÑA¼ÑA¼ÑA¼ÑA¼ÑA¼ÑA¼ÑA¼ÑA¼ÑA¼ÑA¼ÑA¼ÑA¼ÑA¼ÑA¼ÑA¼ÑA¼ÑA¼ÑA¼ÑA¼ÑA¼ÑA¼ÑA¼ÑA¼ÑA¼ÑA¼ÑA¼ÑA¼ÑA¼ÑA¼ÑA¼ÑA¼ÑA¼ÑA¼ÑA¼ÑA¼ÑA¼ÑA¼ÑA¼ÑA¼ÑA¼ÑA¼ÑA¼ÑA¼ÑA¼ÑA¼ÑA¼ÑA¼ÑA¼ÑA¼ÑA¼ÑA¼ÑA¼ÑA¼ÑA¼ÑA¼ÑA¼ÑA¼ÑA¼ÑA¼ÑA¼ÑA¼ÑA¼ÑA¼ÑA¼ÑA¼ÑA¼ÑA¼ÑA¼ÑA¼ÑA¼ÑA¼ÑA¼ÑA¼ÑA¼ÑA¼ÑA¼ÑA¼ÑA¼ÑA¼ÑA¼ÑA¼ÑA¼ÑA¼ÑA¼ÑA¼ÑA¼ÑA¼ÑA¼ÑA¼ÑA¼ÑA¼ÑA¼ÑA¼ÑA¼ÑA¼ÑA¼ÑA¼ÑA¼ÑA¼ÑA¼ÑA¼ÑA¼ÑA¼ÑA¼ÑA¼ÑA¼ÑA¼ÑA¼ÑA¼ÑA¼ÑA¼ÑA¼ÑA¼ÑA¼ÑA¼ÑA¼ÑA¼ÑA¼ÑA¼ÑA¼ÑA¼ÑA¼ÑA¼ÑA¼ÑA¼ÑA¼ÑA¼ÑA¼ÑA¼ÑA¼ÑA¼ÑA¼ÑA¼ÑA¼ÑA¼ÑA¼ÑA¼ÑA¼ÑA¼ÑA¼ÑA¼ÑA¼ÑA¼ÑA¼ÑA¼ÑA¼ÑA¼ÑA¼ÑA¼ÑA¼ÑA¼ÑA¼ÑA¼ÑA¼ÑA¼ÑA¼ÑA¼ÑA¼ÑA¼ÑA¼ÑA¼ÑA¼ÑA¼ÑA¼ÑA¼ÑA¼ÑA¼ÑA¼ÑA¼ÑA¼ÑA¼ÑA¼ÑA¼ÑA¼ÑA¼ÑA¼ÑA¼ÑA¼ÑA¼ÑA¼ÑA¼ÑA¼ÑA¼ÑA¼ÑA¼ÑA¼ÑA¼ÑA¼ÑA¼ÑA¼ÑA¼ÑA¼ÑA¼ÑA¼ÑA¼ÑA¼ÑA¼ÑA¼ÑA¼ÑA¼ÑA¼ÑA¼ÑA¼ÑA¼ÑA¼ÑA¼ÑA¼ÑA¼ÑA¼ÑA¼ÑA¼ÑA¼ÑA¼ÑA¼ÑA¼ÑA¼ÑA¼ÑA¼ÑA¼ÑA¼ÑA¼ÑA¼ÑA¼ÑA¼ÑA¼ÑA¼ÑA¼ÑA¼ÑA¼ÑA¼ÑA¼ÑA¼ÑA¼ÑA¼ÑA¼ÑA¼ÑA¼ÑA¼ÑA¼ÑA¼ÑA¼ÑA¼ÑA¼ÑA¼ÑA¼ÑA¼ÑA¼ÑA¼ÑA¼ÑA¼ÑA¼ÑA¼ÑA¼ÑA¼ÑA¼ÑA¼ÑA¼ÑA¼ÑA¼ÑA¼ÑA¼ÑA¼ÑA¼ÑA¼ÑA¼ÑA¼ÑA¼ÑA¼ÑA¼ÑA¼ÑA¼ÑA¼ÑA¼ÑA¼ÑA¼ÑA¼ÑA¼ÑA¼ÑA¼ÑA¼ÑA¼ÑA¼ÑA¼ÑA¼ÑA¼ÑA¼ÑA¼ÑA¼ÑA¼ÑA¼ÑA¼ÑA¼ÑA¼ÑA¼ÑA¼ÑA¼ÑA¼ÑA¼ÑA¼ÑA¼ÑA¼ÑA¼ÑA¼ÑA¼ÑA¼ÑA¼ÑA¼ÑA¼ÑA¼ÑA¼ÑA¼ÑA¼ÑA¼ÑA¼ÑA¼ÑA¼ÑA¼ÑA¼ÑA¼ÑA¼ÑA¼ÑA¼ÑA¼ÑA¼ÑA¼ÑA¼ÑA¼ÑA¼ÑA¼ÑA¼ÑA¼ÑA¼ÑA¼ÑA¼ÑA¼ÑA¼ÑA¼ÑA¼ÑA¼ÑA¼ÑA¼ÑA¼ÑA¼ÑA¼ÑA¼ÑA¼ÑA¼ÑA¼ÑA¼ÑA¼ÑA¼ÑA¼ÑA¼ÑA¼ÑA¼ÑA¼ÑA¼ÑA¼ÑA¼ÑA¼ÑA¼ÑA¼ÑA¼ÑA¼ÑA¼ÑA¼ÑA¼ÑA¼ÑA¼ÑA¼ÑA¼ÑA¼ÑA¼ÑA¼ÑA¼ÑA¼ÑA¼ÑA¼ÑA¼ÑA¼ÑA¼ÑA¼ÑA¼ÑA¼ÑA¼ÑA¼ÑA¼ÑA¼ÑA¼ÑA¼ÑA¼ÑA¼ÑA¼ÑA¼ÑA¼ÑA¼ÑA¼ÑA¼ÑA¼ÑA¼ÑA¼ÑA¼ÑA¼ÑA¼ÑA¼ÑA¼ÑA¼ÑA¼ÑA¼ÑA¼ÑA¼ÑA¼ÑA¼ÑA¼ÑA¼ÑA¼ÑA¼ÑA¼ÑA¼ÑA¼ÑA¼ÑA¼ÑA¼ÑA¼ÑA¼ÑA¼ÑA¼ÑA¼ÑA¼ÑA¼ÑA¼ÑA¼ÑA¼ÑA¼ÑA¼ÑA¼ÑA¼ÑA¼ÑA¼ÑA¼ÑA¼ÑA¼ÑA¼ÑA¼ÑA¼ÑA¼ÑA¼ÑA¼ÑA¼ÑA¼ÑA¼ÑA¼ÑA¼ÑA¼ÑA¼ÑA¼ÑA¼ÑA¼ÑA¼ÑA¼ÑA¼ÑA¼ÑA¼ÑA¼ÑA¼ÑA¼ÑA¼ÑA¼ÑA¼ÑA¼ÑA¼ÑA¼ÑA¼ÑA¼ÑA¼ÑA¼ÑA¼ÑA¼ÑA¼ÑA¼ÑA¼ÑA¼ÑA¼ÑA¼ÑA¼ÑA¼ÑA¼ÑA¼ÑA¼ÑA¼ÑA¼ÑA¼ÑA¼ÑA¼ÑA¼ÑA¼ÑA¼ÑA¼ÑA¼ÑA¼ÑA¼ÑA¼ÑA¼ÑA¼ÑA¼ÑA¼ÑA¼ÑA¼ÑA¼ÑA¼ÑA¼ÑA¼ÑA¼ÑA¼ÑA¼ÑA¼ÑA¼ÑA¼ÑA¼ÑA¼ÑA¼ÑA¼ÑA¼ÑA¼ÑA¼ÑA¼ÑA¼ÑA¼ÑA¼ÑA¼ÑA¼ÑA¼ÑA¼ÑA¼ÑA¼ÑA¼ÑA¼ÑA¼ÑA¼ÑA¼ÑA¼ÑA¼ÑA¼ÑA¼ÑA¼ÑA¼ÑA¼ÑA¼ÑA¼ÑA¼ÑA¼ÑA¼ÑA¼ÑA¼ÑA¼ÑA¼ÑA¼ÑA¼ÑA¼ÑA¼ÑA¼ÑA¼ÑA¼ÑA¼ÑA¼ÑA¼ÑA¼ÑA¼ÑA¼ÑA¼ÑA¼ÑA¼ÑA¼ÑA¼ÑA¼ÑA¼ÑA¼ÑA¼ÑA¼ÑA¼ÑA¼ÑA¼ÑA¼ÑA¼ÑA¼ÑA¼ÑA¼ÑA¼ÑA¼ÑA¼ÑA¼ÑA¼ÑA¼ÑA¼ÑA¼ÑA¼ÑA¼ÑA¼ÑA¼ÑA¼ÑA¼ÑA¼ÑA¼ÑA¼ÑA¼ÑA¼ÑA¼ÑA¼ÑA¼ÑA¼ÑA¼ÑA¼ÑA¼ÑA¼ÑA¼ÑA¼ÑA¼ÑA¼ÑA¼ÑA¼ÑA¼ÑA¼ÑA¼ÑA¼ÑA¼ÑA¼ÑA¼ÑA¼ÑA¼ÑA¼ÑA¼ÑA¼ÑA¼ÑA¼ÑA¼ÑA¼ÑA¼ÑA¼ÑA¼ÑA¼ÑA¼ÑA¼ÑA¼ÑA¼ÑA¼ÑA¼ÑA¼ÑA¼ÑA¼ÑA¼ÑA¼ÑA¼ÑA¼ÑA¼ÑA¼ÑA¼ÑA¼ÑA¼ÑA¼ÑA¼ÑA¼ÑA¼ÑA¼ÑA¼ÑA¼ÑA¼ÑA¼ÑA¼ÑA¼ÑA¼ÑA¼ÑA¼ÑA¼ÑA¼ÑA¼ÑA¼ÑA¼ÑA¼ÑA¼ÑA¼ÑA¼ÑA¼ÑA¼ÑA¼ÑA¼ÑA¼ÑA¼ÑA¼ÑA¼ÑA¼ÑA¼ÑA¼ÑA¼ÑA¼ÑA¼ÑA¼ÑA¼ÑA¼ÑA¼ÑA¼ÑA¼ÑA¼ÑA¼ÑA¼ÑA¼ÑA¼ÑA¼ÑA¼ÑA¼ÑA¼ÑA¼ÑA¼ÑA¼ÑA¼ÑA¼ÑA¼ÑA¼ÑA¼ÑA¼ÑA¼ÑA¼ÑA¼ÑA¼ÑA¼ÑA¼ÑA¼ÑA¼ÑA¼ÑA¼ÑA¼ÑA¼ÑA¼ÑA¼ÑA¼ÑA¼ÑA¼ÑA¼ÑA¼ÑA¼ÑA¼ÑA¼ÑA¼ÑA¼ÑA¼ÑA¼ÑA¼ÑA¼ÑA¼ÑA¼ÑA¼ÑA¼ÑA¼ÑA¼ÑA¼ÑA¼ÑA¼ÑA¼ÑA¼ÑA¼ÑA¼ÑA¼ÑA¼ÑA¼ÑA¼ÑA¼ÑA¼ÑA¼ÑA¼ÑA¼ÑA¼ÑA¼ÑA¼ÑA¼ÑA¼ÑA¼ÑA¼ÑA¼ÑA¼ÑA¼ÑA¼ÑA¼ÑA¼ÑA¼ÑA¼ÑA¼ÑA¼ÑA¼ÑA¼ÑA¼ÑA¼ÑA¼ÑA¼ÑA¼ÑA¼ÑA¼ÑA¼ÑA¼ÑA¼ÑA¼ÑA¼ÑA¼ÑA¼ÑA¼ÑA¼ÑA¼ÑA¼ÑA¼ÑA¼ÑA¼ÑA¼ÑA¼ÑA¼ÑA¼ÑA¼ÑA¼ÑA¼ÑA¼ÑA¼ÑA¼ÑA¼ÑA¼ÑA¼ÑA¼ÑA¼ÑA¼ÑA¼ÑA¼ÑA¼ÑA¼ÑA¼ÑA¼ÑA¼ÑA¼ÑA¼ÑA¼ÑA¼ÑA¼ÑA¼ÑA¼ÑA¼ÑA¼ÑA¼ÑA¼ÑA¼ÑA¼ÑA¼ÑA¼ÑA¼ÑA¼ÑA¼ÑA¼ÑA¼ÑA¼ÑA¼ÑA¼ÑA¼ÑA¼ÑA¼ÑA¼ÑA¼ÑA¼ÑA¼ÑA¼ÑA¼ÑA¼ÑA¼ÑA¼ÑA¼ÑA¼ÑA¼ÑA¼ÑA¼ÑA¼ÑA¼ÑA¼ÑA¼ÑA¼ÑA¼ÑA¼ÑA¼ÑA¼ÑA¼ÑA¼ÑA¼ÑA¼ÑA¼ÑA¼ÑA¼ÑA¼ÑA¼ÑA¼ÑA¼ÑA¼ÑA¼ÑA¼ÑA¼ÑA¼ÑA¼ÑA¼ÑA¼ÑA¼ÑA¼ÑA¼ÑA¼ÑA¼ÑA¼ÑA¼ÑA¼ÑA¼ÑA¼ÑA¼ÑA¼ÑA¼ÑA¼ÑA¼ÑA¼ÑA¼ÑA¼ÑA¼ÑA¼ÑA¼ÑA¼ÑA¼ÑA¼ÑA¼ÑA¼ÑA¼ÑA¼ÑA¼ÑA¼ÑA¼ÑA¼ÑA¼ÑA¼ÑA¼ÑA¼ÑA¼ÑA¼ÑA¼ÑA¼ÑA¼ÑA¼ÑA¼ÑA¼ÑA¼ÑA¼ÑA¼ÑA¼ÑA¼ÑA¼ÑA¼ÑA¼ÑA¼ÑA¼ÑA¼ÑA¼ÑA¼ÑA¼ÑA¼ÑA¼ÑA¼ÑA¼ÑA¼ÑA¼ÑA¼ÑA¼ÑA¼ÑA¼ÑA¼ÑA¼ÑA¼ÑA¼ÑA¼ÑA¼ÑA¼ÑA¼ÑA¼ÑA¼ÑA¼ÑA¼ÑA¼ÑA¼ÑA¼ÑA¼ÑA¼ÑA¼ÑA¼ÑA¼ÑA¼ÑA¼ÑA¼ÑA¼ÑA¼ÑA¼ÑA¼ÑA¼ÑA¼ÑA¼ÑA¼ÑA¼ÑA¼ÑA¼ÑA¼ÑA¼ÑA¼ÑA¼ÑA¼ÑA¼ÑA¼ÑA¼ÑA¼ÑA¼ÑA¼ÑA¼ÑA¼ÑA¼ÑA¼ÑA¼ÑA¼ÑA¼ÑA¼ÑA¼ÑA¼ÑA¼ÑA¼ÑA¼ÑA¼ÑA¼ÑA¼ÑA¼ÑA¼ÑA¼ÑA¼ÑA¼ÑA¼ÑA¼ÑA¼ÑA¼ÑA¼ÑA¼ÑA¼ÑA¼ÑA¼ÑA¼ÑA¼ÑA¼ÑA¼ÑA¼ÑA¼ÑA¼ÑA¼ÑA¼ÑA¼ÑA¼ÑA¼ÑA¼ÑA¼ÑA¼ÑA¼ÑA¼ÑA¼ÑA¼ÑA¼ÑA¼ÑA¼ÑA¼ÑA¼ÑA¼ÑA¼ÑA¼ÑA¼ÑA¼ÑA¼ÑA¼ÑA¼ÑA¼ÑA¼ÑA¼ÑA¼ÑA¼ÑA¼ÑA¼ÑA¼ÑA¼ÑA¼ÑA¼ÑA¼ÑA¼ÑA¼ÑA¼ÑA¼ÑA¼ÑA¼ÑA¼ÑA¼ÑA¼ÑA¼ÑA¼ÑA¼ÑA¼ÑA¼ÑA¼ÑA¼ÑA¼ÑA¼ÑA¼ÑA¼ÑA¼ÑA¼ÑA¼ÑA¼ÑA¼ÑA¼ÑA¼ÑA¼ÑA¼ÑA¼ÑA¼ÑA¼ÑA¼ÑA¼ÑA¼ÑA¼ÑA¼ÑA¼ÑA¼ÑA¼ÑA¼ÑA¼ÑA¼ÑA¼ÑA¼ÑA¼ÑA¼ÑA¼ÑA¼ÑA¼ÑA¼ÑA¼ÑA¼ÑA¼ÑA¼ÑA¼ÑA¼ÑA¼ÑA¼ÑA¼ÑA¼ÑA¼ÑA¼ÑA¼ÑA¼ÑA¼ÑA¼ÑA¼ÑA¼ÑA¼ÑA¼ÑA¼ÑA¼ÑA¼ÑA¼ÑA¼ÑA¼ÑA¼ÑA¼ÑA¼ÑA¼ÑA¼ÑA¼ÑA¼ÑA¼ÑA¼ÑA¼ÑA¼ÑA¼ÑA¼ÑA¼ÑA¼ÑA¼ÑA¼ÑA¼ÑA¼ÑA¼ÑA¼ÑA¼ÑA¼ÑA¼ÑA¼ÑA¼ÑA¼ÑA¼ÑA¼ÑA¼ÑA¼ÑA¼ÑA¼ÑA¼ÑA¼ÑA¼ÑA¼ÑA¼ÑA¼ÑA¼ÑA¼ÑA¼ÑA¼ÑA¼ÑA¼ÑA¼ÑA¼ÑA¼ÑA¼ÑA¼ÑA¼ÑA¼ÑA¼ÑA¼ÑA¼ÑA¼ÑA¼ÑA¼ÑA¼ÑA¼ÑA¼ÑA¼ÑA¼ÑA¼ÑA¼ÑA¼ÑA¼ÑA¼ÑA¼ÑA¼ÑA¼ÑA¼ÑA¼ÑA¼ÑA¼ÑA¼ÑA¼ÑA¼ÑA¼ÑA¼ÑA¼ÑA¼ÑA¼ÑA¼ÑA¼ÑA¼ÑA¼ÑA¼ÑA¼ÑA¼ÑA¼ÑA¼ÑA¼ÑA¼ÑA¼ÑA¼ÑA¼ÑA¼ÑA¼ÑA¼ÑA¼ÑA¼ÑA¼ÑA¼ÑA¼ÑA¼ÑA¼ÑA¼ÑA¼ÑA¼ÑA¼ÑA¼ÑA¼ÑA¼ÑA¼ÑA¼ÑA¼ÑA¼ÑA¼ÑA¼ÑA¼ÑA¼ÑA¼ÑA¼ÑA¼ÑA¼ÑA¼ÑA¼ÑA¼ÑA¼ÑA¼ÑA¼ÑA¼ÑA¼ÑA¼ÑA¼ÑA¼ÑA¼ÑA¼ÑA¼ÑA¼ÑA¼ÑA¼ÑA¼ÑA¼ÑA¼ÑA¼ÑA¼ÑA¼ÑA¼ÑA¼ÑA¼ÑA¼ÑA¼ÑA¼ÑA¼ÑA¼ÑA¼ÑA¼ÑA¼ÑA¼ÑA¼ÑA¼ÑA¼ÑA¼ÑA¼ÑA¼ÑA¼ÑA¼ÑA¼ÑA¼ÑA¼ÑA¼ÑA¼ÑA¼ÑA¼ÑA¼ÑA¼ÑA¼ÑA¼ÑA¼ÑA¼ÑA¼ÑA¼ÑA¼ÑA¼ÑA¼ÑA¼ÑA¼ÑA¼ÑA¼ÑA¼ÑA¼ÑA¼ÑA¼ÑA¼ÑA¼ÑA¼ÑA¼ÑA¼ÑA¼ÑA¼ÑA¼ÑA¼ÑA¼ÑA¼ÑA¼ÑA¼ÑA¼ÑA¼ÑA¼ÑA¼ÑA¼ÑA¼ÑA¼ÑA¼ÑA¼ÑA¼ÑA¼ÑA¼ÑA¼ÑA¼ÑA¼ÑA¼ÑA¼ÑA¼ÑA¼ÑA¼ÑA¼ÑA¼ÑA¼ÑA¼ÑA¼ÑA¼ÑA¼ÑA¼ÑA¼ÑA¼ÑA¼ÑA¼ÑA¼ÑA¼ÑA¼ÑA¼ÑA¼ÑA¼ÑA¼ÑA¼ÑA¼ÑA¼ÑA¼ÑA¼ÑA¼ÑA¼ÑA¼ÑA¼ÑA¼ÑA¼ÑA¼ÑA¼ÑA¼ÑA¼ÑA¼ÑA¼ÑA¼ÑA¼ÑA¼ÑA¼ÑA¼ÑA¼ÑA¼ÑA¼ÑA¼ÑA¼ÑA¼ÑA¼ÑA¼ÑA¼ÑA¼ÑA¼ÑA¼ÑA¼ÑA¼ÑA¼ÑA¼ÑA¼ÑA¼ÑA¼ÑA¼ÑA¼ÑA¼ÑA¼ÑA¼ÑA¼ÑA¼ÑA¼ÑA¼ÑA¼ÑA¼ÑA¼ÑA¼ÑA¼ÑA¼ÑA¼ÑA¼ÑA¼ÑA¼ÑA¼ÑA¼ÑA¼ÑA¼ÑA¼ÑA¼ÑA¼ÑA¼ÑA¼ÑA¼ÑA¼ÑA¼ÑA¼ÑA¼ÑA¼ÑA¼ÑA¼ÑA¼ÑA¼ÑA¼ÑA¼ÑA¼ÑA¼ÑA¼ÑA¼ÑA¼ÑA¼ÑA¼ÑA¼ÑA¼ÑA¼ÑA¼ÑA¼ÑA¼ÑA¼ÑA¼ÑA¼ÑA¼ÑA¼ÑA¼ÑA¼ÑA¼ÑA¼ÑA¼ÑA¼ÑA¼ÑA¼ÑA¼ÑA¼ÑA¼ÑA¼ÑA¼ÑA¼ÑA¼ÑA¼ÑA¼ÑA¼ÑA¼ÑA¼ÑA¼ÑA¼ÑA¼ÑA¼ÑA¼ÑA¼ÑA¼ÑA¼ÑA¼ÑA¼ÑA¼ÑA¼ÑA¼ÑA¼ÑA¼ÑA¼ÑA¼ÑA¼ÑA¼ÑA¼ÑA¼ÑA¼ÑA¼ÑA¼ÑA¼ÑA¼ÑA¼ÑA¼ÑA¼ÑA¼ÑA¼ÑA¼ÑA¼ÑA¼ÑA¼ÑA¼ÑA¼ÑA¼ÑA¼ÑA¼ÑA¼ÑA¼ÑA¼ÑA¼ÑA¼ÑA¼ÑA¼ÑA¼ÑA¼ÑA¼ÑA¼ÑA¼ÑA¼ÑA¼ÑA¼ÑA¼ÑA¼ÑA¼ÑA¼ÑA¼ÑA¼ÑA¼ÑA¼ÑA¼ÑA¼ÑA¼ÑA¼ÑA¼ÑA¼ÑA¼ÑA¼ÑA¼ÑA¼ÑA¼ÑA¼ÑA¼ÑA¼ÑA¼ÑA¼ÑA¼ÑA¼ÑA¼ÑA¼ÑA¼ÑA¼ÑA¼ÑA¼ÑA¼ÑA¼ÑA¼ÑA¼ÑA¼ÑA¼ÑA¼ÑA¼ÑA¼ÑA¼ÑA¼ÑA¼ÑA¼ÑA¼ÑA¼ÑA¼ÑA¼ÑA¼ÑA¼ÑA¼ÑA¼ÑA¼ÑA¼ÑA¼ÑA¼ÑA¼ÑA¼ÑA¼ÑA¼ÑA¼ÑA¼ÑA¼ÑA¼ÑA¼ÑA¼ÑA¼ÑA¼ÑA¼ÑA¼ÑA¼ÑA¼ÑA¼ÑA¼ÑA¼ÑA¼ÑA¼ÑA¼ÑA¼ÑA¼ÑA¼ÑA¼ÑA¼ÑA¼ÑA¼ÑA¼ÑA¼ÑA¼ÑA¼ÑA¼ÑA¼ÑA¼ÑA¼ÑA¼ÑA¼ÑA¼ÑA¼ÑA¼ÑA¼ÑA¼ÑA¼ÑA¼ÑA¼ÑA¼ÑA¼ÑA¼ÑA¼ÑA¼ÑA¼ÑA¼ÑA¼ÑA¼ÑA¼ÑA¼ÑA¼ÑA¼ÑA¼ÑA¼ÑA¼ÑA¼ÑA¼ÑA¼ÑA¼ÑA¼ÑA¼ÑA¼ÑA¼ÑA¼ÑA¼ÑA¼ÑA¼ÑA¼ÑA¼ÑA¼ÑA¼ÑA¼ÑA¼ÑA¼ÑA¼ÑA¼ÑA¼ÑA¼ÑA¼ÑA¼ÑA¼ÑA¼ÑA¼ÑA¼ÑA¼ÑA¼ÑA¼ÑA¼ÑA¼ÑA¼ÑA¼ÑA¼ÑA¼ÑA¼ÑA¼ÑA¼ÑA¼ÑA¼ÑA¼ÑA¼ÑA¼ÑA¼ÑA¼ÑA¼ÑA¼ÑA¼ÑA¼ÑA¼ÑA¼ÑA¼ÑA¼ÑA¼ÑA¼ÑA¼ÑA¼ÑA¼ÑA¼ÑA¼ÑA¼ÑA¼ÑA¼ÑA¼ÑA¼ÑA¼ÑA¼ÑA¼ÑA¼ÑA¼ÑA¼ÑA¼ÑA¼ÑA¼ÑA¼ÑA¼ÑA¼ÑA¼ÑA¼ÑA¼ÑA¼ÑA¼ÑA¼ÑA¼ÑA¼ÑA¼ÑA¼ÑA¼ÑA¼ÑA¼ÑA¼ÑA¼ÑA¼ÑA¼ÑA¼ÑA¼ÑA¼ÑA¼ÑA¼ÑA¼ÑA¼ÑA¼ÑA¼ÑA¼ÑA¼ÑA¼ÑA¼ÑA¼ÑA¼ÑA¼ÑA¼ÑA¼ÑA¼ÑA¼ÑA¼ÑA¼ÑA¼ÑA¼ÑA¼ÑA¼ÑA¼ÑA¼ÑA¼ÑA¼ÑA¼ÑA¼ÑA¼ÑA¼ÑA¼ÑA¼ÑA¼ÑA¼ÑA¼ÑA¼ÑA¼ÑA¼ÑA¼ÑA¼ÑA¼ÑA¼ÑA¼ÑA¼ÑA¼ÑA¼ÑA¼ÑA¼ÑA¼ÑA¼ÑA¼ÑA¼ÑA¼ÑA¼ÑA¼ÑA¼ÑA¼ÑA¼ÑA¼ÑA¼ÑA¼ÑA¼ÑA¼ÑA¼ÑA¼ÑA¼ÑA¼ÑA¼ÑA¼ÑA¼ÑA¼ÑA¼ÑA¼ÑA¼ÑA¼ÑA¼ÑA¼ÑA¼ÑA¼ÑA¼ÑA¼ÑA¼ÑA¼ÑA¼ÑA¼ÑA¼ÑA¼ÑA¼ÑA¼ÑA¼ÑA¼ÑA¼ÑA¼ÑA¼ÑA¼ÑA¼ÑA¼ÑA¼ÑA¼ÑA¼ÑA¼ÑA¼ÑA¼ÑA¼ÑA¼ÑA¼ÑA¼ÑA¼ÑA¼ÑA¼ÑA¼ÑA¼ÑA¼ÑA¼ÑA¼ÑA¼ÑA¼ÑA¼ÑA¼ÑA¼ÑA¼ÑA¼ÑA¼ÑA¼ÑA¼ÑA¼ÑA¼ÑA¼ÑA¼ÑA¼ÑA¼ÑA¼ÑA¼ÑA¼ÑA¼ÑA¼ÑA¼ÑA¼ÑA¼ÑA¼ÑA¼ÑA¼ÑA¼ÑA¼ÑA¼ÑA¼ÑA¼ÑA¼ÑA¼ÑA¼ÑA¼ÑA¼ÑA¼ÑA¼ÑA¼ÑA¼ÑA¼ÑA¼ÑA¼ÑA¼ÑA¼ÑA¼ÑA¼ÑA¼ÑA¼ÑA¼ÑA¼ÑA¼ÑA¼ÑA¼ÑA¼ÑA¼ÑA¼ÑA¼ÑA¼ÑA¼ÑA¼ÑA¼ÑA¼ÑA¼ÑA¼ÑA¼ÑA¼ÑA¼ÑA¼ÑA¼ÑA¼ÑA¼ÑA¼ÑA¼ÑA¼ÑA¼ÑA¼ÑA¼ÑA¼ÑA¼ÑA¼ÑA¼ÑA¼ÑA¼ÑA¼ÑA¼ÑA¼ÑA¼ÑA¼ÑA¼ÑA¼ÑA¼ÑA¼ÑA¼ÑA¼ÑA¼ÑA¼ÑA¼ÑA¼ÑA¼ÑA¼ÑA¼ÑA¼ÑA¼ÑA¼ÑA¼ÑA¼ÑA¼ÑA¼ÑA¼ÑA¼ÑA¼ÑA¼ÑA¼ÑA¼ÑA¼ÑA¼ÑA¼ÑA¼ÑA¼ÑA¼ÑA¼ÑA¼ÑA¼ÑA¼ÑA¼ÑA¼ÑA¼ÑA¼ÑA¼ÑA¼ÑA¼ÑA¼ÑA¼ÑA¼ÑA¼ÑA¼ÑA¼ÑA¼ÑA¼ÑA¼ÑA¼ÑA¼ÑA¼ÑA¼ÑA¼ÑA¼ÑA¼ÑA¼ÑA¼ÑA¼ÑA¼ÑA¼ÑA¼ÑA¼ÑA¼ÑA¼ÑA¼ÑA¼ÑA¼ÑA¼ÑA¼ÑA¼ÑA¼ÑA¼ÑA¼ÑA¼ÑA¼ÑA¼ÑA¼ÑA¼ÑA¼ÑA¼ÑA¼ÑA¼ÑA¼ÑA¼ÑA¼ÑA¼ÑA¼ÑA¼ÑA¼ÑA¼ÑA¼ÑA¼ÑA¼ÑA¼ÑA¼ÑA¼ÑA¼ÑA¼ÑA¼ÑA¼ÑA¼ÑA¼ÑA¼ÑA¼ÑA¼ÑA¼ÑA¼ÑA¼ÑA¼ÑA¼ÑA¼ÑA¼ÑA¼ÑA¼ÑA¼ÑA¼ÑA¼ÑA¼ÑA¼ÑA¼ÑA¼ÑA¼ÑA¼ÑA¼ÑA¼ÑA¼ÑA¼ÑA¼ÑA¼ÑA¼ÑA¼ÑA¼ÑA¼ÑA¼ÑA¼ÑA¼ÑA¼ÑA¼ÑA¼ÑA¼ÑA¼ÑA¼ÑA¼ÑA¼ÑA¼ÑA¼ÑA¼ÑA¼ÑA¼ÑA¼ÑA¼ÑA¼ÑA¼ÑA¼ÑA¼ÑA¼ÑA¼ÑA¼ÑA¼ÑA¼ÑA¼ÑA¼ÑA¼ÑA¼ÑA¼ÑA¼ÑA¼ÑA¼ÑA¼ÑA¼ÑA¼ÑA¼ÑA¼ÑA¼ÑA¼ÑA¼ÑA¼ÑA¼ÑA¼ÑA¼ÑA¼ÑA¼ÑA¼ÑA¼ÑA¼ÑA¼ÑA¼ÑA¼ÑA¼ÑA¼ÑA¼ÑA¼ÑA¼ÑA¼ÑA¼ÑA¼ÑA¼ÑA¼ÑA¼ÑA¼ÑA¼ÑA¼ÑA¼ÑA¼ÑA¼ÑA¼ÑA¼ÑA¼ÑA¼ÑA¼ÑA¼ÑA¼ÑA¼ÑA¼ÑA¼ÑA¼ÑA¼ÑA¼ÑA¼ÑA¼ÑA¼ÑA¼ÑA¼ÑA¼ÑA¼ÑA¼ÑA¼ÑA¼ÑA¼ÑA¼ÑA¼ÑA¼ÑA¼ÑA¼ÑA¼ÑA¼ÑA¼ÑA¼ÑA¼ÑA¼ÑA¼ÑA¼ÑA¼ÑA¼ÑA¼ÑA¼ÑA¼ÑA¼ÑA¼ÑA¼ÑA¼ÑA¼ÑA¼ÑA¼ÑA¼ÑA¼ÑA¼ÑA¼ÑA¼ÑA¼ÑA¼ÑA¼ÑA¼ÑA¼ÑA¼ÑA¼ÑA¼ÑA¼ÑA¼ÑA¼ÑA¼ÑA¼ÑA¼ÑA¼ÑA¼ÑA¼ÑA¼ÑA¼ÑA¼ÑA¼ÑA¼ÑA¼ÑA¼ÑA¼ÑA¼ÑA¼ÑA¼ÑA¼ÑA¼ÑA¼ÑA¼ÑA¼ÑA¼ÑA¼ÑA¼ÑA¼ÑA¼ÑA¼ÑA¼ÑA¼ÑA¼ÑA¼ÑA¼ÑA¼ÑA¼ÑA¼ÑA¼ÑA¼ÑA¼ÑA¼ÑA¼ÑA¼ÑA¼ÑA¼ÑA¼ÑA¼ÑA¼ÑA¼ÑA¼ÑA¼ÑA¼ÑA¼ÑA¼ÑA¼ÑA¼ÑA¼ÑA¼ÑA¼ÑA¼ÑA¼ÑA¼ÑA¼ÑA¼ÑA¼ÑA¼ÑA¼ÑA¼ÑA¼ÑA¼ÑA¼ÑA¼ÑA¼ÑA¼ÑA¼ÑA¼ÑA¼ÑA¼ÑA¼ÑA¼ÑA¼ÑA¼ÑA¼ÑA¼ÑA¼ÑA¼ÑA¼ÑA¼ÑA¼ÑA¼ÑA¼ÑA¼ÑA¼ÑA¼ÑA¼ÑA¼ÑA¼ÑA¼ÑA¼ÑA¼ÑA¼ÑA¼ÑA¼ÑA¼ÑA¼ÑA¼ÑA¼ÑA¼ÑA¼ÑA¼ÑA¼ÑA¼ÑA¼ÑA¼ÑA¼ÑA¼ÑA¼ÑA¼ÑA¼ÑA¼ÑA¼ÑA¼ÑA¼ÑA¼ÑA¼ÑA¼ÑA¼ÑA¼ÑA¼ÑA¼ÑA¼ÑA¼ÑA¼ÑA¼ÑA¼ÑA¼ÑA¼ÑA¼ÑA¼ÑA¼ÑA¼ÑA¼ÑA¼ÑA¼ÑA¼ÑA¼ÑA¼ÑA¼ÑA¼ÑA¼ÑA¼ÑA¼ÑA¼ÑA¼ÑA¼ÑA¼ÑA¼ÑA¼ÑA¼ÑA¼ÑA¼ÑA¼ÑA¼ÑA¼ÑA¼ÑA¼ÑA¼ÑA¼ÑA¼ÑA¼ÑA¼ÑA¼ÑA¼ÑA¼ÑA¼ÑA¼ÑA¼ÑA¼ÑA¼ÑA¼ÑA¼ÑA¼ÑA¼ÑA¼ÑA¼ÑA¼ÑA¼ÑA¼ÑA¼ÑA¼ÑA¼ÑA¼ÑA¼ÑA¼ÑA¼ÑA¼ÑA¼ÑA¼ÑA¼ÑA¼ÑA¼ÑA¼ÑA¼ÑA¼ÑA¼ÑA¼ÑA¼ÑA¼ÑA¼ÑA¼ÑA¼ÑA¼ÑA¼ÑA¼ÑA¼ÑA¼ÑA¼ÑA¼ÑA¼ÑA¼ÑA¼ÑA¼ÑA¼ÑA¼ÑA¼ÑA¼ÑA¼ÑA¼ÑA¼ÑA¼ÑA¼ÑA¼ÑA¼ÑA¼ÑA¼ÑA¼ÑA¼ÑA¼ÑA¼ÑA¼ÑA¼ÑA¼ÑA¼ÑA¼ÑA¼ÑA¼ÑA¼ÑA¼ÑA¼ÑA¼ÑA¼ÑA¼ÑA¼ÑA¼ÑA¼ÑA¼ÑA¼ÑA¼ÑA¼ÑA¼ÑA¼ÑA¼ÑA¼ÑA¼ÑA¼ÑA¼ÑA¼ÑA¼ÑA¼ÑA¼ÑA¼ÑA¼ÑA¼ÑA¼ÑA¼ÑA¼ÑA¼ÑA¼ÑA¼ÑA¼ÑA¼ÑA¼ÑA¼ÑA¼ÑA¼ÑA¼ÑA¼ÑA¼ÑA¼ÑA¼ÑA¼ÑA¼ÑA¼ÑA¼ÑA¼ÑA¼ÑA¼ÑA¼ÑA¼ÑA¼ÑA¼ÑA¼ÑA¼ÑA¼ÑA¼ÑA¼ÑA¼ÑA¼ÑA¼ÑA¼ÑA¼ÑA¼ÑA¼ÑA¼ÑA¼ÑA¼ÑA¼ÑA¼ÑA¼ÑA¼ÑA¼ÑA¼ÑA¼ÑA¼ÑA¼ÑA¼ÑA¼ÑA¼ÑA¼ÑA¼ÑA¼ÑA¼ÑA¼ÑA¼ÑA¼ÑA¼ÑA¼ÑA¼ÑA¼ÑA¼ÑA¼ÑA¼ÑA¼ÑA¼ÑA¼ÑA¼ÑA¼ÑA¼ÑA¼ÑA¼ÑA¼ÑA¼ÑA¼ÑA¼ÑA¼ÑA¼ÑA¼ÑA¼ÑA¼ÑA¼ÑA¼ÑA¼ÑA¼ÑA¼ÑA¼ÑA¼ÑA¼ÑA¼ÑA¼ÑA¼ÑA¼ÑA¼ÑA¼ÑA¼ÑA¼ÑA¼ÑA¼ÑA¼ÑA¼ÑA¼ÑA¼ÑA¼ÑA¼ÑA¼ÑA¼ÑA¼ÑA¼ÑA¼ÑA¼ÑA¼ÑA¼ÑA¼ÑA¼ÑA¼ÑA¼ÑA¼ÑA¼ÑA¼ÑA¼ÑA¼ÑA¼ÑA¼ÑA¼ÑA¼ÑA¼ÑA¼ÑA¼ÑA¼ÑA¼ÑA¼ÑA¼ÑA¼ÑA¼ÑA¼ÑA¼ÑA¼ÑA¼ÑA¼ÑA¼ÑA¼ÑA¼ÑA¼ÑA¼ÑA¼ÑA¼ÑA¼ÑA¼ÑA¼ÑA¼ÑA¼ÑA¼ÑA¼ÑA¼ÑA¼ÑA¼ÑA¼ÑA¼ÑA¼ÑA¼ÑA¼ÑA¼ÑA¼ÑA¼ÑA¼ÑA¼ÑA¼ÑA¼ÑA¼ÑA¼ÑA¼ÑA¼ÑA¼ÑA¼ÑA¼ÑA¼ÑA¼ÑA¼ÑA¼ÑA¼ÑA¼ÑA¼ÑA¼ÑA¼ÑA¼ÑA¼ÑA¼ÑA¼ÑA¼ÑA¼ÑA¼ÑA¼ÑA¼ÑA¼ÑA¼ÑA¼ÑA¼ÑA¼ÑA¼ÑA¼ÑA¼ÑA¼ÑA¼ÑA¼ÑA¼ÑA¼ÑA¼ÑA¼ÑA¼ÑA¼ÑA¼ÑA¼ÑA¼ÑA¼ÑA¼ÑA¼ÑA¼ÑA¼ÑA¼ÑA¼ÑA¼ÑA¼ÑA¼ÑA¼ÑA¼ÑA¼ÑA¼ÑA¼ÑA¼ÑA¼ÑA¼ÑA¼ÑA¼ÑA¼ÑA¼ÑA¼ÑA¼ÑA¼ÑA¼ÑA¼ÑA¼ÑA¼ÑA¼ÑA¼ÑA¼ÑA¼ÑA¼ÑA¼ÑA¼ÑA¼ÑA¼ÑA¼ÑA¼ÑA¼ÑA¼ÑA¼ÑA¼ÑA¼ÑA¼ÑA¼ÑA¼ÑA¼ÑA¼ÑA¼ÑA¼ÑA¼ÑA¼ÑA¼ÑA¼ÑA¼ÑA¼ÑA¼ÑA¼ÑA¼ÑA¼ÑA¼ÑA¼ÑA¼ÑA¼ÑA¼ÑA¼ÑA¼ÑA¼ÑA¼ÑA¼ÑA¼ÑA¼ÑA¼ÑA¼ÑA¼ÑA¼ÑA¼ÑA¼ÑA¼ÑA¼ÑA¼ÑA¼ÑA¼ÑA¼ÑA¼ÑA¼ÑA¼ÑA¼ÑA¼ÑA¼ÑA¼ÑA¼ÑA¼ÑA¼ÑA¼ÑA¼ÑA¼ÑA¼ÑA¼ÑA¼ÑA¼ÑA¼ÑA¼ÑA¼ÑA¼ÑA¼ÑA¼ÑA¼ÑA¼ÑA¼ÑA¼ÑA¼ÑA¼ÑA¼ÑA¼ÑA¼ÑA¼ÑA¼ÑA¼ÑA¼ÑA¼ÑA¼ÑA¼ÑA¼ÑA¼ÑA¼ÑA¼ÑA¼ÑA¼ÑA¼ÑA¼ÑA¼ÑA¼ÑA¼ÑA¼ÑA¼ÑA¼ÑA¼ÑA¼ÑA¼ÑA¼ÑA¼ÑA¼ÑA¼ÑA¼ÑA¼ÑA¼ÑA¼ÑA¼ÑA¼ÑA¼ÑA¼ÑA¼ÑA¼ÑA¼ÑA¼ÑA¼ÑA¼ÑA¼ÑA¼ÑA¼ÑA¼ÑA¼ÑA¼ÑA¼ÑA¼ÑA¼ÑA¼ÑA¼ÑA¼ÑA¼ÑA¼ÑA¼ÑA¼ÑA¼ÑA¼ÑA¼ÑA¼ÑA¼ÑA¼ÑA¼ÑA¼ÑA¼ÑA¼ÑA¼ÑA¼ÑA¼ÑA¼ÑA¼ÑA¼ÑA¼ÑA¼ÑA¼ÑA¼ÑA¼ÑA¼ÑA¼ÑA¼ÑA¼ÑA¼ÑA¼ÑA¼ÑA¼ÑA¼ÑA¼ÑA¼ÑA¼ÑA¼ÑA¼ÑA¼ÑA¼ÑA¼ÑA¼ÑA¼ÑA¼ÑA¼ÑA¼ÑA¼ÑA¼ÑA¼ÑA¼ÑA¼ÑA¼ÑA¼ÑA¼ÑA¼ÑA¼ÑA¼ÑA¼ÑA¼ÑA¼ÑA¼ÑA¼ÑA¼ÑA¼ÑA¼ÑA¼ÑA¼ÑA¼ÑA¼ÑA¼ÑA¼ÑA¼ÑA¼ÑA¼ÑA¼ÑA¼ÑA¼ÑA¼ÑA¼ÑA¼ÑA¼ÑA¼ÑA¼ÑA¼ÑA¼ÑA¼ÑA¼ÑA¼ÑA¼ÑA¼ÑA¼ÑA¼ÑA¼ÑA¼ÑA¼ÑA¼ÑA¼ÑA¼ÑA¼ÑA¼ÑA¼ÑA¼ÑA¼ÑA¼ÑA¼ÑA¼ÑA¼ÑA¼ÑA¼ÑA¼ÑA¼ÑA¼ÑA¼ÑA¼ÑA¼ÑA¼ÑA¼ÑA¼ÑA¼ÑA¼ÑA¼ÑA¼ÑA¼ÑA¼ÑA¼ÑA¼ÑA¼ÑA¼ÑA¼ÑA¼ÑA¼ÑA¼ÑA¼ÑA¼ÑA¼ÑA¼ÑA¼ÑA¼ÑA¼ÑA¼ÑA¼ÑA¼ÑA¼ÑA¼ÑA¼ÑA¼ÑA¼ÑA¼ÑA¼ÑA¼ÑA¼ÑA¼ÑA¼ÑA¼ÑA¼ÑA¼ÑA¼ÑA¼ÑA¼ÑA¼ÑA¼ÑA¼ÑA¼ÑA¼ÑA¼ÑA¼ÑA¼ÑA¼ÑA¼ÑA¼ÑA¼ÑA¼ÑA¼ÑA¼ÑA¼ÑA¼ÑA¼ÑA¼ÑA¼ÑA¼ÑA¼ÑA¼ÑA¼ÑA¼ÑA¼ÑA¼ÑA¼ÑA¼ÑA¼ÑA¼ÑA¼ÑA¼ÑA¼ÑA¼ÑA¼ÑA¼ÑA¼ÑA¼ÑA¼ÑA¼ÑA¼ÑA¼ÑA¼ÑA¼ÑA¼ÑA¼ÑA¼ÑA¼ÑA¼ÑA¼ÑA¼ÑA¼ÑA¼ÑA¼ÑA¼ÑA¼ÑA¼ÑA¼ÑA¼ÑA¼ÑA¼ÑA¼ÑA¼ÑA¼ÑA¼ÑA¼ÑA¼ÑA¼ÑA¼ÑA¼ÑA¼ÑA¼ÑA¼ÑA¼ÑA¼ÑA¼ÑA¼ÑA¼ÑA¼ÑA¼ÑA¼ÑA¼ÑA¼ÑA¼ÑA¼ÑA¼ÑA¼ÑA¼ÑA¼ÑA¼ÑA¼ÑA¼ÑA¼ÑA¼ÑA¼ÑA¼ÑA¼ÑA¼ÑA¼ÑA¼ÑA¼ÑA¼ÑA¼ÑA¼ÑA¼ÑA¼ÑA¼ÑA¼ÑA¼ÑA¼ÑA¼ÑA¼ÑA¼ÑA¼ÑA¼ÑA¼ÑA¼ÑA¼ÑA¼ÑA¼ÑA¼ÑA¼ÑA¼ÑA¼ÑA¼ÑA¼ÑA¼ÑA¼ÑA¼ÑA¼ÑA¼ÑA¼ÑA¼ÑA¼ÑA¼ÑA¼ÑA¼ÑA¼ÑA¼ÑA¼ÑA¼ÑA¼ÑA¼ÑA¼ÑA¼ÑA¼ÑA¼ÑA¼ÑA¼ÑA¼ÑA¼ÑA¼ÑA¼ÑA¼ÑA¼ÑA¼ÑA¼ÑA¼ÑA¼ÑA¼ÑA¼ÑA¼ÑA¼ÑA¼ÑA¼ÑA¼ÑA¼ÑA¼ÑA¼ÑA¼ÑA¼ÑA¼ÑA¼ÑA¼ÑA¼ÑA¼ÑA¼ÑA¼ÑA¼ÑA¼ÑA¼ÑA¼ÑA¼ÑA¼ÑA¼ÑA¼ÑA¼ÑA¼ÑA¼ÑA¼ÑA¼ÑA¼ÑA¼ÑA¼ÑA¼ÑA¼ÑA¼ÑA¼ÑA¼ÑA¼ÑA¼ÑA¼ÑA¼ÑA¼ÑA¼ÑA¼ÑA¼ÑA¼ÑA¼ÑA¼ÑA¼ÑA¼ÑA¼ÑA¼ÑA¼ÑA¼ÑA¼ÑA¼ÑA¼ÑA¼ÑA¼ÑA¼ÑA¼ÑA¼ÑA¼ÑA¼ÑA¼ÑA¼ÑA¼ÑA¼ÑA¼ÑA¼ÑA¼ÑA¼ÑA¼ÑA¼ÑA¼ÑA¼ÑA¼ÑA¼ÑA¼ÑA¼ÑA¼ÑA¼ÑA¼ÑA¼ÑA¼ÑA¼ÑA¼ÑA¼ÑA¼ÑA¼ÑA¼ÑA¼ÑA¼ÑA¼ÑA¼ÑA¼ÑA¼ÑA¼ÑA¼ÑA¼ÑA¼ÑA¼ÑA¼ÑA¼ÑA¼ÑA¼ÑA¼ÑA¼ÑA¼ÑA¼ÑA¼ÑA¼ÑA¼ÑA¼ÑA¼ÑA¼ÑA¼ÑA¼ÑA¼ÑA¼ÑA¼ÑA¼ÑA¼ÑA¼ÑA¼ÑA¼ÑA¼ÑA¼ÑA¼ÑA¼ÑA¼ÑA¼ÑA¼ÑA¼ÑA¼ÑA¼ÑA¼ÑA¼ÑA¼ÑA¼ÑA¼ÑA¼ÑA¼ÑA¼ÑA¼ÑA¼ÑA¼ÑA¼ÑA¼ÑA¼ÑA¼ÑA¼ÑA¼ÑA¼ÑA¼ÑA¼ÑA¼ÑA¼ÑA¼ÑA¼ÑA¼ÑA¼ÑA¼ÑA¼ÑA¼ÑA¼ÑA¼ÑA¼ÑA¼ÑA¼ÑA¼ÑA¼ÑA¼ÑA¼ÑA¼ÑA¼ÑA¼ÑA¼ÑA¼ÑA¼ÑA¼ÑA¼ÑA¼ÑA¼ÑA¼ÑA¼ÑA¼ÑA¼ÑA¼ÑA¼ÑA¼ÑA¼ÑA¼ÑA¼ÑA¼ÑA¼ÑA¼ÑA¼ÑA¼ÑA¼ÑA¼ÑA¼ÑA¼ÑA¼ÑA¼ÑA¼ÑA¼ÑA¼ÑA¼ÑA¼ÑA¼ÑA¼ÑA¼ÑA¼ÑA¼ÑA¼ÑA¼ÑA¼ÑA¼ÑA¼ÑA¼ÑA¼ÑA¼ÑA¼ÑA¼ÑA¼ÑA¼ÑA¼ÑA¼ÑA¼ÑA¼ÑA¼ÑA¼ÑA¼ÑA¼ÑA¼ÑA¼ÑA¼ÑA¼ÑA¼ÑA¼ÑA¼ÑA¼ÑA¼ÑA¼ÑA¼ÑA¼ÑA¼ÑA¼ÑA¼ÑA¼ÑA¼ÑA¼ÑA¼ÑA¼ÑA¼ÑA¼ÑA¼ÑA¼ÑA¼ÑA¼ÑA¼ÑA¼ÑA¼ÑA¼ÑA¼ÑA¼ÑA¼ÑA¼ÑA¼ÑA¼ÑA¼ÑA¼ÑA¼ÑA¼ÑA¼ÑA¼ÑA¼ÑA¼ÑA¼ÑA¼ÑA¼ÑA¼ÑA¼ÑA¼ÑA¼ÑA¼ÑA¼ÑA¼ÑA¼ÑA¼ÑA¼ÑA¼ÑA¼ÑA¼ÑA¼ÑA¼ÑA¼ÑA¼ÑA¼ÑA¼ÑA¼ÑA¼ÑA¼ÑA¼ÑA¼ÑA¼ÑA¼ÑA¼ÑA¼ÑA¼ÑA¼ÑA¼ÑA¼ÑA¼ÑA¼ÑA¼ÑA¼ÑA¼ÑA¼ÑA¼ÑA¼ÑA¼ÑA¼ÑA¼ÑA¼ÑA¼ÑA¼ÑA¼ÑA¼ÑA¼ÑA¼ÑA¼ÑA¼ÑA¼ÑA¼ÑA¼ÑA¼ÑA¼ÑA¼ÑA¼ÑA¼ÑA¼ÑA¼ÑA¼ÑA¼ÑA¼ÑA¼ÑA¼ÑA¼ÑA¼ÑA¼ÑA¼ÑA¼ÑA¼ÑA¼ÑA¼ÑA¼ÑA¼ÑA¼ÑA¼ÑA¼ÑA¼ÑA¼ÑA¼ÑA¼ÑA¼ÑA¼ÑA¼ÑA¼ÑA¼ÑA¼ÑA¼ÑA¼ÑA¼ÑA¼ÑA¼ÑA¼ÑA¼ÑA¼ÑA¼ÑA¼ÑA¼ÑA¼ÑA¼ÑA¼ÑA¼ÑA¼ÑA¼ÑA¼ÑA¼ÑA¼ÑA¼ÑA¼ÑA¼ÑA¼ÑA¼ÑA¼ÑA¼ÑA¼ÑA¼ÑA¼ÑA¼ÑA¼ÑA¼ÑA¼ÑA¼ÑA¼ÑA¼ÑA¼ÑA¼ÑA¼ÑA¼ÑA¼ÑA¼ÑA¼ÑA¼ÑA¼ÑA¼ÑA¼ÑA¼ÑA¼ÑA¼ÑA¼ÑA¼ÑA¼ÑA¼ÑA¼ÑA¼ÑA¼ÑA¼ÑA¼ÑA¼ÑA¼ÑA¼ÑA¼ÑA¼ÑA¼ÑA¼ÑA¼ÑA¼ÑA¼ÑA¼ÑA¼ÑA¼ÑA¼ÑA¼ÑA¼ÑA¼ÑA¼ÑA¼ÑA¼ÑA¼ÑA¼ÑA¼ÑA¼ÑA¼ÑA¼ÑA¼ÑA¼ÑA¼ÑA¼ÑA¼ÑA¼ÑA¼ÑA¼ÑA¼ÑA¼ÑA¼ÑA¼ÑA¼ÑA¼ÑA¼ÑA¼ÑA¼ÑA¼ÑA¼ÑA¼ÑA¼ÑA¼ÑA¼ÑA¼ÑA¼ÑA¼ÑA¼ÑA¼ÑA¼ÑA¼ÑA¼ÑA¼ÑA¼ÑA¼ÑA¼ÑA¼ÑA¼ÑA¼ÑA¼ÑA¼ÑA¼ÑA¼ÑA¼ÑA¼ÑA¼ÑA¼ÑA¼ÑA¼ÑA¼ÑA¼ÑA¼ÑA¼ÑA¼ÑA¼ÑA¼ÑA¼ÑA¼ÑA¼ÑA¼ÑA¼ÑA¼ÑA¼ÑA¼ÑA¼ÑA¼ÑA¼ÑA¼ÑA¼ÑA¼ÑA¼ÑA¼ÑA¼ÑA¼ÑA¼ÑA¼ÑA¼ÑA¼ÑA¼ÑA¼ÑA¼ÑA¼ÑA¼ÑA¼ÑA¼ÑA¼ÑA¼ÑA¼ÑA¼ÑA¼ÑA¼ÑA¼ÑA¼ÑA¼ÑA¼ÑA¼ÑA¼ÑA¼ÑA¼ÑA¼ÑA¼ÑA¼ÑA¼ÑA¼ÑA¼ÑA¼ÑA¼ÑA¼ÑA¼ÑA¼ÑA¼ÑA¼ÑA¼ÑA¼ÑA¼ÑA¼ÑA¼ÑA¼ÑA¼ÑA¼ÑA¼ÑA¼ÑA¼ÑA¼ÑA¼ÑA¼ÑA¼ÑA¼ÑA¼ÑA¼ÑA¼ÑA¼ÑA¼ÑA¼ÑA¼ÑA¼ÑA¼ÑA¼ÑA¼ÑA¼ÑA¼ÑA¼ÑA¼ÑA¼ÑA¼ÑA¼ÑA¼ÑA¼ÑA¼ÑA¼ÑA¼ÑA¼ÑA¼ÑA¼ÑA¼ÑA¼ÑA¼ÑA¼ÑA¼ÑA¼ÑA¼ÑA¼ÑA¼ÑA¼ÑA¼ÑA¼ÑA¼ÑA¼ÑA¼ÑA¼ÑA¼ÑA¼ÑA¼ÑA¼ÑA¼ÑA¼ÑA¼ÑA¼ÑA¼ÑA¼ÑA¼ÑA¼ÑA¼ÑA¼ÑA¼ÑA¼ÑA¼ÑA¼ÑA¼ÑA¼ÑA¼ÑA¼ÑA¼ÑA¼ÑA¼ÑA¼ÑA¼ÑA¼ÑA¼ÑA¼ÑA¼ÑA¼ÑA¼ÑA¼ÑA¼ÑA¼ÑA¼ÑA¼ÑA¼ÑA¼ÑA¼ÑA¼ÑA¼ÑA¼ÑA¼ÑA¼ÑA¼ÑA¼ÑA¼ÑA¼ÑA¼ÑA¼ÑA¼ÑA¼ÑA¼ÑA¼ÑA¼ÑA¼ÑA¼ÑA¼ÑA¼ÑA¼ÑA¼ÑA¼ÑA¼ÑA¼ÑA¼ÑA¼ÑA¼ÑA¼ÑA¼ÑA¼ÑA¼ÑA¼ÑA¼ÑA¼ÑA¼ÑA¼ÑA¼ÑA¼ÑA¼ÑA¼ÑA¼ÑA¼ÑA¼ÑA¼ÑA¼ÑA¼ÑA¼ÑA¼ÑA¼ÑA¼ÑA¼ÑA¼ÑA¼ÑA¼ÑA¼ÑA¼ÑA¼ÑA¼ÑA¼ÑA¼ÑA¼ÑA¼ÑA¼ÑA¼ÑA¼ÑA¼ÑA¼ÑA¼ÑA¼ÑA¼ÑA¼ÑA¼ÑA¼ÑA¼ÑA¼ÑA¼ÑA¼ÑA¼ÑA¼ÑA¼ÑA¼ÑA¼ÑA¼ÑA¼ÑA¼ÑA¼ÑA¼ÑA¼ÑA¼ÑA¼ÑA¼ÑA¼ÑA¼ÑA¼ÑA¼ÑA¼ÑA¼ÑA¼ÑA¼ÑA¼ÑA¼ÑA¼ÑA¼ÑA¼ÑA¼ÑA¼ÑA¼ÑA¼ÑA¼ÑA¼ÑA¼ÑA¼ÑA¼ÑA¼ÑA¼ÑA¼ÑA¼ÑA¼ÑA¼ÑA¼ÑA¼ÑA¼ÑA¼ÑA¼ÑA¼ÑA¼ÑA¼ÑA¼ÑA¼ÑA¼ÑA¼ÑA¼ÑA¼ÑA¼ÑA¼ÑA¼ÑA¼ÑA¼ÑA¼ÑA¼ÑA¼ÑA¼ÑA¼ÑA¼ÑA¼ÑA¼ÑA¼ÑA¼ÑA¼ÑA¼ÑA¼ÑA¼ÑA¼ÑA¼ÑA¼ÑA¼ÑA¼ÑA¼ÑA¼ÑA¼ÑA¼ÑA¼ÑA¼ÑA¼ÑA¼ÑA¼ÑA¼ÑA¼ÑA¼ÑA¼ÑA¼ÑA¼ÑA¼ÑA¼ÑA¼ÑA¼ÑA¼ÑA¼ÑA¼ÑA¼ÑA¼ÑA¼ÑA¼ÑA¼ÑA¼ÑA¼ÑA¼ÑA¼ÑA¼ÑA¼ÑA¼ÑA¼ÑA¼ÑA¼ÑA¼ÑA¼ÑA¼ÑA¼ÑA¼ÑA¼ÑA¼ÑA¼ÑA¼ÑA¼ÑA¼ÑA¼ÑA¼ÑA¼ÑA¼ÑA¼ÑA¼ÑA¼ÑA¼ÑA¼ÑA¼ÑA¼ÑA¼ÑA¼ÑA¼ÑA¼ÑA¼ÑA¼ÑA¼ÑA¼ÑA¼ÑA¼ÑA¼ÑA¼ÑA¼ÑA¼ÑA¼ÑA¼ÑA¼ÑA¼ÑA¼ÑA¼ÑA¼ÑA¼ÑA¼ÑA¼ÑA¼ÑA¼ÑA¼ÑA¼ÑA¼ÑA¼ÑA¼ÑA¼ÑA¼ÑA¼ÑA¼ÑA¼ÑA¼ÑA¼ÑA¼ÑA¼ÑA¼ÑA¼ÑA¼ÑA¼ÑA¼ÑA¼ÑA¼ÑA¼ÑA¼ÑA¼ÑA¼ÑA¼ÑA¼ÑA¼ÑA¼ÑA¼ÑA¼ÑA¼ÑA¼ÑA¼ÑA¼ÑA¼ÑA¼ÑA¼ÑA¼ÑA¼ÑA¼ÑA¼ÑA¼ÑA¼ÑA¼ÑA¼ÑA¼ÑA¼ÑA¼ÑA¼ÑA¼ÑA¼ÑA¼ÑA¼ÑA¼ÑA¼ÑA¼ÑA¼ÑA¼ÑA¼ÑA¼ÑA¼ÑA¼ÑA¼ÑA¼ÑA¼ÑA¼ÑA¼ÑA¼ÑA¼ÑA¼ÑA¼ÑA¼ÑA¼ÑA¼ÑA¼ÑA¼ÑA¼ÑA¼ÑA¼ÑA¼ÑA¼ÑA¼ÑA¼ÑA¼ÑA¼ÑA¼ÑA¼ÑA¼ÑA¼ÑA¼ÑA¼ÑA¼ÑA¼ÑA¼ÑA¼ÑA¼ÑA¼ÑA¼ÑA¼ÑA¼ÑA¼ÑA¼ÑA¼ÑA¼ÑA¼ÑA¼ÑA¼ÑA¼ÑA¼ÑA¼ÑA¼ÑA¼ÑA¼ÑA¼ÑA¼ÑA¼ÑA¼ÑA¼ÑA¼ÑA¼ÑA¼ÑA¼ÑA¼ÑA¼ÑA¼ÑA¼ÑA¼ÑA¼ÑA¼ÑA¼ÑA¼ÑA¼ÑA¼ÑA¼ÑA¼ÑA¼ÑA¼ÑA¼ÑA¼ÑA¼ÑA¼ÑA¼ÑA¼ÑA¼ÑA¼ÑA¼ÑA¼ÑA¼ÑA¼ÑA¼ÑA¼ÑA¼ÑA¼ÑA¼ÑA¼ÑA¼ÑA¼ÑA¼ÑA¼ÑA¼ÑA¼ÑA¼ÑA¼ÑA¼ÑA¼ÑA¼ÑA¼ÑA¼ÑA¼ÑA¼ÑA¼ÑA¼ÑA¼ÑA¼ÑA¼ÑA¼ÑA¼ÑA¼ÑA¼ÑA¼ÑA¼ÑA¼ÑA¼ÑA¼ÑA¼ÑA¼ÑA¼ÑA¼ÑA¼ÑA¼ÑA¼ÑA¼ÑA¼ÑA¼ÑA¼ÑA¼ÑA¼ÑA¼ÑA¼ÑA¼ÑA¼ÑA¼ÑA¼ÑA¼ÑA¼ÑA¼ÑA¼ÑA¼ÑA¼ÑA¼ÑA¼ÑA¼ÑA¼ÑA¼ÑA¼ÑA¼ÑA¼ÑA¼ÑA¼ÑA¼ÑA¼ÑA¼ÑA¼ÑA¼ÑA¼ÑA¼ÑA¼ÑA¼ÑA¼ÑA¼ÑA¼ÑA¼ÑA¼ÑA¼ÑA¼ÑA¼ÑA¼ÑA¼ÑA¼ÑA¼ÑA¼ÑA¼ÑA¼ÑA¼ÑA¼ÑA¼ÑA¼ÑA¼ÑA¼ÑA¼ÑA¼ÑA¼ÑA¼ÑA¼ÑA¼ÑA¼ÑA¼ÑA¼ÑA¼ÑA¼ÑA¼ÑA¼ÑA¼ÑA¼ÑA¼ÑA¼ÑA¼ÑA¼ÑA¼ÑA¼ÑA¼ÑA¼ÑA¼ÑA¼ÑA¼ÑA¼ÑA¼ÑA¼ÑA¼ÑA¼ÑA¼ÑA¼ÑA¼ÑA¼ÑA¼ÑA¼ÑA¼ÑA¼ÑA¼ÑA¼ÑA¼ÑA¼ÑA¼ÑA¼ÑA¼ÑA¼ÑA¼ÑA¼ÑA¼ÑA¼ÑA¼ÑA¼ÑA¼ÑA¼ÑA¼ÑA¼ÑA¼ÑA¼ÑA¼ÑA¼ÑA¼ÑA¼ÑA¼ÑA¼ÑA¼ÑA¼ÑA¼ÑA¼ÑA¼ÑA¼ÑA¼ÑA¼ÑA¼ÑA¼ÑA¼ÑA¼ÑA¼ÑA¼ÑA¼ÑA¼ÑA¼ÑA¼ÑA¼ÑA¼ÑA¼ÑA¼ÑA¼ÑA¼ÑA¼ÑA¼ÑA¼ÑA¼ÑA¼ÑA¼ÑA¼ÑA¼ÑA¼ÑA¼ÑA¼ÑA¼ÑA¼ÑA¼ÑA¼ÑA¼ÑA¼ÑA¼ÑA¼ÑA¼ÑA¼ÑA¼ÑA¼ÑA¼ÑA¼ÑA¼ÑA¼ÑA¼ÑA¼ÑA¼ÑA¼ÑA¼ÑA¼ÑA¼ÑA¼ÑA¼ÑA¼ÑA¼ÑA¼ÑA¼ÑA¼ÑA¼ÑA¼ÑA¼ÑA¼ÑA¼ÑA¼ÑA¼ÑA¼ÑA¼ÑA¼ÑA¼ÑA¼ÑA¼ÑA¼ÑA¼ÑA¼ÑA¼ÑA¼ÑA¼ÑA¼ÑA¼ÑA¼ÑA¼ÑA¼ÑA¼ÑA¼ÑA¼ÑA¼ÑA¼ÑA¼ÑA¼ÑA¼ÑA¼ÑA¼ÑA¼ÑA¼ÑA¼ÑA¼ÑA¼ÑA¼ÑA¼ÑA¼ÑA¼ÑA¼ÑA¼ÑA¼ÑA¼ÑA¼ÑA¼ÑA¼ÑA¼ÑA¼ÑA¼ÑA¼ÑA¼ÑA¼ÑA¼ÑA¼ÑA¼ÑA¼ÑA¼ÑA¼ÑA¼ÑA¼ÑA¼ÑA¼ÑA¼ÑA¼ÑA¼ÑA¼ÑA¼ÑA¼ÑA¼ÑA¼ÑA¼ÑA¼ÑA¼ÑA¼ÑA¼ÑA¼ÑA¼ÑA¼ÑA¼ÑA¼ÑA¼ÑA¼ÑA¼ÑA¼ÑA¼ÑA¼ÑA¼ÑA¼ÑA¼ÑA¼ÑA¼ÑA¼ÑA¼ÑA¼ÑA¼ÑA¼ÑA¼ÑA¼ÑA¼ÑA¼ÑA¼ÑA¼ÑA¼ÑA¼ÑA¼ÑA¼ÑA¼ÑA¼ÑA¼ÑA¼ÑA¼ÑA¼ÑA¼ÑA¼ÑA¼ÑA¼ÑA¼ÑA¼ÑA¼ÑA¼ÑA¼ÑA¼ÑA¼ÑA¼ÑA¼ÑA¼ÑA¼ÑA¼ÑA¼ÑA¼ÑA¼ÑA¼ÑA¼ÑA¼ÑA¼ÑA¼ÑA¼ÑA¼ÑA¼ÑA¼ÑA¼ÑA¼ÑA¼ÑA¼ÑA¼ÑA¼ÑA¼ÑA¼ÑA¼ÑA¼ÑA¼ÑA¼ÑA¼ÑA¼ÑA¼ÑA¼ÑA¼ÑA¼ÑA¼ÑA¼ÑA¼ÑA¼ÑA¼ÑA¼ÑA¼ÑA¼ÑA¼ÑA¼ÑA¼ÑA¼ÑA¼ÑA¼ÑA¼ÑA¼ÑA¼ÑA¼ÑA¼ÑA¼ÑA¼ÑA¼ÑA¼ÑA¼ÑA¼ÑA¼ÑA¼ÑA¼ÑA¼ÑA¼ÑA¼ÑA¼ÑA¼ÑA¼ÑA¼ÑA¼ÑA¼ÑA¼ÑA¼ÑA¼ÑA¼ÑA¼ÑA¼ÑA¼ÑA¼ÑA¼ÑA¼ÑA¼ÑA¼ÑA¼ÑA¼ÑA¼ÑA¼ÑA¼ÑA¼ÑA¼ÑA¼ÑA¼ÑA¼ÑA¼ÑA¼ÑA¼ÑA¼ÑA¼ÑA¼ÑA¼ÑA¼ÑA¼ÑA¼ÑA¼ÑA¼ÑA¼ÑA¼ÑA¼ÑA¼ÑA¼ÑA¼ÑA¼ÑA¼ÑA¼ÑA¼ÑA¼ÑA¼ÑA¼ÑA¼ÑA¼ÑA¼ÑA¼ÑA¼ÑA¼ÑA¼ÑA¼ÑA¼ÑA¼ÑA¼ÑA¼ÑA¼ÑA¼ÑA¼ÑA¼ÑA¼ÑA¼ÑA¼ÑA¼ÑA¼ÑA¼ÑA¼ÑA¼ÑA¼ÑA¼ÑA¼ÑA¼ÑA¼ÑA¼ÑA¼ÑA¼ÑA¼ÑA¼ÑA¼ÑA¼ÑA¼ÑA¼ÑA¼ÑA¼ÑA¼ÑA¼ÑA¼ÑA¼ÑA¼ÑA¼ÑA¼ÑA¼ÑA¼ÑA¼ÑA¼ÑA¼ÑA¼ÑA¼ÑA¼ÑA¼ÑA¼ÑA¼ÑA¼ÑA¼ÑA¼ÑA¼ÑA¼ÑA¼ÑA¼ÑA¼ÑA¼ÑA¼ÑA¼ÑA¼ÑA¼ÑA¼ÑA¼ÑA¼ÑA¼ÑA¼ÑA¼ÑA¼ÑA¼ÑA¼ÑA¼ÑA¼ÑA¼ÑA¼ÑA¼ÑA¼ÑA¼ÑA¼ÑA¼ÑA¼ÑA¼ÑA¼ÑA¼ÑA¼ÑA¼ÑA¼ÑA¼ÑA¼ÑA¼ÑA¼ÑA¼ÑA¼ÑA¼ÑA¼ÑA¼ÑA¼ÑA¼ÑA¼ÑA¼ÑA¼ÑA¼ÑA¼ÑA¼ÑA¼ÑA¼ÑA¼ÑA¼ÑA¼ÑA¼ÑA¼ÑA¼ÑA¼ÑA¼ÑA¼ÑA¼ÑA¼ÑA¼ÑA¼ÑA¼ÑA¼ÑA¼ÑA¼ÑA¼ÑA¼ÑA¼ÑA¼ÑA¼ÑA¼ÑA¼ÑA¼ÑA¼ÑA¼ÑA¼ÑA¼ÑA¼ÑA¼ÑA¼ÑA¼ÑA¼ÑA¼ÑA¼ÑA¼ÑA¼ÑA¼ÑA¼ÑA¼ÑA¼ÑA¼ÑA¼ÑA¼ÑA¼ÑA¼ÑA¼ÑA¼ÑA¼ÑA¼ÑA¼ÑA¼ÑA¼ÑA¼ÑA¼ÑA¼ÑA¼ÑA¼ÑA¼ÑA¼ÑA¼ÑA¼ÑA¼ÑA¼ÑA¼ÑA¼ÑA¼ÑA¼ÑA¼ÑA¼ÑA¼ÑA¼ÑA¼ÑA¼ÑA¼ÑA¼ÑA¼ÑA¼ÑA¼ÑA¼ÑA¼ÑA¼ÑA¼ÑA¼ÑA¼ÑA¼ÑA¼ÑA¼ÑA¼ÑA¼ÑA¼ÑA¼ÑA¼ÑA¼ÑA¼ÑA¼ÑA¼ÑA¼ÑA¼ÑA¼ÑA¼ÑA¼ÑA¼ÑA¼ÑA¼ÑA¼ÑA¼ÑA¼ÑA¼ÑA¼ÑA¼ÑA¼ÑA¼ÑA¼ÑA¼ÑA¼ÑA¼ÑA¼ÑA¼ÑA¼ÑA¼ÑA¼ÑA¼ÑA¼ÑA¼ÑA¼ÑA¼ÑA¼ÑA¼ÑA¼ÑA¼ÑA¼ÑA¼ÑA¼ÑA¼ÑA¼ÑA¼ÑA¼ÑA¼ÑA¼ÑA¼ÑA¼ÑA¼ÑA¼ÑA¼ÑA¼ÑA¼ÑA¼ÑA¼ÑA¼ÑA¼ÑA¼ÑA¼ÑA¼ÑA¼ÑA¼ÑA¼ÑA¼ÑA¼ÑA¼ÑA¼ÑA¼ÑA¼ÑA¼ÑA¼ÑA¼ÑA¼ÑA¼ÑA¼ÑA¼ÑA¼ÑA¼ÑA¼ÑA¼ÑA¼ÑA¼ÑA¼ÑA¼ÑA¼ÑA¼ÑA¼ÑA¼ÑA¼ÑA¼ÑA¼ÑA¼ÑA¼ÑA¼ÑA¼ÑA¼ÑA¼ÑA¼ÑA¼ÑA¼ÑA¼ÑA¼ÑA¼ÑA¼ÑA¼ÑA¼ÑA¼ÑA¼ÑA¼ÑA¼ÑA¼ÑA¼ÑA¼ÑA¼ÑA¼ÑA¼ÑA¼ÑA¼ÑA¼ÑA¼ÑA¼ÑA¼ÑA¼ÑA¼ÑA¼ÑA¼ÑA¼ÑA¼ÑA¼ÑA¼ÑA¼ÑA¼ÑA¼ÑA¼ÑA¼ÑA¼ÑA¼ÑA¼ÑA¼ÑA¼ÑA¼ÑA¼ÑA¼ÑA¼ÑA¼ÑA¼ÑA¼ÑA¼ÑA¼ÑA¼ÑA¼ÑA¼ÑA¼ÑA¼ÑA¼ÑA¼ÑA¼ÑA¼ÑA¼ÑA¼ÑA¼ÑA¼ÑA¼ÑA¼ÑA¼ÑA¼ÑA¼ÑA¼ÑA¼ÑA¼ÑA¼ÑA¼ÑA¼ÑA¼ÑA¼ÑA¼ÑA¼ÑA¼ÑA¼ÑA¼ÑA¼ÑA¼ÑA¼ÑA¼ÑA¼ÑA¼ÑA¼ÑA¼ÑA¼ÑA¼ÑA¼ÑA¼ÑA¼ÑA¼ÑA¼ÑA¼ÑA¼ÑA¼ÑA¼ÑA¼ÑA¼ÑA¼ÑA¼ÑA¼ÑA¼ÑA¼ÑA¼ÑA¼ÑA¼ÑA¼ÑA¼ÑA¼ÑA¼ÑA¼ÑA¼ÑA¼ÑA¼ÑA¼ÑA¼ÑA¼ÑA¼ÑA¼ÑA¼ÑA¼ÑA¼ÑA¼ÑA¼ÑA¼ÑA¼ÑA¼ÑA¼ÑA¼ÑA¼ÑA¼ÑA¼ÑA¼ÑA¼ÑA¼ÑA¼ÑA¼ÑA¼ÑA¼ÑA¼ÑA¼ÑA¼ÑA¼ÑA¼ÑA¼ÑA¼ÑA¼ÑA¼ÑA¼ÑA¼ÑA¼ÑA¼ÑA¼ÑA¼ÑA¼ÑA¼ÑA¼ÑA¼ÑA¼ÑA¼ÑA¼ÑA¼ÑA¼ÑA¼ÑA¼ÑA¼ÑA¼ÑA¼ÑA¼ÑA¼ÑA¼ÑA¼ÑA¼ÑA¼ÑA¼ÑA¼ÑA¼ÑA¼ÑA¼ÑA¼ÑA¼ÑA¼ÑA¼ÑA¼ÑA¼ÑA¼ÑA¼ÑA¼ÑA¼ÑA¼ÑA¼ÑA¼ÑA¼ÑA¼ÑA¼ÑA¼ÑA¼ÑA¼ÑA¼ÑA¼ÑA¼ÑA¼ÑA¼ÑA¼ÑA¼ÑA¼ÑA¼ÑA¼ÑA¼ÑA¼ÑA¼ÑA¼ÑA¼ÑA¼ÑA¼ÑA¼ÑA¼ÑA¼ÑA¼ÑA¼ÑA¼ÑA¼ÑA¼ÑA¼ÑA¼ÑA¼ÑA¼ÑA¼ÑA¼ÑA¼ÑA¼ÑA¼ÑA¼ÑA¼ÑA¼ÑA¼ÑA¼ÑA¼ÑA¼ÑA¼ÑA¼ÑA¼ÑA¼ÑA¼ÑA¼ÑA¼ÑA¼ÑA¼ÑA¼ÑA¼ÑA¼ÑA¼ÑA¼ÑA¼ÑA¼ÑA¼ÑA¼ÑA¼ÑA¼ÑA¼ÑA¼ÑA¼ÑA¼ÑA¼ÑA¼ÑA¼ÑA¼ÑA¼ÑA¼ÑA¼ÑA¼ÑA¼ÑA¼ÑA¼ÑA¼ÑA¼ÑA¼ÑA¼ÑA¼ÑA¼ÑA¼ÑA¼ÑA¼ÑA¼ÑA¼ÑA¼ÑA¼ÑA¼ÑA¼ÑA¼ÑA¼ÑA¼ÑA¼ÑA¼ÑA¼ÑA¼ÑA¼ÑA¼ÑA¼ÑA¼ÑA¼ÑA¼ÑA¼ÑA¼ÑA¼ÑA¼ÑA¼ÑA¼ÑA¼ÑA¼ÑA¼ÑA¼ÑA¼ÑA¼ÑA¼ÑA¼ÑA¼ÑA¼ÑA¼ÑA¼ÑA¼ÑA¼ÑA¼ÑA¼ÑA¼ÑA¼ÑA¼ÑA¼ÑA¼ÑA¼ÑA¼ÑA¼ÑA¼ÑA¼ÑA¼ÑA¼ÑA¼ÑA¼ÑA¼ÑA¼ÑA¼ÑA¼ÑA¼ÑA¼ÑA¼ÑA¼ÑA¼ÑA¼ÑA¼ÑA¼ÑA¼ÑA¼ÑA¼ÑA¼ÑA¼ÑA¼ÑA¼ÑA¼ÑA¼ÑA¼ÑA¼ÑA¼ÑA¼ÑA¼ÑA¼ÑA¼ÑA¼ÑA¼ÑA¼ÑA¼ÑA¼ÑA¼ÑA¼ÑA¼ÑA¼ÑA¼ÑA¼ÑA¼ÑA¼ÑA¼ÑA¼ÑA¼ÑA¼ÑA¼ÑA¼ÑA¼ÑA¼ÑA¼ÑA¼ÑA¼ÑA¼ÑA¼ÑA¼ÑA¼ÑA¼ÑA¼ÑA¼ÑA¼ÑA¼ÑA¼ÑA¼ÑA¼ÑA¼ÑA¼ÑA¼ÑA¼ÑA¼ÑA¼ÑA¼ÑA¼ÑA¼ÑA¼ÑA¼ÑA¼ÑA¼ÑA¼ÑA¼ÑA¼ÑA¼ÑA¼ÑA¼ÑA¼ÑA¼ÑA¼ÑA¼ÑA¼ÑA¼ÑA¼ÑA¼ÑA¼ÑA¼ÑA¼ÑA¼ÑA¼ÑA¼ÑA¼ÑA¼ÑA¼ÑA¼ÑA¼ÑA¼ÑA¼ÑA¼ÑA¼ÑA¼ÑA¼ÑA¼ÑA¼ÑA¼ÑA¼ÑA¼ÑA¼ÑA¼ÑA¼ÑA¼ÑA¼ÑA¼ÑA¼ÑA¼ÑA¼ÑA¼ÑA¼ÑA¼ÑA¼ÑA¼ÑA¼ÑA¼ÑA¼ÑA¼ÑA¼ÑA¼ÑA¼ÑA¼ÑA¼ÑA¼ÑA¼ÑA¼ÑA¼ÑA¼ÑA¼ÑA¼ÑA¼ÑA¼ÑA¼ÑA¼ÑA¼ÑA¼ÑA¼ÑA¼ÑA¼ÑA¼ÑA¼ÑA¼ÑA¼ÑA¼ÑA¼ÑA¼ÑA¼ÑA¼ÑA¼ÑA¼ÑA¼ÑA¼ÑA¼ÑA¼ÑA¼ÑA¼ÑA¼ÑA¼ÑA¼ÑA¼ÑA¼ÑA¼ÑA¼ÑA¼ÑA¼ÑA¼ÑA¼ÑA¼ÑA¼ÑA¼ÑA¼ÑA¼ÑA¼ÑA¼ÑA¼ÑA¼ÑA¼ÑA¼ÑA¼ÑA¼ÑA¼ÑA¼ÑA¼ÑA¼ÑA¼ÑA¼ÑA¼ÑA¼ÑA¼ÑA¼ÑA¼ÑA¼ÑA¼ÑA¼ÑA¼ÑA¼ÑA¼ÑA¼ÑA¼ÑA¼ÑA¼ÑA¼ÑA¼ÑA¼ÑA¼ÑA¼ÑA¼ÑA¼ÑA¼ÑA¼ÑA¼ÑA¼ÑA¼ÑA¼ÑA¼ÑA¼ÑA¼ÑA¼ÑA¼ÑA¼ÑA¼ÑA¼ÑA¼ÑA¼ÑA¼ÑA¼ÑA¼ÑA¼ÑA¼ÑA¼ÑA¼ÑA¼ÑA¼ÑA¼ÑA¼ÑA¼ÑA¼ÑA¼ÑA¼ÑA¼ÑA¼ÑA¼ÑA¼ÑA¼ÑA¼ÑA¼ÑA¼ÑA¼ÑA¼ÑA¼ÑA¼ÑA¼ÑA¼ÑA¼ÑA¼ÑA¼ÑA¼ÑA¼ÑA¼ÑA¼ÑA¼ÑA¼ÑA¼ÑA¼ÑA¼ÑA¼ÑA¼ÑA¼ÑA¼ÑA¼ÑA¼ÑA¼ÑA¼ÑA¼ÑA¼ÑA¼ÑA¼ÑA¼ÑA¼ÑA¼ÑA¼ÑA¼ÑA¼ÑA¼ÑA¼ÑA¼ÑA¼ÑA¼ÑA¼ÑA¼ÑA¼ÑA¼ÑA¼ÑA¼ÑA¼ÑA¼ÑA¼ÑA¼ÑA¼ÑA¼ÑA¼ÑA¼ÑA¼ÑA¼ÑA¼ÑA¼ÑA¼ÑA¼ÑA¼ÑA¼ÑA¼ÑA¼ÑA¼ÑA¼ÑA¼ÑA¼ÑA¼ÑA¼ÑA¼ÑA¼ÑA¼ÑA¼ÑA¼ÑA¼ÑA¼ÑA¼ÑA¼ÑA¼ÑA¼ÑA¼ÑA¼ÑA¼ÑA¼ÑA¼ÑA¼ÑA¼ÑA¼ÑA¼ÑA¼ÑA¼ÑA¼ÑA¼ÑA¼ÑA¼ÑA¼ÑA¼ÑA¼ÑA¼ÑA¼ÑA¼ÑA¼ÑA¼ÑA¼ÑA¼ÑA¼ÑA¼ÑA¼ÑA¼ÑA¼ÑA¼ÑA¼ÑA¼ÑA¼ÑA¼ÑA¼ÑA¼ÑA¼ÑA¼ÑA¼ÑA¼ÑA¼ÑA¼ÑA¼ÑA¼ÑA¼ÑA¼ÑA¼ÑA¼ÑA¼ÑA¼ÑA¼ÑA¼ÑA¼ÑA¼ÑA¼ÑA¼ÑA¼ÑA¼ÑA¼ÑA¼ÑA¼ÑA¼ÑA¼ÑA¼ÑA¼ÑA¼ÑA¼ÑA¼ÑA¼ÑA¼ÑA¼ÑA¼ÑA¼ÑA¼ÑA¼ÑA¼ÑA¼ÑA¼ÑA¼ÑA¼ÑA¼ÑA¼ÑA¼ÑA¼ÑA¼ÑA¼ÑA¼ÑA¼ÑA¼ÑA¼ÑA¼ÑA¼ÑA¼ÑA¼ÑA¼ÑA¼ÑA¼ÑA¼ÑA¼ÑA¼ÑA¼ÑA¼ÑA¼ÑA¼ÑA¼ÑA¼ÑA¼ÑA¼ÑA¼ÑA¼ÑA¼ÑA¼ÑA¼ÑA¼ÑA¼ÑA¼ÑA¼ÑA¼ÑA¼ÑA¼ÑA¼ÑA¼ÑA¼ÑA¼ÑA¼ÑA¼ÑA¼ÑA¼ÑA¼ÑA¼ÑA¼ÑA¼ÑA¼ÑA¼ÑA¼ÑA¼ÑA¼ÑA¼ÑA¼ÑA¼ÑA¼ÑA¼ÑA¼ÑA¼ÑA¼ÑA¼ÑA¼ÑA¼ÑA¼ÑA¼ÑA¼ÑA¼ÑA¼ÑA¼ÑA¼ÑA¼ÑA¼ÑA¼ÑA¼ÑA¼ÑA¼ÑA¼ÑA¼ÑA¼ÑA¼ÑA¼ÑA¼ÑA¼ÑA¼ÑA¼ÑA¼ÑA¼ÑA¼ÑA¼ÑA¼ÑA¼ÑA¼ÑA¼ÑA¼ÑA¼ÑA¼ÑA¼ÑA¼ÑA¼ÑA¼ÑA¼ÑA¼ÑA¼ÑA¼ÑA¼ÑA¼ÑA¼ÑA¼ÑA¼ÑA¼ÑA¼ÑA¼ÑA¼ÑA¼ÑA¼ÑA¼ÑA¼ÑA¼ÑA¼ÑA¼ÑA¼ÑA¼ÑA¼ÑA¼ÑA¼ÑA¼ÑA¼ÑA¼ÑA¼ÑA¼ÑA¼ÑA¼ÑA¼ÑA¼ÑA¼ÑA¼ÑA¼ÑA¼ÑA¼ÑA¼ÑA¼ÑA¼ÑA¼ÑA¼ÑA¼ÑA¼ÑA¼ÑA¼ÑA¼ÑA¼ÑA¼ÑA¼ÑA¼ÑA¼ÑA¼ÑA¼ÑA¼ÑA¼ÑA¼ÑA¼ÑA¼ÑA¼ÑA¼ÑA¼ÑA¼ÑA¼ÑA¼ÑA¼ÑA¼ÑA¼ÑA¼ÑA¼ÑA¼ÑA¼ÑA¼ÑA¼ÑA¼ÑA¼ÑA¼ÑA¼ÑA¼ÑA¼ÑA¼ÑA¼ÑA¼ÑA¼ÑA¼ÑA¼ÑA¼ÑA¼ÑA¼ÑA¼ÑA¼ÑA¼ÑA¼ÑA¼ÑA¼ÑA¼ÑA¼ÑA¼ÑA¼ÑA¼ÑA¼ÑA¼ÑA¼ÑA¼ÑA¼ÑA¼ÑA¼ÑA¼ÑA¼ÑA¼ÑA¼ÑA¼ÑA¼ÑA¼ÑA¼ÑA¼ÑA¼ÑA¼ÑA¼ÑA¼ÑA¼ÑA¼ÑA¼ÑA¼ÑA¼ÑA¼ÑA¼ÑA¼ÑA¼ÑA¼ÑA¼ÑA¼ÑA¼ÑA¼ÑA¼ÑA¼ÑA¼ÑA¼ÑA¼ÑA¼ÑA¼ÑA¼ÑA¼ÑA¼ÑA¼ÑA¼ÑA¼ÑA¼ÑA¼ÑA¼ÑA¼ÑA¼ÑA¼ÑA¼ÑA¼ÑA¼ÑA¼ÑA¼ÑA¼ÑA¼ÑA¼ÑA¼ÑA¼ÑA¼ÑA¼ÑA¼ÑA¼ÑA¼ÑA¼ÑA¼ÑA¼ÑA¼ÑA¼ÑA¼ÑA¼ÑA¼ÑA¼ÑA¼ÑA¼ÑA¼ÑA¼ÑA¼ÑA¼ÑA¼ÑA¼ÑA¼ÑA¼ÑA¼ÑA¼ÑA¼ÑA¼ÑA¼ÑA¼ÑA¼ÑA¼ÑA¼ÑA¼ÑA¼ÑA¼ÑA¼ÑA¼ÑA¼ÑA¼ÑA¼ÑA¼ÑA¼ÑA¼ÑA¼ÑA¼ÑA¼ÑA¼ÑA¼ÑA¼ÑA¼ÑA¼ÑA¼ÑA¼ÑA¼ÑA¼ÑA¼ÑA¼ÑA¼ÑA¼ÑA¼ÑA¼ÑA¼ÑA¼ÑA¼ÑA¼ÑA¼ÑA¼ÑA¼ÑA¼ÑA¼ÑA¼ÑA¼ÑA¼ÑA¼ÑA¼ÑA¼ÑA¼ÑA¼ÑA¼ÑA¼ÑA¼ÑA¼ÑA¼ÑA¼ÑA¼ÑA¼ÑA¼ÑA¼ÑA¼ÑA¼ÑA¼ÑA¼ÑA¼ÑA¼ÑA¼ÑA¼ÑA¼ÑA¼ÑA¼ÑA¼ÑA¼ÑA¼ÑA¼ÑA¼ÑA¼ÑA¼ÑA¼ÑA¼ÑA¼ÑA¼ÑA¼ÑA¼ÑA¼ÑA¼ÑA¼ÑA¼ÑA¼ÑA¼ÑA¼ÑA¼ÑA¼ÑA¼ÑA¼ÑA¼ÑA¼ÑA¼ÑA¼ÑA¼ÑA¼ÑA¼ÑA¼ÑA¼ÑA¼ÑA¼ÑA¼ÑA¼ÑA¼ÑA¼ÑA¼ÑA¼ÑA¼ÑA¼ÑA¼ÑA¼ÑA¼ÑA¼ÑA¼ÑA¼ÑA¼ÑA¼ÑA¼ÑA¼ÑA¼ÑA¼ÑA¼ÑA¼ÑA¼ÑA¼ÑA¼ÑA¼ÑA¼ÑA¼ÑA¼ÑA¼ÑA¼ÑA¼ÑA¼ÑA¼ÑA¼ÑA¼ÑA¼ÑA¼ÑA¼ÑA¼ÑA¼ÑA¼ÑA¼ÑA¼ÑA¼ÑA¼ÑA¼ÑA¼ÑA¼ÑA¼ÑA¼ÑA¼ÑA¼ÑA¼ÑA¼ÑA¼ÑA¼ÑA¼ÑA¼ÑA¼ÑA¼ÑA¼ÑA¼ÑA¼ÑA¼ÑA¼ÑA¼ÑA¼ÑA¼ÑA¼ÑA¼ÑA¼ÑA¼ÑA¼ÑA¼ÑA¼ÑA¼ÑA¼ÑA¼ÑA¼ÑA¼ÑA¼ÑA¼ÑA¼ÑA¼ÑA¼ÑA¼ÑA¼ÑA¼ÑA¼ÑA¼ÑA¼ÑA¼ÑA¼ÑA¼ÑA¼ÑA¼ÑA¼ÑA¼ÑA¼ÑA¼ÑA¼ÑA¼ÑA¼ÑA¼ÑA¼ÑA¼ÑA¼ÑA¼ÑA¼ÑA¼ÑA¼ÑA¼ÑA¼ÑA¼ÑA¼ÑA¼ÑA¼ÑA¼ÑA¼ÑA¼ÑA¼ÑA¼ÑA¼ÑA¼ÑA¼ÑA¼ÑA¼ÑA¼ÑA¼ÑA¼ÑA¼ÑA¼ÑA¼ÑA¼ÑA¼ÑA¼ÑA¼ÑA¼ÑA¼ÑA¼ÑA¼ÑA¼ÑA¼ÑA¼ÑA¼ÑA¼ÑA¼ÑA¼ÑA¼ÑA¼ÑA¼ÑA¼ÑA¼ÑA¼ÑA¼ÑA¼ÑA¼ÑA¼ÑA¼ÑA¼ÑA¼ÑA¼ÑA¼ÑA¼ÑA¼ÑA¼ÑA¼ÑA¼ÑA¼ÑA¼ÑA¼ÑA¼ÑA¼ÑA¼ÑA¼ÑA¼ÑA¼ÑA¼ÑA¼ÑA¼ÑA¼ÑA¼ÑA¼ÑA¼ÑA¼ÑA¼ÑA¼ÑA¼ÑA¼ÑA¼ÑA¼ÑA¼ÑA¼ÑA¼ÑA¼ÑA¼ÑA¼ÑA¼ÑA¼ÑA¼ÑA¼ÑA¼ÑA¼ÑA¼ÑA¼ÑA¼ÑA¼ÑA¼ÑA¼ÑA¼ÑA¼ÑA¼ÑA¼ÑA¼ÑA¼ÑA¼ÑA¼ÑA¼ÑA¼ÑA¼ÑA¼ÑA¼ÑA¼ÑA¼ÑA¼ÑA¼ÑA¼ÑA¼ÑA¼ÑA¼ÑA¼ÑA¼ÑA¼ÑA¼ÑA¼ÑA¼ÑA¼ÑA¼ÑA¼ÑA¼ÑA¼ÑA¼ÑA¼ÑA¼ÑA¼ÑA¼ÑA¼ÑA¼ÑA¼ÑA¼ÑA¼ÑA¼ÑA¼ÑA¼ÑA¼ÑA¼ÑA¼ÑA¼ÑA¼ÑA¼ÑA¼ÑA¼ÑA¼ÑA¼ÑA¼ÑA¼ÑA¼ÑA¼ÑA¼ÑA¼ÑA¼ÑA¼ÑA¼ÑA¼ÑA¼ÑA¼ÑA¼ÑA¼ÑA¼ÑA¼ÑA¼ÑA¼ÑA¼ÑA¼ÑA¼ÑA¼ÑA¼ÑA¼ÑA¼ÑA¼ÑA¼ÑA¼ÑA¼ÑA¼ÑA¼ÑA¼ÑA¼ÑA¼ÑA¼ÑA¼ÑA¼ÑA¼ÑA¼ÑA¼ÑA¼ÑA¼ÑA¼ÑA¼ÑA¼ÑA¼ÑA¼ÑA¼ÑA¼ÑA¼ÑA¼ÑA¼ÑA¼ÑA¼ÑA¼ÑA¼ÑA¼ÑA¼ÑA¼ÑA¼ÑA¼ÑA¼ÑA¼ÑA¼ÑA¼ÑA¼ÑA¼ÑA¼ÑA¼ÑA¼ÑA¼ÑA¼ÑA¼ÑA¼ÑA¼ÑA¼ÑA¼ÑA¼ÑA¼ÑA¼ÑA¼ÑA¼ÑA¼ÑA¼ÑA¼ÑA¼ÑA¼ÑA¼ÑA¼ÑA¼ÑA¼ÑA¼ÑA¼ÑA¼ÑA¼ÑA¼ÑA¼ÑA¼ÑA¼ÑA¼ÑA¼ÑA¼ÑA¼ÑA¼ÑA¼ÑA¼ÑA¼ÑA¼ÑA¼ÑA¼ÑA¼ÑA¼ÑA¼ÑA¼ÑA¼ÑA¼ÑA¼ÑA¼ÑA¼ÑA¼ÑA¼ÑA¼ÑA¼ÑA¼ÑA¼ÑA¼ÑA¼ÑA¼ÑA¼ÑA¼ÑA¼ÑA¼ÑA¼ÑA¼ÑA¼ÑA¼ÑA¼ÑA¼ÑA¼ÑA¼ÑA¼ÑA¼ÑA¼ÑA¼ÑA¼ÑA¼ÑA¼ÑA¼ÑA¼ÑA¼ÑA¼ÑA¼ÑA¼ÑA¼ÑA¼ÑA¼ÑA¼ÑA¼ÑA¼ÑA¼ÑA¼ÑA¼ÑA¼ÑA¼ÑA¼ÑA¼ÑA¼ÑA¼ÑA¼ÑA¼ÑA¼ÑA¼ÑA¼ÑA¼ÑA¼ÑA¼ÑA¼ÑA¼ÑA¼ÑA¼ÑA¼ÑA¼ÑA¼ÑA¼ÑA¼ÑA¼ÑA¼ÑA¼ÑA¼ÑA¼ÑA¼ÑA¼ÑA¼ÑA¼ÑA¼ÑA¼ÑA¼ÑA¼ÑA¼ÑA¼ÑA¼ÑA¼ÑA¼ÑA¼ÑA¼ÑA¼ÑA¼ÑA¼ÑA¼ÑA¼ÑA¼ÑA¼ÑA¼ÑA¼ÑA¼ÑA¼ÑA¼ÑA¼ÑA¼ÑA¼ÑA¼ÑA¼ÑA¼ÑA¼ÑA¼ÑA¼ÑA¼ÑA¼ÑA¼ÑA¼ÑA¼ÑA¼ÑA¼ÑA¼ÑA¼ÑA¼ÑA¼ÑA¼ÑA¼ÑA¼ÑA¼ÑA¼ÑA¼ÑA¼ÑA¼ÑA¼ÑA¼ÑA¼ÑA¼ÑA¼ÑA¼ÑA¼ÑA¼ÑA¼ÑA¼ÑA¼ÑA¼ÑA¼ÑA¼ÑA¼ÑA¼ÑA¼ÑA¼ÑA¼ÑA¼ÑA¼ÑA¼ÑA¼ÑA¼ÑA¼ÑA¼ÑA¼ÑA¼ÑA¼ÑA¼ÑA¼ÑA¼ÑA¼ÑA¼ÑA¼ÑA¼ÑA¼ÑA¼ÑA¼ÑA¼ÑA¼ÑA¼ÑA¼ÑA¼ÑA¼ÑA¼ÑA¼ÑA¼ÑA¼ÑA¼ÑA¼ÑA¼ÑA¼ÑA¼ÑA¼ÑA¼ÑA¼ÑA¼ÑA¼ÑA¼ÑA¼ÑA¼ÑA¼ÑA¼ÑA¼ÑA¼ÑA¼ÑA¼ÑA¼ÑA¼ÑA¼ÑA¼ÑA¼ÑA¼ÑA¼ÑA¼ÑA¼ÑA¼ÑA¼ÑA¼ÑA¼ÑA¼ÑA¼ÑA¼ÑA¼ÑA¼ÑA¼ÑA¼ÑA¼ÑA¼ÑA¼ÑA¼ÑA¼ÑA¼ÑA¼ÑA¼ÑA¼ÑA¼ÑA¼ÑA¼ÑA¼ÑA¼ÑA¼ÑA¼ÑA¼ÑA¼ÑA¼ÑA¼ÑA¼ÑA¼ÑA¼ÑA¼ÑA¼ÑA¼ÑA¼ÑA¼ÑA¼ÑA¼ÑA¼ÑA¼ÑA¼ÑA¼ÑA¼ÑA¼ÑA¼ÑA¼ÑA¼ÑA¼ÑA¼ÑA¼ÑA¼ÑA¼ÑA¼ÑA¼ÑA¼ÑA¼ÑA¼ÑA¼ÑA¼ÑA¼ÑA¼ÑA¼ÑA¼ÑA¼ÑA¼ÑA¼ÑA¼ÑA¼ÑA¼ÑA¼ÑA¼ÑA¼ÑA¼ÑA¼ÑA¼ÑA¼ÑA¼ÑA¼ÑA¼ÑA¼ÑA¼ÑA¼ÑA¼ÑA¼ÑA¼ÑA¼ÑA¼ÑA¼ÑA¼ÑA¼ÑA¼ÑA¼ÑA¼ÑA¼ÑA¼ÑA¼ÑA¼ÑA¼ÑA¼ÑA¼ÑA¼ÑA¼ÑA¼ÑA¼ÑA¼ÑA¼ÑA¼ÑA¼ÑA¼ÑA¼ÑA¼ÑA¼ÑA¼ÑA¼ÑA¼ÑA¼ÑA¼ÑA¼ÑA¼ÑA¼ÑA¼ÑA¼ÑA¼ÑA¼ÑA¼ÑA¼ÑA¼ÑA¼ÑA¼ÑA¼ÑA¼ÑA¼ÑA¼ÑA¼ÑA¼ÑA¼ÑA¼ÑA¼ÑA¼ÑA¼ÑA¼ÑA¼ÑA¼ÑA¼ÑA¼ÑA¼ÑA¼ÑA¼ÑA¼ÑA¼ÑA¼ÑA¼ÑA¼ÑA¼ÑA¼ÑA¼ÑA¼ÑA¼ÑA¼ÑA¼ÑA¼ÑA¼ÑA¼ÑA¼ÑA¼ÑA¼ÑA¼ÑA¼ÑA¼ÑA¼ÑA¼ÑA¼ÑA¼ÑA¼ÑA¼ÑA¼ÑA¼ÑA¼ÑA¼ÑA¼ÑA¼ÑA¼ÑA¼ÑA¼ÑA¼ÑA¼ÑA¼ÑA¼ÑA¼ÑA¼ÑA¼ÑA¼ÑA¼ÑA¼ÑA¼ÑA¼ÑA¼ÑA¼ÑA¼ÑA¼ÑA¼ÑA¼ÑA¼ÑA¼ÑA¼ÑA¼ÑA¼ÑA¼ÑA¼ÑA¼ÑA¼ÑA¼ÑA¼ÑA¼ÑA¼ÑA¼ÑA¼ÑA¼ÑA¼ÑA¼ÑA¼ÑA¼ÑA¼ÑA¼ÑA¼ÑA¼ÑA¼ÑA¼ÑA¼ÑA¼ÑA¼ÑA¼ÑA¼ÑA¼ÑA¼ÑA¼ÑA¼ÑA¼ÑA¼ÑA¼ÑA¼ÑA¼ÑA¼ÑA¼ÑA¼ÑA¼ÑA¼ÑA¼ÑA¼ÑA¼ÑA¼ÑA¼ÑA¼ÑA¼ÑA¼ÑA¼ÑA¼ÑA¼ÑA¼ÑA¼ÑA¼ÑA¼ÑA¼ÑA¼ÑA¼ÑA¼ÑA¼ÑA¼ÑA¼ÑA¼ÑA¼ÑA¼ÑA¼ÑA¼ÑA¼ÑA¼ÑA¼ÑA¼ÑA¼ÑA¼ÑA¼ÑA¼ÑA¼ÑA¼ÑA¼ÑA¼ÑA¼ÑA¼ÑA¼ÑA¼ÑA¼ÑA¼ÑA¼ÑA¼ÑA¼ÑA¼ÑA¼ÑA¼ÑA¼ÑA¼ÑA¼ÑA¼ÑA¼ÑA¼ÑA¼ÑA¼ÑA¼ÑA¼ÑA¼ÑA¼ÑA¼ÑA¼ÑA¼ÑA¼ÑA¼ÑA¼ÑA¼ÑA¼ÑA¼ÑA¼ÑA¼ÑA¼ÑA¼ÑA¼ÑA¼ÑA¼ÑA¼ÑA¼ÑA¼ÑA¼ÑA¼ÑA¼ÑA¼ÑA¼ÑA¼ÑA¼ÑA¼ÑA¼ÑA¼ÑA¼ÑA¼ÑA¼ÑA¼ÑA¼ÑA¼ÑA¼ÑA¼ÑA¼ÑA¼ÑA¼ÑA¼ÑA¼ÑA¼ÑA¼ÑA¼ÑA¼ÑA¼ÑA¼ÑA¼ÑA¼ÑA¼ÑA¼ÑA¼ÑA¼ÑA¼ÑA¼ÑA¼ÑA¼ÑA¼ÑA¼ÑA¼ÑA¼ÑA¼ÑA¼ÑA¼ÑA¼ÑA¼ÑA¼ÑA¼ÑA¼ÑA¼ÑA¼ÑA¼ÑA¼ÑA¼ÑA¼ÑA¼ÑA¼ÑA¼ÑA¼ÑA¼ÑA¼ÑA¼ÑA¼ÑA¼ÑA¼ÑA¼ÑA¼ÑA¼ÑA¼ÑA¼ÑA¼ÑA¼ÑA¼ÑA¼ÑA¼ÑA¼ÑA¼ÑA¼ÑA¼ÑA¼ÑA¼ÑA¼ÑA¼ÑA¼ÑA¼ÑA¼ÑA¼ÑA¼ÑA¼ÑA¼ÑA¼ÑA¼ÑA¼ÑA¼ÑA¼ÑA¼ÑA¼ÑA¼ÑA¼ÑA¼ÑA¼ÑA¼ÑA¼ÑA¼ÑA¼ÑA¼ÑA¼ÑA¼ÑA¼ÑA¼ÑA¼ÑA¼ÑA¼ÑA¼ÑA¼ÑA¼ÑA¼ÑA¼ÑA¼ÑA¼ÑA¼ÑA¼ÑA¼ÑA¼ÑA¼ÑA¼ÑA¼ÑA¼ÑA¼ÑA¼ÑA¼ÑA¼ÑA¼ÑA¼ÑA¼ÑA¼ÑA¼ÑA¼ÑA¼ÑA¼ÑA¼ÑA¼ÑA¼ÑA¼ÑA¼ÑA¼ÑA¼ÑA¼ÑA¼ÑA¼ÑA¼ÑA¼ÑA¼ÑA¼ÑA¼ÑA¼ÑA¼ÑA¼ÑA¼ÑA¼ÑA¼ÑA¼ÑA¼ÑA¼ÑA¼ÑA¼ÑA¼ÑA¼ÑA¼ÑA¼ÑA¼ÑA¼ÑA¼ÑA¼ÑA¼ÑA¼ÑA¼ÑA¼ÑA¼ÑA¼ÑA¼ÑA¼ÑA¼ÑA¼ÑA¼ÑA¼ÑA¼ÑA¼ÑA¼ÑA¼ÑA¼ÑA¼ÑA¼ÑA¼ÑA¼ÑA¼ÑA¼ÑA¼ÑA¼ÑA¼ÑA¼ÑA¼ÑA¼ÑA¼ÑA¼ÑA¼ÑA¼ÑA¼ÑA¼ÑA¼ÑA¼ÑA¼ÑA¼ÑA¼ÑA¼ÑA¼ÑA¼ÑA¼ÑA¼ÑA¼ÑA¼ÑA¼ÑA¼ÑA¼ÑA¼ÑA¼ÑA¼ÑA¼ÑA¼ÑA¼ÑA¼ÑA¼ÑA¼ÑA¼ÑA¼ÑA¼ÑA¼ÑA¼ÑA¼ÑA¼ÑA¼ÑA¼ÑA¼ÑA¼ÑA¼ÑA¼ÑA¼ÑA¼ÑA¼ÑA¼ÑA¼ÑA¼ÑA¼ÑA¼ÑA¼ÑA¼ÑA¼ÑA¼ÑA¼ÑA¼ÑA¼ÑA¼ÑA¼ÑA¼ÑA¼ÑA¼ÑA¼ÑA¼ÑA¼ÑA¼ÑA¼ÑA¼ÑA¼ÑA¼ÑA¼ÑA¼ÑA¼ÑA¼ÑA¼ÑA¼ÑA¼ÑA¼ÑA¼ÑA¼ÑA¼ÑA¼ÑA¼ÑA¼ÑA¼ÑA¼ÑA¼ÑA¼ÑA¼ÑA¼ÑA¼ÑA¼ÑA¼ÑA¼ÑA¼ÑA¼ÑA¼ÑA¼ÑA¼ÑA¼ÑA¼ÑA¼ÑA¼ÑA¼ÑA¼ÑA¼ÑA¼ÑA¼ÑA¼ÑA¼ÑA¼ÑA¼ÑA¼ÑA¼ÑA¼ÑA¼ÑA¼ÑA¼ÑA¼ÑA¼ÑA¼ÑA¼ÑA¼ÑA¼ÑA¼ÑA¼ÑA¼ÑA¼ÑA¼ÑA¼ÑA¼ÑA¼ÑA¼ÑA¼ÑA¼ÑA¼ÑA¼ÑA¼ÑA¼ÑA¼ÑA¼ÑA¼ÑA¼ÑA¼ÑA¼ÑA¼ÑA¼ÑA¼ÑA¼ÑA¼ÑA¼ÑA¼ÑA¼ÑA¼ÑA¼ÑA¼ÑA¼ÑA¼ÑA¼ÑA¼ÑA¼ÑA¼ÑA¼ÑA¼ÑA¼ÑA¼ÑA¼ÑA¼ÑA¼ÑA¼ÑA¼ÑA¼ÑA¼ÑA¼ÑA¼ÑA¼ÑA¼ÑA¼ÑA¼ÑA¼ÑA¼ÑA¼ÑA¼ÑA¼ÑA¼ÑA¼ÑA¼ÑA¼ÑA¼ÑA¼ÑA¼ÑA¼ÑA¼ÑA¼ÑA¼ÑA¼ÑA¼ÑA¼ÑA¼ÑA¼ÑA¼ÑA¼ÑA¼ÑA¼ÑA¼ÑA¼ÑA¼ÑA¼ÑA¼ÑA¼ÑA¼ÑA¼ÑA¼ÑA¼ÑA¼ÑA¼ÑA¼ÑA¼ÑA¼ÑA¼ÑA¼ÑA¼ÑA¼ÑA¼ÑA¼ÑA¼ÑA¼ÑA¼ÑA¼ÑA¼ÑA¼ÑA¼ÑA¼ÑA¼ÑA¼ÑA¼ÑA¼ÑA¼ÑA¼ÑA¼ÑA¼ÑA¼ÑA¼ÑA¼ÑA¼ÑA¼ÑA¼ÑA¼ÑA¼ÑA¼ÑA¼ÑA¼ÑA¼ÑA¼ÑA¼ÑA¼ÑA¼ÑA¼ÑA¼ÑA¼ÑA¼ÑA¼ÑA¼ÑA¼ÑA¼ÑA¼ÑA¼ÑA¼ÑA¼ÑA¼ÑA¼ÑA¼ÑA¼ÑA¼ÑA¼ÑA¼ÑA¼ÑA¼ÑA¼ÑA¼ÑA¼ÑA¼ÑA¼ÑA¼ÑA¼ÑA¼ÑA¼ÑA¼ÑA¼ÑA¼ÑA¼ÑA¼ÑA¼ÑA¼ÑA¼ÑA¼ÑA¼ÑA¼ÑA¼ÑA¼ÑA¼ÑA¼ÑA¼ÑA¼ÑA¼ÑA¼ÑA¼ÑA¼ÑA¼ÑA¼ÑA¼ÑA¼ÑA¼ÑA¼ÑA¼ÑA¼ÑA¼ÑA¼ÑA¼ÑA¼ÑA¼ÑA¼ÑA¼ÑA¼ÑA¼ÑA¼ÑA¼ÑA¼ÑA¼ÑA¼ÑA¼ÑA¼ÑA¼ÑA¼ÑA¼ÑA¼ÑA¼ÑA¼ÑA¼ÑA¼ÑA¼ÑA¼ÑA¼ÑA¼ÑA¼ÑA¼ÑA¼ÑA¼ÑA¼ÑA¼ÑA¼ÑA¼ÑA¼ÑA¼ÑA¼ÑA¼ÑA¼ÑA¼ÑA¼ÑA¼ÑA¼ÑA¼ÑA¼ÑA¼ÑA¼ÑA¼ÑA¼ÑA¼ÑA¼ÑA¼ÑA¼ÑA¼ÑA¼ÑA¼ÑA¼ÑA¼ÑA¼ÑA¼ÑA¼ÑA¼ÑA¼ÑA¼ÑA¼ÑA¼ÑA¼ÑA¼ÑA¼ÑA¼ÑA¼ÑA¼ÑA¼ÑA¼ÑA¼ÑA¼ÑA¼ÑA¼ÑA¼ÑA¼ÑA¼ÑA¼ÑA¼ÑA¼ÑA¼ÑA¼ÑA¼ÑA¼ÑA¼ÑA¼ÑA¼ÑA¼ÑA¼ÑA¼ÑA¼ÑA¼ÑA¼ÑA¼ÑA¼ÑA¼ÑA¼ÑA¼ÑA¼ÑA¼ÑA¼ÑA¼ÑA¼ÑA¼ÑA¼ÑA¼ÑA¼ÑA¼ÑA¼ÑA¼ÑA¼ÑA¼ÑA¼ÑA¼ÑA¼ÑA¼ÑA¼ÑA¼ÑA¼ÑA¼ÑA¼ÑA¼ÑA¼ÑA¼ÑA¼ÑA¼ÑA¼ÑA¼ÑA¼ÑA¼ÑA¼ÑA¼ÑA¼ÑA¼ÑA¼ÑA¼ÑA¼ÑA¼ÑA¼ÑA¼ÑA¼ÑA¼ÑA¼ÑA¼ÑA¼ÑA¼ÑA¼ÑA¼ÑA¼ÑA¼ÑA¼ÑA¼ÑA¼ÑA¼ÑA¼ÑA¼ÑA¼ÑA¼ÑA¼ÑA¼ÑA¼ÑA¼ÑA¼ÑA¼ÑA¼ÑA¼ÑA¼ÑA¼ÑA¼ÑA¼ÑA¼ÑA¼ÑA¼ÑA¼ÑA¼ÑA¼ÑA¼ÑA¼ÑA¼ÑA¼ÑA¼ÑA¼ÑA¼ÑA¼ÑA¼ÑA¼ÑA¼ÑA¼ÑA¼ÑA¼ÑA¼ÑA¼ÑA¼ÑA¼ÑA¼ÑA¼ÑA¼ÑA¼ÑA¼ÑA¼ÑA¼ÑA¼ÑA¼ÑA¼ÑA¼ÑA¼ÑA¼ÑA¼ÑA¼ÑA¼ÑA¼ÑA¼ÑA¼ÑA¼ÑA¼ÑA¼ÑA¼ÑA¼ÑA¼ÑA¼ÑA¼ÑA¼ÑA¼ÑA¼ÑA¼ÑA¼ÑA¼ÑA¼ÑA¼ÑA¼ÑA¼ÑA¼ÑA¼ÑA¼ÑA¼ÑA¼ÑA¼ÑA¼ÑA¼ÑA¼ÑA¼ÑA¼ÑA¼ÑA¼ÑA¼ÑA¼ÑA¼ÑA¼ÑA¼ÑA¼ÑA¼ÑA¼ÑA¼ÑA¼ÑA¼ÑA¼ÑA¼ÑA¼ÑA¼ÑA¼ÑA¼ÑA¼ÑA¼ÑA¼ÑA¼ÑA¼ÑA¼ÑA¼ÑA¼ÑA¼ÑA¼ÑA¼ÑA¼ÑA¼ÑA¼ÑA¼ÑA¼ÑA¼ÑA¼ÑA¼ÑA¼ÑA¼ÑA¼ÑA¼ÑA¼ÑA¼ÑA¼ÑA¼ÑA¼ÑA¼ÑA¼ÑA¼ÑA¼ÑA¼ÑA¼ÑA¼ÑA¼ÑA¼ÑA¼ÑA¼ÑA¼ÑA¼ÑA¼ÑA¼ÑA¼ÑA¼ÑA¼ÑA¼ÑA¼ÑA¼ÑA¼ÑA¼ÑA¼ÑA¼ÑA¼ÑA¼ÑA¼ÑA¼ÑA¼ÑA¼ÑA¼ÑA¼ÑA¼ÑA¼ÑA¼ÑA¼ÑA¼ÑA¼ÑA¼ÑA¼ÑA¼ÑA¼ÑA¼ÑA¼ÑA¼ÑA¼ÑA¼ÑA¼ÑA¼ÑA¼ÑA¼ÑA¼ÑA¼ÑA¼ÑA¼ÑA¼ÑA¼ÑA¼ÑA¼ÑA¼ÑA¼ÑA¼ÑA¼ÑA¼ÑA¼ÑA¼ÑA¼ÑA¼ÑA¼ÑA¼ÑA¼ÑA¼ÑA¼ÑA¼ÑA¼ÑA¼ÑA¼ÑA¼ÑA¼ÑA¼ÑA¼ÑA¼ÑA¼ÑA¼ÑA¼ÑA¼ÑA¼ÑA¼ÑA¼ÑA¼ÑA¼ÑA¼ÑA¼ÑA¼ÑA¼ÑA¼ÑA¼ÑA¼ÑA¼ÑA¼ÑA¼ÑA¼ÑA¼ÑA¼ÑA¼ÑA¼ÑA¼ÑA¼ÑA¼ÑA¼ÑA¼ÑA¼ÑA¼ÑA¼ÑA¼ÑA¼ÑA¼ÑA¼ÑA¼ÑA¼ÑA¼ÑA¼ÑA¼ÑA¼ÑA¼ÑA¼ÑA¼ÑA¼ÑA¼ÑA¼ÑA¼ÑA¼ÑA¼ÑA¼ÑA¼ÑA¼ÑA¼ÑA¼ÑA¼ÑA¼ÑA¼ÑA¼ÑA¼ÑA¼ÑA¼ÑA¼ÑA¼ÑA¼ÑA¼ÑA¼ÑA¼ÑA¼ÑA¼ÑA¼ÑA¼ÑA¼ÑA¼ÑA¼ÑA¼ÑA¼ÑA¼ÑA¼ÑA¼ÑA¼ÑA¼ÑA¼ÑA¼ÑA¼ÑA¼ÑA¼ÑA¼ÑA¼ÑA¼ÑA¼ÑA¼ÑA¼ÑA¼ÑA¼ÑA¼ÑA¼ÑA¼ÑA¼ÑA¼ÑA¼ÑA¼ÑA¼ÑA¼ÑA¼ÑA¼ÑA¼ÑA¼ÑA¼ÑA¼ÑA¼ÑA¼ÑA¼ÑA¼ÑA¼ÑA¼ÑA¼ÑA¼ÑA¼ÑA¼ÑA¼ÑA¼ÑA¼ÑA¼ÑA¼ÑA¼ÑA¼ÑA¼ÑA¼ÑA¼ÑA¼ÑA¼ÑA¼ÑA¼ÑA¼ÑA¼ÑA¼ÑA¼ÑA¼ÑA¼ÑA¼ÑA¼ÑA¼ÑA¼ÑA¼ÑA¼ÑA¼ÑA¼ÑA¼ÑA¼ÑA¼ÑA¼ÑA¼ÑA¼ÑA¼ÑA¼ÑA¼ÑA¼ÑA¼ÑA¼ÑA¼ÑA¼ÑA¼ÑA¼ÑA¼ÑA¼ÑA¼ÑA¼ÑA¼ÑA¼ÑA¼ÑA¼ÑA¼ÑA¼ÑA¼ÑA¼ÑA¼ÑA¼ÑA¼ÑA¼ÑA¼ÑA¼ÑA¼ÑA¼ÑA¼ÑA¼ÑA¼ÑA¼ÑA¼ÑA¼ÑA¼ÑA¼ÑA¼ÑA¼ÑA¼ÑA¼ÑA¼ÑA¼ÑA¼ÑA¼ÑA¼ÑA¼ÑA¼ÑA¼ÑA¼ÑA¼ÑA¼ÑA¼ÑA¼ÑA¼ÑA¼ÑA¼ÑA¼ÑA¼ÑA¼ÑA¼ÑA¼ÑA¼ÑA¼ÑA¼ÑA¼ÑA¼ÑA¼ÑA¼ÑA¼ÑA¼ÑA¼ÑA¼ÑA¼ÑA¼ÑA¼ÑA¼ÑA¼ÑA¼ÑA¼ÑA¼ÑA¼ÑA¼ÑA¼ÑA¼ÑA¼ÑA¼ÑA¼ÑA¼ÑA¼ÑA¼ÑA¼ÑA¼ÑA¼ÑA¼ÑA¼ÑA¼ÑA¼ÑA¼ÑA¼ÑA¼ÑA¼ÑA¼ÑA¼ÑA¼ÑA¼ÑA¼ÑA¼ÑA¼ÑA¼ÑA¼ÑA¼ÑA¼ÑA¼ÑA¼ÑA¼ÑA¼ÑA¼ÑA¼ÑA¼ÑA¼ÑA¼ÑA¼ÑA¼ÑA¼ÑA¼ÑA¼ÑA¼ÑA¼ÑA¼ÑA¼ÑA¼ÑA¼ÑA¼ÑA¼ÑA¼ÑA¼ÑA¼ÑA¼ÑA¼ÑA¼ÑA¼ÑA¼ÑA¼ÑA¼ÑA¼ÑA¼ÑA¼ÑA¼ÑA¼ÑA¼ÑA¼ÑA¼ÑA¼ÑA¼ÑA¼ÑA¼ÑA¼ÑA¼ÑA¼ÑA¼ÑA¼ÑA¼ÑA¼ÑA¼ÑA¼ÑA¼ÑA¼ÑA¼ÑA¼ÑA¼ÑA¼ÑA¼ÑA¼ÑA¼ÑA¼ÑA¼ÑA¼ÑA¼ÑA¼ÑA¼ÑA¼ÑA¼ÑA¼ÑA¼ÑA¼ÑA¼ÑA¼ÑA¼ÑA¼ÑA¼ÑA¼ÑA¼ÑA¼ÑA¼ÑA¼ÑA¼ÑA¼ÑA¼ÑA¼ÑA¼ÑA¼ÑA¼ÑA¼ÑA¼ÑA¼ÑA¼ÑA¼ÑA¼ÑA¼ÑA¼ÑA¼ÑA¼ÑA¼ÑA¼ÑA¼ÑA¼ÑA¼ÑA¼ÑA¼ÑA¼ÑA¼ÑA¼ÑA¼ÑA¼ÑA¼ÑA¼ÑA¼ÑA¼ÑA¼ÑA¼ÑA¼ÑA¼ÑA¼ÑA¼ÑA¼ÑA¼ÑA¼ÑA¼ÑA¼ÑA¼ÑA¼ÑA¼ÑA¼ÑA¼ÑA¼ÑA¼ÑA¼ÑA¼ÑA¼ÑA¼ÑA¼ÑA¼ÑA¼ÑA¼ÑA¼ÑA¼ÑA¼ÑA¼ÑA¼ÑA¼ÑA¼ÑA¼ÑA¼ÑA¼ÑA¼ÑA¼ÑA¼ÑA¼ÑA¼ÑA¼ÑA¼ÑA¼ÑA¼ÑA¼ÑA¼ÑA¼ÑA¼ÑA¼ÑA¼ÑA¼ÑA¼ÑA¼ÑA¼ÑA¼ÑA¼ÑA¼ÑA¼ÑA¼ÑA¼ÑA¼ÑA¼ÑA¼ÑA¼ÑA¼ÑA¼ÑA¼ÑA¼ÑA¼ÑA¼ÑA¼ÑA¼ÑA¼ÑA¼ÑA¼ÑA¼ÑA¼ÑA¼ÑA¼ÑA¼ÑA¼ÑA¼ÑA¼ÑA¼ÑA¼ÑA¼ÑA¼ÑA¼ÑA¼ÑA¼ÑA¼ÑA¼ÑA¼ÑA¼ÑA¼ÑA¼ÑA¼ÑA¼ÑA¼ÑA¼ÑA¼ÑA¼ÑA¼ÑA¼ÑA¼ÑA¼ÑA¼ÑA¼ÑA¼ÑA¼ÑA¼ÑA¼ÑA¼ÑA¼ÑA¼ÑA¼ÑA¼ÑA¼ÑA¼ÑA¼ÑA¼ÑA¼ÑA¼ÑA¼ÑA¼ÑA¼ÑA¼ÑA¼ÑA¼ÑA¼ÑA¼ÑA¼ÑA¼ÑA¼ÑA¼ÑA¼ÑA¼ÑA¼ÑA¼ÑA¼ÑA¼ÑA¼ÑA¼ÑA¼ÑA¼ÑA¼ÑA¼ÑA¼ÑA¼ÑA¼ÑA¼ÑA¼ÑA¼ÑA¼ÑA¼ÑA¼ÑA¼ÑA¼ÑA¼ÑA¼ÑA¼ÑA¼ÑA¼ÑA¼ÑA¼ÑA¼ÑA¼ÑA¼ÑA¼ÑA¼ÑA¼ÑA¼ÑA¼ÑA¼ÑA¼ÑA¼ÑA¼ÑA¼ÑA¼ÑA¼ÑA¼ÑA¼ÑA¼ÑA¼ÑA¼ÑA¼ÑA¼ÑA¼ÑA¼ÑA¼ÑA¼ÑA¼ÑA¼ÑA¼ÑA¼ÑA¼ÑA¼ÑA¼ÑA¼ÑA¼ÑA¼ÑA¼ÑA¼ÑA¼ÑA¼ÑA¼ÑA¼ÑA¼ÑA¼ÑA¼ÑA¼ÑA¼ÑA¼ÑA¼ÑA¼ÑA¼ÑA¼ÑA¼ÑA¼ÑA¼ÑA¼ÑA¼ÑA¼ÑA¼ÑA¼ÑA¼ÑA¼ÑA¼ÑA¼ÑA¼ÑA¼ÑA¼ÑA¼ÑA¼ÑA¼ÑA¼ÑA¼ÑA¼ÑA¼ÑA¼ÑA¼ÑA¼ÑA¼ÑA¼ÑA¼ÑA¼ÑA¼ÑA¼ÑA¼ÑA¼ÑA¼ÑA¼ÑA¼ÑA¼ÑA¼ÑA¼ÑA¼ÑA¼ÑA¼ÑA¼ÑA¼ÑA¼ÑA¼ÑA¼ÑA¼ÑA¼ÑA¼ÑA¼ÑA¼ÑA¼ÑA¼ÑA¼ÑA¼ÑA¼ÑA¼ÑA¼ÑA¼ÑA¼ÑA¼ÑA¼ÑA¼ÑA¼ÑA¼ÑA¼ÑA¼ÑA¼ÑA¼ÑA¼ÑA¼ÑA¼ÑA¼ÑA¼ÑA¼ÑA¼ÑA¼ÑA¼ÑA¼ÑA¼ÑA¼ÑA¼ÑA¼ÑA¼ÑA¼ÑA¼ÑA¼ÑA¼ÑA¼ÑA¼ÑA¼ÑA¼ÑA¼ÑA¼ÑA¼ÑA¼ÑA¼ÑA¼ÑA¼ÑA¼ÑA¼ÑA¼ÑA¼ÑA¼ÑA¼ÑA¼ÑA¼ÑA¼ÑA¼ÑA¼ÑA¼ÑA¼ÑA¼ÑA¼ÑA¼ÑA¼ÑA¼ÑA¼ÑA¼ÑA¼ÑA¼ÑA¼ÑA¼ÑA¼ÑA¼ÑA¼ÑA¼ÑA¼ÑA¼ÑA¼ÑA¼ÑA¼ÑA¼ÑA¼ÑA¼ÑA¼ÑA¼ÑA¼ÑA¼ÑA¼ÑA¼ÑA¼ÑA¼ÑA¼ÑA¼ÑA¼ÑA¼ÑA¼ÑA¼ÑA¼ÑA¼ÑA¼ÑA¼ÑA¼ÑA¼ÑA¼ÑA¼ÑA¼ÑA¼ÑA¼ÑA¼ÑA¼ÑA¼ÑA¼ÑA¼ÑA¼ÑA¼ÑA¼ÑA¼ÑA¼ÑA¼ÑA¼ÑA¼ÑA¼ÑA¼ÑA¼ÑA¼ÑA¼ÑA¼ÑA¼ÑA¼ÑA¼ÑA¼ÑA¼ÑA¼ÑA¼ÑA¼ÑA¼ÑA¼ÑA¼ÑA¼ÑA¼ÑA¼ÑA¼ÑA¼ÑA¼ÑA¼ÑA¼ÑA¼ÑA¼ÑA¼ÑA¼ÑA¼ÑA¼ÑA¼ÑA¼ÑA¼ÑA¼ÑA¼ÑA¼ÑA¼ÑA¼ÑA¼ÑA¼ÑA¼ÑA¼ÑA¼ÑA¼ÑA¼ÑA¼ÑA¼ÑA¼ÑA¼ÑA¼ÑA¼ÑA¼ÑA¼ÑA¼ÑA¼ÑA¼ÑA¼ÑA¼ÑA¼ÑA¼ÑA¼ÑA¼ÑA¼ÑA¼ÑA¼ÑA¼ÑA¼ÑA¼ÑA¼ÑA¼ÑA¼ÑA¼ÑA¼ÑA¼ÑA¼ÑA¼ÑA¼ÑA¼ÑA¼ÑA¼ÑA¼ÑA¼ÑA¼ÑA¼ÑA¼ÑA¼ÑA¼ÑA¼ÑA¼ÑA¼ÑA¼ÑA¼ÑA¼ÑA¼ÑA¼ÑA¼ÑA¼ÑA¼ÑA¼ÑA¼ÑA¼ÑA¼ÑA¼ÑA¼ÑA¼ÑA¼ÑA¼ÑA¼ÑA¼ÑA¼ÑA¼ÑA¼ÑA¼ÑA¼ÑA¼ÑA¼ÑA¼ÑA¼ÑA¼ÑA¼ÑA¼ÑA¼ÑA¼ÑA¼ÑA¼ÑA¼ÑA¼ÑA¼ÑA¼ÑA¼ÑA¼ÑA¼ÑA¼ÑA¼ÑA¼ÑA¼ÑA¼ÑA¼ÑA¼ÑA¼ÑA¼ÑA¼ÑA¼ÑA¼ÑA¼ÑA¼ÑA¼ÑA¼ÑA¼ÑA¼ÑA¼ÑA¼ÑA¼ÑA¼ÑA¼ÑA¼ÑA¼ÑA¼ÑA¼ÑA¼ÑA¼ÑA¼ÑA¼ÑA¼ÑA¼ÑA¼ÑA¼ÑA¼ÑA¼ÑA¼ÑA¼ÑA¼ÑA¼ÑA¼ÑA¼ÑA¼ÑA¼ÑA¼ÑA¼ÑA¼ÑA¼ÑA¼ÑA¼ÑA¼ÑA¼ÑA¼ÑA¼ÑA¼ÑA¼ÑA¼ÑA¼ÑA¼ÑA¼ÑA¼ÑA¼ÑA¼ÑA¼ÑA¼ÑA¼ÑA¼ÑA¼ÑA¼ÑA¼ÑA¼ÑA¼ÑA¼ÑA¼ÑA¼ÑA¼ÑA¼ÑA¼ÑA¼ÑA¼ÑA¼ÑA¼ÑA¼ÑA¼ÑA¼ÑA¼ÑA¼ÑA¼ÑA¼ÑA¼ÑA¼ÑA¼ÑA¼ÑA¼ÑA¼ÑA¼ÑA¼ÑA¼ÑA¼ÑA¼ÑA¼ÑA¼ÑA¼ÑA¼ÑA¼ÑA¼ÑA¼ÑA¼ÑA¼ÑA¼ÑA¼ÑA¼ÑA¼ÑA¼ÑA¼ÑA¼ÑA¼ÑA¼ÑA¼ÑA¼ÑA¼ÑA¼ÑA¼ÑA¼ÑA¼ÑA¼ÑA¼ÑA¼ÑA¼ÑA¼ÑA¼ÑA¼ÑA¼ÑA¼ÑA¼ÑA¼ÑA¼ÑA¼ÑA¼ÑA¼ÑA¼ÑA¼ÑA¼ÑA¼ÑA¼ÑA¼ÑA¼ÑA¼ÑA¼ÑA¼ÑA¼ÑA¼ÑA¼ÑA¼ÑA¼ÑA¼ÑA¼ÑA¼ÑA¼ÑA¼ÑA¼ÑA¼ÑA¼ÑA¼ÑA¼ÑA¼ÑA¼ÑA¼ÑA¼ÑA¼ÑA¼ÑA¼ÑA¼ÑA¼ÑA¼ÑA¼ÑA¼ÑA¼ÑA¼ÑA¼ÑA¼ÑA¼ÑA¼ÑA¼ÑA¼ÑA¼ÑA¼ÑA¼ÑA¼ÑA¼ÑA¼ÑA¼ÑA¼ÑA¼ÑA¼ÑA¼ÑA¼ÑA¼ÑA¼ÑA¼ÑA¼ÑA¼ÑA¼ÑA¼ÑA¼ÑA¼ÑA¼ÑA¼ÑA¼ÑA¼ÑA¼ÑA¼ÑA¼ÑA¼ÑA¼ÑA¼ÑA¼ÑA¼ÑA¼ÑA¼ÑA¼ÑA¼ÑA¼ÑA¼ÑA¼ÑA¼ÑA¼ÑA¼ÑA¼ÑA¼ÑA¼ÑA¼ÑA¼ÑA¼ÑA¼ÑA¼ÑA¼ÑA¼ÑA¼ÑA¼ÑA¼ÑA¼ÑA¼ÑA¼ÑA¼ÑA¼ÑA¼ÑA¼ÑA¼ÑA¼ÑA¼ÑA¼ÑA¼ÑA¼ÑA¼ÑA¼ÑA¼ÑA¼ÑA¼ÑA¼ÑA¼ÑA¼ÑA¼ÑA¼ÑA¼ÑA¼ÑA¼ÑA¼ÑA¼ÑA¼ÑA¼ÑA¼ÑA¼ÑA¼ÑA¼ÑA¼ÑA¼ÑA¼ÑA¼ÑA¼ÑA¼ÑA¼ÑA¼ÑA¼ÑA¼ÑA¼ÑA¼ÑA¼ÑA¼ÑA¼ÑA¼ÑA¼ÑA¼ÑA¼ÑA¼ÑA¼ÑA¼ÑA¼ÑA¼ÑA¼ÑA¼ÑA¼ÑA¼ÑA¼ÑA¼ÑA¼ÑA¼ÑA¼ÑA¼ÑA¼ÑA¼ÑA¼ÑA¼ÑA¼ÑA¼ÑA¼ÑA¼ÑA¼ÑA¼ÑA¼ÑA¼ÑA¼ÑA¼ÑA¼ÑA¼ÑA¼ÑA¼ÑA¼ÑA¼ÑA¼ÑA¼ÑA¼ÑA¼ÑA¼ÑA¼ÑA¼ÑA¼ÑA¼ÑA¼ÑA¼ÑA¼ÑA¼ÑA¼ÑA¼ÑA¼ÑA¼ÑA¼ÑA¼ÑA¼ÑA¼ÑA¼ÑA¼ÑA¼ÑA¼ÑA¼ÑA¼ÑA¼ÑA¼ÑA¼ÑA¼ÑA¼ÑA¼ÑA¼ÑA¼ÑA¼ÑA¼ÑA¼ÑA¼ÑA¼ÑA¼ÑA¼ÑA¼ÑA¼ÑA¼ÑA¼ÑA¼ÑA¼ÑA¼ÑA¼ÑA¼ÑA¼ÑA¼ÑA¼ÑA¼ÑA¼ÑA¼ÑA¼ÑA¼ÑA¼ÑA¼ÑA¼ÑA¼ÑA¼ÑA¼ÑA¼ÑA¼ÑA¼ÑA¼ÑA¼ÑA¼ÑA¼ÑA¼ÑA¼ÑA¼ÑA¼ÑA¼ÑA¼ÑA¼ÑA¼ÑA¼ÑA¼ÑA¼ÑA¼ÑA¼ÑA¼ÑA¼ÑA¼ÑA¼ÑA¼ÑA¼ÑA¼ÑA¼ÑA¼ÑA¼ÑA¼ÑA¼ÑA¼ÑA¼ÑA¼ÑA¼ÑA¼ÑA¼ÑA¼ÑA¼ÑA¼ÑA¼ÑA¼ÑA¼ÑA¼ÑA¼ÑA¼ÑA¼ÑA¼ÑA¼ÑA¼ÑA¼ÑA¼ÑA¼ÑA¼ÑA¼ÑA¼ÑA¼ÑA¼ÑA¼ÑA¼ÑA¼ÑA¼ÑA¼ÑA¼ÑA¼ÑA¼ÑA¼ÑA¼ÑA¼ÑA¼ÑA¼ÑA¼ÑA¼ÑA¼ÑA¼ÑA¼ÑA¼ÑA¼ÑA¼ÑA¼ÑA¼ÑA¼ÑA¼ÑA¼ÑA¼ÑA¼ÑA¼ÑA¼ÑA¼ÑA¼ÑA¼ÑA¼ÑA¼ÑA¼ÑA¼ÑA¼ÑA¼ÑA¼ÑA¼ÑA¼ÑA¼ÑA¼ÑA¼ÑA¼ÑA¼ÑA¼ÑA¼ÑA¼ÑA¼ÑA¼ÑA¼ÑA¼ÑA¼ÑA¼ÑA¼ÑA¼ÑA¼ÑA¼ÑA¼ÑA¼ÑA¼ÑA¼ÑA¼ÑA¼ÑA¼ÑA¼ÑA¼ÑA¼ÑA¼ÑA¼ÑA¼ÑA¼ÑA¼ÑA¼ÑA¼ÑA¼ÑA¼ÑA¼ÑA¼ÑA¼ÑA¼ÑA¼ÑA¼ÑA¼ÑA¼ÑA¼ÑA¼ÑA¼ÑA¼ÑA¼ÑA¼ÑA¼ÑA¼ÑA¼ÑA¼ÑA¼ÑA¼ÑA¼ÑA¼ÑA¼ÑA¼ÑA¼ÑA¼ÑA¼ÑA¼ÑA¼ÑA¼ÑA¼ÑA¼ÑA¼ÑA¼ÑA¼ÑA¼ÑA¼ÑA¼ÑA¼ÑA¼ÑA¼ÑA¼ÑA¼ÑA¼ÑA¼ÑA¼ÑA¼ÑA¼ÑA¼ÑA¼ÑA¼ÑA¼ÑA¼ÑA¼ÑA¼ÑA¼ÑA¼ÑA¼ÑA¼ÑA¼ÑA¼ÑA¼ÑA¼ÑA¼ÑA¼ÑA¼ÑA¼ÑA¼ÑA¼ÑA¼ÑA¼ÑA¼ÑA¼ÑA¼ÑA¼ÑA¼ÑA¼ÑA¼ÑA¼ÑA¼ÑA¼ÑA¼ÑA¼ÑA¼ÑA¼ÑA¼ÑA¼ÑA¼ÑA¼ÑA¼ÑA¼ÑA¼ÑA¼ÑA¼ÑA¼ÑA¼ÑA¼ÑA¼ÑA¼ÑA¼ÑA¼ÑA¼ÑA¼ÑA¼ÑA¼ÑA¼ÑA¼ÑA¼ÑA¼ÑA¼ÑA¼ÑA¼ÑA¼ÑA¼ÑA¼ÑA¼ÑA¼ÑA¼ÑA¼ÑA¼ÑA¼ÑA¼ÑA¼ÑA¼ÑA¼ÑA¼ÑA¼ÑA¼ÑA¼ÑA¼ÑA¼ÑA¼ÑA¼ÑA¼ÑA¼ÑA¼ÑA¼ÑA¼ÑA¼ÑA¼ÑA¼ÑA¼ÑA¼ÑA¼ÑA¼ÑA¼ÑA¼ÑA¼ÑA¼ÑA¼ÑA¼ÑA¼ÑA¼ÑA¼ÑA¼ÑA¼ÑA¼ÑA¼ÑA¼ÑA¼ÑA¼ÑA¼ÑA¼ÑA¼ÑA¼ÑA¼ÑA¼ÑA¼ÑA¼ÑA¼ÑA¼ÑA¼ÑA¼ÑA¼ÑA¼ÑA¼ÑA¼ÑA¼ÑA¼ÑA¼ÑA¼ÑA¼ÑA¼ÑA¼ÑA¼ÑA¼ÑA¼ÑA¼ÑA¼ÑA¼ÑA¼ÑA¼ÑA¼ÑA¼ÑA¼ÑA¼ÑA¼ÑA¼ÑA¼ÑA¼ÑA¼ÑA¼ÑA¼ÑA¼ÑA¼ÑA¼ÑA¼ÑA¼ÑA¼ÑA¼ÑA¼ÑA¼ÑA¼ÑA¼ÑA¼ÑA¼ÑA¼ÑA¼ÑA¼ÑA¼ÑA¼ÑA¼ÑA¼ÑA¼ÑA¼ÑA¼ÑA¼ÑA¼ÑA¼ÑA¼ÑA¼ÑA¼ÑA¼ÑA¼ÑA¼ÑA¼ÑA¼ÑA¼ÑA¼ÑA¼ÑA¼ÑA¼ÑA¼ÑA¼ÑA¼ÑA¼ÑA¼ÑA¼ÑA¼ÑA¼ÑA¼ÑA¼ÑA¼ÑA¼ÑA¼ÑA¼ÑA¼ÑA¼ÑA¼ÑA¼ÑA¼ÑA¼ÑA¼ÑA¼ÑA¼ÑA¼ÑA¼ÑA¼ÑA¼ÑA¼ÑA¼ÑA¼ÑA¼ÑA¼ÑA¼ÑA¼ÑA¼ÑA¼ÑA¼ÑA¼ÑA¼ÑA¼ÑA¼ÑA¼ÑA¼ÑA¼ÑA¼ÑA¼ÑA¼ÑA¼ÑA¼ÑA¼ÑA¼ÑA¼ÑA¼ÑA¼ÑA¼ÑA¼ÑA¼ÑA¼ÑA¼ÑA¼ÑA¼ÑA¼ÑA¼ÑA¼ÑA¼ÑA¼ÑA¼ÑA¼ÑA¼ÑA¼ÑA¼ÑA¼ÑA¼ÑA¼ÑA¼ÑA¼ÑA¼ÑA¼ÑA¼ÑA¼ÑA¼ÑA¼ÑA¼ÑA¼ÑA¼ÑA¼ÑA¼ÑA¼ÑA¼ÑA¼ÑA¼ÑA¼ÑA¼ÑA¼ÑA¼ÑA¼ÑA¼ÑA¼ÑA¼ÑA¼ÑA¼ÑA¼ÑA¼ÑA¼ÑA¼ÑA¼ÑA¼ÑA¼ÑA¼ÑA¼ÑA¼ÑA¼ÑA¼ÑA¼ÑA¼ÑA¼ÑA¼ÑA¼ÑA¼ÑA¼ÑA¼ÑA¼ÑA¼ÑA¼ÑA¼ÑA¼ÑA¼ÑA¼ÑA¼ÑA¼ÑA¼ÑA¼ÑA¼ÑA¼ÑA¼ÑA¼ÑA¼ÑA¼ÑA¼ÑA¼ÑA¼ÑA¼ÑA¼ÑA¼ÑA¼ÑA¼ÑA¼ÑA¼ÑA¼ÑA¼ÑA¼ÑA¼ÑA¼ÑA¼ÑA¼ÑA¼ÑA¼ÑA¼ÑA¼ÑA¼ÑA¼ÑA¼ÑA¼ÑA¼ÑA¼ÑA¼ÑA¼ÑA¼ÑA¼ÑA¼ÑA¼ÑA¼ÑA¼ÑA¼ÑA¼ÑA¼ÑA¼ÑA¼ÑA¼ÑA¼ÑA¼ÑA¼ÑA¼ÑA¼ÑA¼ÑA¼ÑA¼ÑA¼ÑA¼ÑA¼ÑA¼ÑA¼ÑA¼ÑA¼ÑA¼ÑA¼ÑA¼ÑA¼ÑA¼ÑA¼ÑA¼ÑA¼ÑA¼ÑA¼ÑA¼ÑA¼ÑA¼ÑA¼ÑA¼ÑA¼ÑA¼ÑA¼ÑA¼ÑA¼ÑA¼ÑA¼ÑA¼ÑA¼ÑA¼ÑA¼ÑA¼ÑA¼ÑA¼ÑA¼ÑA¼ÑA¼ÑA¼ÑA¼ÑA¼ÑA¼ÑA¼ÑA¼ÑA¼ÑA¼ÑA¼ÑA¼ÑA¼ÑA¼ÑA¼ÑA¼ÑA¼ÑA¼ÑA¼ÑA¼ÑA¼ÑA¼ÑA¼ÑA¼ÑA¼ÑA¼ÑA¼ÑA¼ÑA¼ÑA¼ÑA¼ÑA¼ÑA¼ÑA¼ÑA¼ÑA¼ÑA¼ÑA¼ÑA¼ÑA¼ÑA¼ÑA¼ÑA¼ÑA¼ÑA¼ÑA¼ÑA¼ÑA¼ÑA¼ÑA¼ÑA¼ÑA¼ÑA¼ÑA¼ÑA¼ÑA¼ÑA¼ÑA¼ÑA¼ÑA¼ÑA¼ÑA¼ÑA¼ÑA¼ÑA¼ÑA¼ÑA¼ÑA¼ÑA¼ÑA¼ÑA¼ÑA¼ÑA¼ÑA¼ÑA¼ÑA¼ÑA¼ÑA¼ÑA¼ÑA¼ÑA¼ÑA¼ÑA¼ÑA¼ÑA¼ÑA¼ÑA¼ÑA¼ÑA¼ÑA¼ÑA¼ÑA¼ÑA¼ÑA¼ÑA¼ÑA¼ÑA¼ÑA¼ÑA¼ÑA¼ÑA¼ÑA¼ÑA¼ÑA¼ÑA¼ÑA¼ÑA¼ÑA¼ÑA¼ÑA¼ÑA¼ÑA¼ÑA¼ÑA¼ÑA¼ÑA¼ÑA¼ÑA¼ÑA¼ÑA¼ÑA¼ÑA¼ÑA¼ÑA¼ÑA¼ÑA¼ÑA¼ÑA¼ÑA¼ÑA¼ÑA¼ÑA¼ÑA¼ÑA¼ÑA¼ÑA¼ÑA¼ÑA¼ÑA¼ÑA¼ÑA¼ÑA¼ÑA¼ÑA¼ÑA¼ÑA¼ÑA¼ÑA¼ÑA¼ÑA¼ÑA¼ÑA¼ÑA¼ÑA¼ÑA¼ÑA¼ÑA¼ÑA¼ÑA¼ÑA¼ÑA¼ÑA¼ÑA¼ÑA¼ÑA¼ÑA¼ÑA¼ÑA¼ÑA¼ÑA¼ÑA¼ÑA¼ÑA¼ÑA¼ÑA¼ÑA¼ÑA¼ÑA¼ÑA¼ÑA¼ÑA¼ÑA¼ÑA¼ÑA¼ÑA¼ÑA¼ÑA¼ÑA¼ÑA¼ÑA¼ÑA¼ÑA¼ÑA¼ÑA¼ÑA¼ÑA¼ÑA¼ÑA¼ÑA¼ÑA¼ÑA¼ÑA¼ÑA¼ÑA¼ÑA¼ÑA¼ÑA¼ÑA¼ÑA¼ÑA¼ÑA¼ÑA¼ÑA¼ÑA¼ÑA¼ÑA¼ÑA¼ÑA¼ÑA¼ÑA¼ÑA¼ÑA¼ÑA¼ÑA¼ÑA¼ÑA¼ÑA¼ÑA¼ÑA¼ÑA¼ÑA¼ÑA¼ÑA¼ÑA¼ÑA¼ÑA¼ÑA¼ÑA¼ÑA¼ÑA¼ÑA¼ÑA¼ÑA¼ÑA¼ÑA¼ÑA¼ÑA¼ÑA¼ÑA¼ÑA¼ÑA¼ÑA¼ÑA¼ÑA¼ÑA¼ÑA¼ÑA¼ÑA¼ÑA¼ÑA¼ÑA¼ÑA¼ÑA¼ÑA¼ÑA¼ÑA¼ÑA¼ÑA¼ÑA¼ÑA¼ÑA¼ÑA¼ÑA¼ÑA¼ÑA¼ÑA¼ÑA¼ÑA¼ÑA¼ÑA¼ÑA¼ÑA¼ÑA¼ÑA¼ÑA¼ÑA¼ÑA¼ÑA¼ÑA¼ÑA¼ÑA¼ÑA¼ÑA¼ÑA¼ÑA¼ÑA¼ÑA¼ÑA¼ÑA¼ÑA¼ÑA¼ÑA¼ÑA¼ÑA¼ÑA¼ÑA¼ÑA¼ÑA¼ÑA¼ÑA¼ÑA¼ÑA¼ÑA¼ÑA¼ÑA¼ÑA¼ÑA¼ÑA¼ÑA¼ÑA¼ÑA¼ÑA¼ÑA¼ÑA¼ÑA¼ÑA¼ÑA¼ÑA¼ÑA¼ÑA¼ÑA¼ÑA¼ÑA¼ÑA¼ÑA¼ÑA¼ÑA¼ÑA¼ÑA¼ÑA¼ÑA¼ÑA¼ÑA¼ÑA¼ÑA¼ÑA¼ÑA¼ÑA¼ÑA¼ÑA¼ÑA¼ÑA¼ÑA¼ÑA¼ÑA¼ÑA¼ÑA¼ÑA¼ÑA¼ÑA¼ÑA¼ÑA¼ÑA¼ÑA¼ÑA¼ÑA¼ÑA¼ÑA¼ÑA¼ÑA¼ÑA¼ÑA¼ÑA¼ÑA¼ÑA¼ÑA¼ÑA¼ÑA¼ÑA¼ÑA¼ÑA¼ÑA¼ÑA¼ÑA¼ÑA¼ÑA¼ÑA¼ÑA¼ÑA¼ÑA¼ÑA¼ÑA¼ÑA¼ÑA¼ÑA¼ÑA¼ÑA¼ÑA¼ÑA¼ÑA¼ÑA¼ÑA¼ÑA¼ÑA¼ÑA¼ÑA¼ÑA¼ÑA¼ÑA¼ÑA¼ÑA¼ÑA¼ÑA¼ÑA¼ÑA¼ÑA¼ÑA¼ÑA¼ÑA¼ÑA¼ÑA¼ÑA¼ÑA¼ÑA¼ÑA¼ÑA¼ÑA¼ÑA¼ÑA¼ÑA¼ÑA¼ÑA¼ÑA¼ÑA¼ÑA¼ÑA¼ÑA¼ÑA¼ÑA¼ÑA¼ÑA¼ÑA¼ÑA¼ÑA¼ÑA¼ÑA¼ÑA¼ÑA¼ÑA¼ÑA¼ÑA¼ÑA¼ÑA¼ÑA¼ÑA¼ÑA¼ÑA¼ÑA¼ÑA¼ÑA¼ÑA¼ÑA¼ÑA¼ÑA¼ÑA¼ÑA¼ÑA¼ÑA¼ÑA¼ÑA¼ÑA¼ÑA¼ÑA¼ÑA¼ÑA¼ÑA¼ÑA¼ÑA¼ÑA¼ÑA¼ÑA¼ÑA¼ÑA¼ÑA¼ÑA¼ÑA¼ÑA¼ÑA¼ÑA¼ÑA¼ÑA¼ÑA¼ÑA¼ÑA¼ÑA¼ÑA¼ÑA¼ÑA¼ÑA¼ÑA¼ÑA¼ÑA¼ÑA¼ÑA¼ÑA¼ÑA¼ÑA¼ÑA¼ÑA¼ÑA¼ÑA¼ÑA¼ÑA¼ÑA¼ÑA¼ÑA¼ÑA¼ÑA¼ÑA¼ÑA¼ÑA¼ÑA¼ÑA¼ÑA¼ÑA¼ÑA¼ÑA¼ÑA¼ÑA¼ÑA¼ÑA¼ÑA¼ÑA¼ÑA¼ÑA¼ÑA¼ÑA¼ÑA¼ÑA¼ÑA¼ÑA¼ÑA¼ÑA¼ÑA¼ÑA¼ÑA¼ÑA¼ÑA¼ÑA¼ÑA¼ÑA¼ÑA¼ÑA¼ÑA¼ÑA¼ÑA¼ÑA¼ÑA¼ÑA¼ÑA¼ÑA¼ÑA¼ÑA¼ÑA¼ÑA¼ÑA¼ÑA¼ÑA¼ÑA¼ÑA¼ÑA¼ÑA¼ÑA¼ÑA¼ÑA¼ÑA¼ÑA¼ÑA¼ÑA¼ÑA¼ÑA¼ÑA¼ÑA¼ÑA¼ÑA¼ÑA¼ÑA¼ÑA¼ÑA¼ÑA¼ÑA¼ÑA¼ÑA¼ÑA¼ÑA¼ÑA¼ÑA¼ÑA¼ÑA¼ÑA¼ÑA¼ÑA¼ÑA¼ÑA¼ÑA¼ÑA¼ÑA¼ÑA¼ÑA¼ÑA¼ÑA¼ÑA¼ÑA¼ÑA¼ÑA¼ÑA¼ÑA¼ÑA¼ÑA¼ÑA¼ÑA¼ÑA¼ÑA¼ÑA¼ÑA¼ÑA¼ÑA¼ÑA¼ÑA¼ÑA¼ÑA¼ÑA¼ÑA¼ÑA¼ÑA¼ÑA¼ÑA¼ÑA¼ÑA¼ÑA¼ÑA¼ÑA¼ÑA¼ÑA¼ÑA¼ÑA¼ÑA¼ÑA¼ÑA¼ÑA¼ÑA¼ÑA¼ÑA¼ÑA¼ÑA¼ÑA¼ÑA¼ÑA¼ÑA¼ÑA¼ÑA¼ÑA¼ÑA¼ÑA¼ÑA¼ÑA¼ÑA¼ÑA¼ÑA¼ÑA¼ÑA¼ÑA¼ÑA¼ÑA¼ÑA¼ÑA¼ÑA¼ÑA¼ÑA¼ÑA¼ÑA¼ÑA¼ÑA¼ÑA¼ÑA¼ÑA¼ÑA¼ÑA¼ÑA¼ÑA¼ÑA¼ÑA¼ÑA¼ÑA¼ÑA¼ÑA¼ÑA¼ÑA¼ÑA¼ÑA¼ÑA¼ÑA¼ÑA¼ÑA¼ÑA¼ÑA¼ÑA¼ÑA¼ÑA¼ÑA¼ÑA¼ÑA¼ÑA¼ÑA¼ÑA¼ÑA¼ÑA¼ÑA¼ÑA¼ÑA¼ÑA¼ÑA¼ÑA¼ÑA¼ÑA¼ÑA¼ÑA¼ÑA¼ÑA¼ÑA¼ÑA¼ÑA¼ÑA¼ÑA¼ÑA¼ÑA¼ÑA¼ÑA¼ÑA¼ÑA¼ÑA¼ÑA¼ÑA¼ÑA¼ÑA¼ÑA¼ÑA¼ÑA¼ÑA¼ÑA¼ÑA¼ÑA¼ÑA¼ÑA¼ÑA¼ÑA¼ÑA¼ÑA¼ÑA¼ÑA¼ÑA¼ÑA¼ÑA¼ÑA¼ÑA¼ÑA¼ÑA¼ÑA¼ÑA¼ÑA¼ÑA¼ÑA¼ÑA¼ÑA¼ÑA¼ÑA¼ÑA¼ÑA¼ÑA¼ÑA¼ÑA¼ÑA¼ÑA¼ÑA¼ÑA¼ÑA¼ÑA¼ÑA¼ÑA¼ÑA¼ÑA¼ÑA¼ÑA¼ÑA¼ÑA¼ÑA¼ÑA¼ÑA¼ÑA¼ÑA¼ÑA¼ÑA¼ÑA¼ÑA¼ÑA¼ÑA¼ÑA¼ÑA¼ÑA¼ÑA¼ÑA¼ÑA¼ÑA¼ÑA¼ÑA¼ÑA¼ÑA¼ÑA¼ÑA¼ÑA¼ÑA¼ÑA¼ÑA¼ÑA¼ÑA¼ÑA¼ÑA¼ÑA¼ÑA¼ÑA¼ÑA¼ÑA¼ÑA¼ÑA¼ÑA¼ÑA¼ÑA¼ÑA¼ÑA¼ÑA¼ÑA¼ÑA¼ÑA¼ÑA¼ÑA¼ÑA¼ÑA¼ÑA¼ÑA¼ÑA¼ÑA¼ÑA¼ÑA¼ÑA¼ÑA¼ÑA¼ÑA¼ÑA¼ÑA¼ÑA¼ÑA¼ÑA¼ÑA¼ÑA¼ÑA¼ÑA¼ÑA¼ÑA¼ÑA¼ÑA¼ÑA¼ÑA¼ÑA¼ÑA¼ÑA¼ÑA¼ÑA¼ÑA¼ÑA¼ÑA¼ÑA¼ÑA¼ÑA¼ÑA¼ÑA¼ÑA¼ÑA¼ÑA¼ÑA¼ÑA¼ÑA¼ÑA¼ÑA¼ÑA¼ÑA¼ÑA¼ÑA¼ÑA¼ÑA¼ÑA¼ÑA¼ÑA¼ÑA¼ÑA¼ÑA¼ÑA¼ÑA¼ÑA¼ÑA¼ÑA¼ÑA¼ÑA¼ÑA¼ÑA¼ÑA¼ÑA¼ÑA¼ÑA¼ÑA¼ÑA¼ÑA¼ÑA¼ÑA¼ÑA¼ÑA¼ÑA¼ÑA¼ÑA¼ÑA¼ÑA¼ÑA¼ÑA¼ÑA¼ÑA¼ÑA¼ÑA¼ÑA¼ÑA¼ÑA¼ÑA¼ÑA¼ÑA¼ÑA¼ÑA¼ÑA¼ÑA¼ÑA¼ÑA¼ÑA¼ÑA¼ÑA¼ÑA¼ÑA¼ÑA¼ÑA¼ÑA¼ÑA¼ÑA¼ÑA¼ÑA¼ÑA¼ÑA¼ÑA¼ÑA¼ÑA¼ÑA¼ÑA¼ÑA¼ÑA¼ÑA¼ÑA¼ÑA¼ÑA¼ÑA¼ÑA¼ÑA¼ÑA¼ÑA¼ÑA¼ÑA¼ÑA¼ÑA¼ÑA¼ÑA¼ÑA¼ÑA¼ÑA¼ÑA¼ÑA¼ÑA¼ÑA¼ÑA¼ÑA¼ÑA¼ÑA¼ÑA¼ÑA¼ÑA¼ÑA¼ÑA¼ÑA¼ÑA¼ÑA¼ÑA¼ÑA¼ÑA¼ÑA¼ÑA¼ÑA¼ÑA¼ÑA¼ÑA¼ÑA¼ÑA¼ÑA¼ÑA¼ÑA¼ÑA¼ÑA¼ÑA¼ÑA¼ÑA¼ÑA¼ÑA¼ÑA¼ÑA¼ÑA¼ÑA¼ÑA¼ÑA¼ÑA¼ÑA¼ÑA¼ÑA¼ÑA¼ÑA¼ÑA¼ÑA¼ÑA¼ÑA¼ÑA¼ÑA¼ÑA¼ÑA¼ÑA¼ÑA¼ÑA¼ÑA¼ÑA¼ÑA¼ÑA¼ÑA¼ÑA¼ÑA¼ÑA¼ÑA¼ÑA¼ÑA¼ÑA¼ÑA¼ÑA¼ÑA¼ÑA¼ÑA¼ÑA¼ÑA¼ÑA¼ÑA¼ÑA¼ÑA¼ÑA¼ÑA¼ÑA¼ÑA¼ÑA¼ÑA¼ÑA¼ÑA¼ÑA¼ÑA¼ÑA¼ÑA¼ÑA¼ÑA¼ÑA¼ÑA¼ÑA¼ÑA¼ÑA¼ÑA¼ÑA¼ÑA¼ÑA¼ÑA¼ÑA¼ÑA¼ÑA¼ÑA¼ÑA¼ÑA¼ÑA¼ÑA¼ÑA¼ÑA¼ÑA¼ÑA¼ÑA¼ÑA¼ÑA¼ÑA¼ÑA¼ÑA¼ÑA¼ÑA¼ÑA¼ÑA¼ÑA¼ÑA¼ÑA¼ÑA¼ÑA¼ÑA¼ÑA¼ÑA¼ÑA¼ÑA¼ÑA¼ÑA¼ÑA¼ÑA¼ÑA¼ÑA¼ÑA¼ÑA¼ÑA¼ÑA¼ÑA¼ÑA¼ÑA¼ÑA¼ÑA¼ÑA¼ÑA¼ÑA¼ÑA¼ÑA¼ÑA¼ÑA¼ÑA¼ÑA¼ÑA¼ÑA¼ÑA¼ÑA¼ÑA¼ÑA¼ÑA¼ÑA¼ÑA¼ÑA¼ÑA¼ÑA¼ÑA¼ÑA¼ÑA¼ÑA¼ÑA¼ÑA¼ÑA¼ÑA¼ÑA¼ÑA¼ÑA¼ÑA¼ÑA¼ÑA¼ÑA¼ÑA¼ÑA¼ÑA¼ÑA¼ÑA¼ÑA¼ÑA¼ÑA¼ÑA¼ÑA¼ÑA¼ÑA¼ÑA¼ÑA¼ÑA¼ÑA¼ÑA¼ÑA¼ÑA¼ÑA¼ÑA¼ÑA¼ÑA¼ÑA¼ÑA¼ÑA¼ÑA¼ÑA¼ÑA¼ÑA¼ÑA¼ÑA¼ÑA¼ÑA¼ÑA¼ÑA¼ÑA¼ÑA¼ÑA¼ÑA¼ÑA¼ÑA¼ÑA¼ÑA¼ÑA¼ÑA¼ÑA¼ÑA¼ÑA¼ÑA¼ÑA¼ÑA¼ÑA¼ÑA¼ÑA¼ÑA¼ÑA¼ÑA¼ÑA¼ÑA¼ÑA¼ÑA¼ÑA¼ÑA¼ÑA¼ÑA¼ÑA¼ÑA¼ÑA¼ÑA¼ÑA¼ÑA¼ÑA¼ÑA¼ÑA¼ÑA¼ÑA¼ÑA¼ÑA¼ÑA¼ÑA¼ÑA¼ÑA¼ÑA¼ÑA¼ÑA¼ÑA¼ÑA¼ÑA¼ÑA¼ÑA¼ÑA¼ÑA¼ÑA¼ÑA¼ÑA¼ÑA¼ÑA¼ÑA¼ÑA¼ÑA¼ÑA¼ÑA¼ÑA¼ÑA¼ÑA¼ÑA¼ÑA¼ÑA¼ÑA¼ÑA¼ÑA¼ÑA¼ÑA¼ÑA¼ÑA¼ÑA¼ÑA¼ÑA¼ÑA¼ÑA¼ÑA¼ÑA¼ÑA¼ÑA¼ÑA¼ÑA¼ÑA¼ÑA¼ÑA¼ÑA¼ÑA¼ÑA¼ÑA¼ÑA¼ÑA¼ÑA¼ÑA¼ÑA¼ÑA¼ÑA¼ÑA¼ÑA¼ÑA¼ÑA¼ÑA¼ÑA¼ÑA¼ÑA¼ÑA¼ÑA¼ÑA¼ÑA¼ÑA¼ÑA¼ÑA¼ÑA¼ÑA¼ÑA¼ÑA¼ÑA¼ÑA¼ÑA¼ÑA¼ÑA¼ÑA¼ÑA¼ÑA¼ÑA¼ÑA¼ÑA¼ÑA¼ÑA¼ÑA¼ÑA¼ÑA¼ÑA¼ÑA¼ÑA¼ÑA¼ÑA¼ÑA¼ÑA¼ÑA¼ÑA¼ÑA¼ÑA¼ÑA¼ÑA¼ÑA¼ÑA¼ÑA¼ÑA¼ÑA¼ÑA¼ÑA¼ÑA¼ÑA¼ÑA¼ÑA¼ÑA¼ÑA¼ÑA¼ÑA¼ÑA¼ÑA¼ÑA¼ÑA¼ÑA¼ÑA¼ÑA¼ÑA¼ÑA¼ÑA¼ÑA¼ÑA¼ÑA¼ÑA¼ÑA¼ÑA¼ÑA¼ÑA¼ÑA¼ÑA¼ÑA¼ÑA¼ÑA¼ÑA¼ÑA¼ÑA¼ÑA¼ÑA¼ÑA¼ÑA¼ÑA¼ÑA¼ÑA¼ÑA¼ÑA¼ÑA¼ÑA¼ÑA¼ÑA¼ÑA¼ÑA¼ÑA¼ÑA¼ÑA¼ÑA¼ÑA¼ÑA¼ÑA¼ÑA¼ÑA¼ÑA¼ÑA¼ÑA¼ÑA¼ÑA¼ÑA¼ÑA¼ÑA¼ÑA¼ÑA¼ÑA¼ÑA¼ÑA¼ÑA¼ÑA¼ÑA¼ÑA¼ÑA¼ÑA¼ÑA¼ÑA¼ÑA¼ÑA¼ÑA¼ÑA¼ÑA¼ÑA¼ÑA¼ÑA¼ÑA¼ÑA¼ÑA¼ÑA¼ÑA¼ÑA¼ÑA¼ÑA¼ÑA¼ÑA¼ÑA¼ÑA¼ÑA¼ÑA¼ÑA¼ÑA¼ÑA¼ÑA¼ÑA¼ÑA¼ÑA¼ÑA¼ÑA¼ÑA¼ÑA¼ÑA¼ÑA¼ÑA¼ÑA¼ÑA¼ÑA¼ÑA¼ÑA¼ÑA¼ÑA¼ÑA¼ÑA¼ÑA¼ÑA¼ÑA¼ÑA¼ÑA¼ÑA¼ÑA¼ÑA¼ÑA¼ÑA¼ÑA¼ÑA¼ÑA¼ÑA¼ÑA¼ÑA¼ÑA¼ÑA¼ÑA¼ÑA¼ÑA¼ÑA¼ÑA¼ÑA¼ÑA¼ÑA¼ÑA¼ÑA¼ÑA¼ÑA¼ÑA¼ÑA¼ÑA¼ÑA¼ÑA¼ÑA¼ÑA¼ÑA¼ÑA¼ÑA¼ÑA¼ÑA¼ÑA¼ÑA¼ÑA¼ÑA¼ÑA¼ÑA¼ÑA¼ÑA¼ÑA¼ÑA¼ÑA¼ÑA¼ÑA¼ÑA¼ÑA¼ÑA¼ÑA¼ÑA¼ÑA¼ÑA¼ÑA¼ÑA¼ÑA¼ÑA¼ÑA¼ÑA¼ÑA¼ÑA¼ÑA¼ÑA¼ÑA¼ÑA¼ÑA¼ÑA¼ÑA¼ÑA¼ÑA¼ÑA¼ÑA¼ÑA¼ÑA¼ÑA¼ÑA¼ÑA¼ÑA¼ÑA¼ÑA¼ÑA¼ÑA¼ÑA¼ÑA¼ÑA¼ÑA¼ÑA¼ÑA¼ÑA¼ÑA¼ÑA¼ÑA¼ÑA¼ÑA¼ÑA¼ÑA¼ÑA¼ÑA¼ÑA¼ÑA¼ÑA¼ÑA¼ÑA¼ÑA¼ÑA¼ÑA¼ÑA¼ÑA¼ÑA¼ÑA¼ÑA¼ÑA¼ÑA¼ÑA¼ÑA¼ÑA¼ÑA¼ÑA¼ÑA¼ÑA¼ÑA¼ÑA¼ÑA¼ÑA¼ÑA¼ÑA¼ÑA¼ÑA¼ÑA¼ÑA¼ÑA¼ÑA¼ÑA¼ÑA¼ÑA¼ÑA¼ÑA¼ÑA¼ÑA¼ÑA¼ÑA¼ÑA¼ÑA¼ÑA¼ÑA¼ÑA¼ÑA¼ÑA¼ÑA¼ÑA¼ÑA¼ÑA¼ÑA¼ÑA¼ÑA¼ÑA¼ÑA¼ÑA¼ÑA¼ÑA¼ÑA¼ÑA¼ÑA¼ÑA¼ÑA¼ÑA¼ÑA¼ÑA¼ÑA¼ÑA¼ÑA¼ÑA¼ÑA¼ÑA¼ÑA¼ÑA¼ÑA¼ÑA¼ÑA¼ÑA¼ÑA¼ÑA¼ÑA¼ÑA¼ÑA¼ÑA¼ÑA¼ÑA¼ÑA¼ÑA¼ÑA¼ÑA¼ÑA¼ÑA¼ÑA¼ÑA¼ÑA¼ÑA¼ÑA¼ÑA¼ÑA¼ÑA¼ÑA¼ÑA¼ÑA¼ÑA¼ÑA¼ÑA¼ÑA¼ÑA¼ÑA¼ÑA¼ÑA¼ÑA¼ÑA¼ÑA¼ÑA¼ÑA¼ÑA¼ÑA¼ÑA¼ÑA¼ÑA¼ÑA¼ÑA¼ÑA¼ÑA¼ÑA¼ÑA¼ÑA¼ÑA¼ÑA¼ÑA¼ÑA¼ÑA¼ÑA¼ÑA¼ÑA¼ÑA¼ÑA¼ÑA¼ÑA¼ÑA¼ÑA¼ÑA¼ÑA¼ÑA¼ÑA¼ÑA¼ÑA¼ÑA¼ÑA¼ÑA¼ÑA¼ÑA¼ÑA¼ÑA¼ÑA¼ÑA¼ÑA¼ÑA¼ÑA¼ÑA¼ÑA¼ÑA¼ÑA¼ÑA¼ÑA¼ÑA¼ÑA¼ÑA¼ÑA¼ÑA¼ÑA¼ÑA¼ÑA¼ÑA¼ÑA¼ÑA¼ÑA¼ÑA¼ÑA¼ÑA¼ÑA¼ÑA¼ÑA¼ÑA¼ÑA¼ÑA¼ÑA¼ÑA¼ÑA¼ÑA¼ÑA¼ÑA¼ÑA¼ÑA¼ÑA¼ÑA¼ÑA¼ÑA¼ÑA¼ÑA¼ÑA¼ÑA¼ÑA¼ÑA¼ÑA¼ÑA¼ÑA¼ÑA¼ÑA¼ÑA¼ÑA¼ÑA¼ÑA¼ÑA¼ÑA¼ÑA¼ÑA¼ÑA¼ÑA¼ÑA¼ÑA¼ÑA¼ÑA¼ÑA¼ÑA¼ÑA¼ÑA¼ÑA¼ÑA¼ÑA¼ÑA¼ÑA¼ÑA¼ÑA¼ÑA¼ÑA¼ÑA¼ÑA¼ÑA¼ÑA¼ÑA¼ÑA¼ÑA¼ÑA¼ÑA¼ÑA¼ÑA¼ÑA¼ÑA¼ÑA¼ÑA¼ÑA¼ÑA¼ÑA¼ÑA¼ÑA¼ÑA¼ÑA¼ÑA¼ÑA¼ÑA¼ÑA¼ÑA¼ÑA¼ÑA¼ÑA¼ÑA¼ÑA¼ÑA¼ÑA¼ÑA¼ÑA¼ÑA¼ÑA¼ÑA¼ÑA¼ÑA¼ÑA¼ÑA¼ÑA¼ÑA¼ÑA¼ÑA¼ÑA¼ÑA¼ÑA¼ÑA¼ÑA¼ÑA¼ÑA¼ÑA¼ÑA¼ÑA¼ÑA¼ÑA¼ÑA¼ÑA¼ÑA¼ÑA¼ÑA¼ÑA¼ÑA¼ÑA¼ÑA¼ÑA¼ÑA¼ÑA¼ÑA¼ÑA¼ÑA¼ÑA¼ÑA¼ÑA¼ÑA¼ÑA¼ÑA¼ÑA¼ÑA¼ÑA¼ÑA¼ÑA¼ÑA¼ÑA¼ÑA¼ÑA¼ÑA¼ÑA¼ÑA¼ÑA¼ÑA¼ÑA¼ÑA¼ÑA¼ÑA¼ÑA¼ÑA¼ÑA¼ÑA¼ÑA¼ÑA¼ÑA¼ÑA¼ÑA¼ÑA¼ÑA¼ÑA¼ÑA¼ÑA¼ÑA¼ÑA¼ÑA¼ÑA¼ÑA¼ÑA¼ÑA¼ÑA¼ÑA¼ÑA¼ÑA¼ÑA¼ÑA¼ÑA¼ÑA¼ÑA¼ÑA¼ÑA¼ÑA¼ÑA¼ÑA¼ÑA¼ÑA¼ÑA¼ÑA¼ÑA¼ÑA¼ÑA¼ÑA¼ÑA¼ÑA¼ÑA¼ÑA¼ÑA¼ÑA¼ÑA¼ÑA¼ÑA¼ÑA¼ÑA¼ÑA¼ÑA¼ÑA¼ÑA¼ÑA¼ÑA¼ÑA¼ÑA¼ÑA¼ÑA¼ÑA¼ÑA¼ÑA¼ÑA¼ÑA¼ÑA¼ÑA¼ÑA¼ÑA¼ÑA¼ÑA¼ÑA¼ÑA¼ÑA¼ÑA¼ÑA¼ÑA¼ÑA¼ÑA¼ÑA¼ÑA¼ÑA¼ÑA¼ÑA¼ÑA¼ÑA¼ÑA¼ÑA¼ÑA¼ÑA¼ÑA¼ÑA¼ÑA¼ÑA¼ÑA¼ÑA¼ÑA¼ÑA¼ÑA¼ÑA¼ÑA¼ÑA¼ÑA¼ÑA¼ÑA¼ÑA¼ÑA¼ÑA¼ÑA¼ÑA¼ÑA¼ÑA¼ÑA¼ÑA¼ÑA¼ÑA¼ÑA¼ÑA¼ÑA¼ÑA¼ÑA¼ÑA¼ÑA¼ÑA¼ÑA¼ÑA¼ÑA¼ÑA¼ÑA¼ÑA¼ÑA¼ÑA¼ÑA¼ÑA¼ÑA¼ÑA¼ÑA¼ÑA¼ÑA¼ÑA¼ÑA¼ÑA¼ÑA¼ÑA¼ÑA¼ÑA¼ÑA¼ÑA¼ÑA¼ÑA¼ÑA¼ÑA¼ÑA¼ÑA¼ÑA¼ÑA¼ÑA¼ÑA¼ÑA¼ÑA¼ÑA¼ÑA¼ÑA¼ÑA¼ÑA¼ÑA¼ÑA¼ÑA¼ÑA¼ÑA¼ÑA¼ÑA¼ÑA¼ÑA¼ÑA¼ÑA¼ÑA¼ÑA¼ÑA¼ÑA¼ÑA¼ÑA¼ÑA¼ÑA¼ÑA¼ÑA¼ÑA¼ÑA¼ÑA¼ÑA¼ÑA¼ÑA¼ÑA¼ÑA¼ÑA¼ÑA¼ÑA¼ÑA¼ÑA¼ÑA¼ÑA¼ÑA¼ÑA¼ÑA¼ÑA¼ÑA¼ÑA¼ÑA¼ÑA¼ÑA¼ÑA¼ÑA¼ÑA¼ÑA¼ÑA¼ÑA¼ÑA¼ÑA¼ÑA¼ÑA¼ÑA¼ÑA¼ÑA¼ÑA¼ÑA¼ÑA¼ÑA¼ÑA¼ÑA¼ÑA¼ÑA¼ÑA¼ÑA¼ÑA¼ÑA¼ÑA¼ÑA¼ÑA¼ÑA¼ÑA¼ÑA¼ÑA¼ÑA¼ÑA¼ÑA¼ÑA¼ÑA¼ÑA¼ÑA¼ÑA¼ÑA¼ÑA¼ÑA¼ÑA¼ÑA¼ÑA¼ÑA¼ÑA¼ÑA¼ÑA¼ÑA¼ÑA¼ÑA¼ÑA¼ÑA¼ÑA¼ÑA¼ÑA¼ÑA¼ÑA¼ÑA¼ÑA¼ÑA¼ÑA¼ÑA¼ÑA¼ÑA¼ÑA¼ÑA¼ÑA¼ÑA¼ÑA¼ÑA¼ÑA¼ÑA¼ÑA¼ÑA¼ÑA¼ÑA¼ÑA¼ÑA¼ÑA¼ÑA¼ÑA¼ÑA¼ÑA¼ÑA¼ÑA¼ÑA¼ÑA¼ÑA¼ÑA¼ÑA¼ÑA¼ÑA¼ÑA¼ÑA¼ÑA¼ÑA¼ÑA¼ÑA¼ÑA¼ÑA¼ÑA¼ÑA¼ÑA¼ÑA¼ÑA¼ÑA¼ÑA¼ÑA¼ÑA¼ÑA¼ÑA¼ÑA¼ÑA¼ÑA¼ÑA¼ÑA¼ÑA¼ÑA¼ÑA¼ÑA¼ÑA¼ÑA¼ÑA¼ÑA¼ÑA¼ÑA¼ÑA¼ÑA¼ÑA¼ÑA¼ÑA¼ÑA¼ÑA¼ÑA¼ÑA¼ÑA¼ÑA¼ÑA¼ÑA¼ÑA¼ÑA¼ÑA¼ÑA¼ÑA¼ÑA¼ÑA¼ÑA¼ÑA¼ÑA¼ÑA¼ÑA¼ÑA¼ÑA¼ÑA¼ÑA¼ÑA¼ÑA¼ÑA¼ÑA¼ÑA¼ÑA¼ÑA¼ÑA¼ÑA¼ÑA¼ÑA¼ÑA¼ÑA¼ÑA¼ÑA¼ÑA¼ÑA¼ÑA¼ÑA¼ÑA¼ÑA¼ÑA¼ÑA¼ÑA¼ÑA¼ÑA¼ÑA¼ÑA¼ÑA¼ÑA¼ÑA¼ÑA¼ÑA¼ÑA¼ÑA¼ÑA¼ÑA¼ÑA¼ÑA¼ÑA¼ÑA¼ÑA¼ÑA¼ÑA¼ÑA¼ÑA¼ÑA¼ÑA¼ÑA¼ÑA¼ÑA¼ÑA¼ÑA¼ÑA¼ÑA¼ÑA¼ÑA¼ÑA¼ÑA¼ÑA¼ÑA¼ÑA¼ÑA¼ÑA¼ÑA¼ÑA¼ÑA¼ÑA¼ÑA¼ÑA¼ÑA¼ÑA¼ÑA¼ÑA¼ÑA¼ÑA¼ÑA¼ÑA¼ÑA¼ÑA¼ÑA¼ÑA¼ÑA¼ÑA¼ÑA¼ÑA¼ÑA¼ÑA¼ÑA¼ÑA¼ÑA¼ÑA¼ÑA¼ÑA¼ÑA¼ÑA¼ÑA¼ÑA¼ÑA¼ÑA¼ÑA¼ÑA¼ÑA¼ÑA¼ÑA¼ÑA¼ÑA¼ÑA¼ÑA¼ÑA¼ÑA¼ÑA¼ÑA¼ÑA¼ÑA¼ÑA¼ÑA¼ÑA¼ÑA¼ÑA¼ÑA¼ÑA¼ÑA¼ÑA¼ÑA¼ÑA¼ÑA¼ÑA¼ÑA¼ÑA¼ÑA¼ÑA¼ÑA¼ÑA¼ÑA¼ÑA¼ÑA¼ÑA¼ÑA¼ÑA¼ÑA¼ÑA¼ÑA¼ÑA¼ÑA¼ÑA¼ÑA¼ÑA¼ÑA¼ÑA¼ÑA¼ÑA¼ÑA¼ÑA¼ÑA¼ÑA¼ÑA¼ÑA¼ÑA¼ÑA¼ÑA¼ÑA¼ÑA¼ÑA¼ÑA¼ÑA¼ÑA¼ÑA¼ÑA¼ÑA¼ÑA¼ÑA¼ÑA¼ÑA¼ÑA¼ÑA¼ÑA¼ÑA¼ÑA¼ÑA¼ÑA¼ÑA¼ÑA¼ÑA¼ÑA¼ÑA¼ÑA¼ÑA¼ÑA¼ÑA¼ÑA¼ÑA¼ÑA¼ÑA¼ÑA¼ÑA¼ÑA¼ÑA¼ÑA¼ÑA¼ÑA¼ÑA¼ÑA¼ÑA¼ÑA¼ÑA¼ÑA¼ÑA¼ÑA¼ÑA¼ÑA¼ÑA¼ÑA¼ÑA¼ÑA¼ÑA¼ÑA¼ÑA¼ÑA¼ÑA¼ÑA¼ÑA¼ÑA¼ÑA¼ÑA¼ÑA¼ÑA¼ÑA¼ÑA¼ÑA¼ÑA¼ÑA¼ÑA¼ÑA¼ÑA¼ÑA¼ÑA¼ÑA¼ÑA¼ÑA¼ÑA¼ÑA¼ÑA¼ÑA¼ÑA¼ÑA¼ÑA¼ÑA¼ÑA¼ÑA¼ÑA¼ÑA¼ÑA¼ÑA¼ÑA¼ÑA¼ÑA¼ÑA¼ÑA¼ÑA¼ÑA¼ÑA¼ÑA¼ÑA¼ÑA¼ÑA¼ÑA¼ÑA¼ÑA¼ÑA¼ÑA¼ÑA¼ÑA¼ÑA¼ÑA¼ÑA¼ÑA¼ÑA¼ÑA¼ÑA¼ÑA¼ÑA¼ÑA¼ÑA¼ÑA¼ÑA¼ÑA¼ÑA¼ÑA¼ÑA¼ÑA¼ÑA¼ÑA¼ÑA¼ÑA¼ÑA¼ÑA¼ÑA¼ÑA¼ÑA¼ÑA¼ÑA¼ÑA¼ÑA¼ÑA¼ÑA¼ÑA¼ÑA¼ÑA¼ÑA¼ÑA¼ÑA¼ÑA¼ÑA¼ÑA¼ÑA¼ÑA¼ÑA¼ÑA¼ÑA¼ÑA¼ÑA¼ÑA¼ÑA¼ÑA¼ÑA¼ÑA¼ÑA¼ÑA¼ÑA¼ÑA¼ÑA¼ÑA¼ÑA¼ÑA¼ÑA¼ÑA¼ÑA¼ÑA¼ÑA¼ÑA¼ÑA¼ÑA¼ÑA¼ÑA¼ÑA¼ÑA¼ÑA¼ÑA¼ÑA¼ÑA¼ÑA¼ÑA¼ÑA¼ÑA¼ÑA¼ÑA¼ÑA¼ÑA¼ÑA¼ÑA¼ÑA¼ÑA¼ÑA¼ÑA¼ÑA¼ÑA¼ÑA¼ÑA¼ÑA¼ÑA¼ÑA¼ÑA¼ÑA¼ÑA¼ÑA¼ÑA¼ÑA¼ÑA¼ÑA¼ÑA¼ÑA¼ÑA¼ÑA¼ÑA¼ÑA¼ÑA¼ÑA¼ÑA¼ÑA¼ÑA¼ÑA¼ÑA¼ÑA¼ÑA¼ÑA¼ÑA¼ÑA¼ÑA¼ÑA¼ÑA¼ÑA¼ÑA¼ÑA¼ÑA¼ÑA¼ÑA¼ÑA¼ÑA¼ÑA¼ÑA¼ÑA¼ÑA¼ÑA¼ÑA¼ÑA¼ÑA¼ÑA¼ÑA¼ÑA¼ÑA¼ÑA¼ÑA¼ÑA¼ÑA¼ÑA¼ÑA¼ÑA¼ÑA¼ÑA¼ÑA¼ÑA¼ÑA¼ÑA¼ÑA¼ÑA¼ÑA¼ÑA¼ÑA¼ÑA¼ÑA¼ÑA¼ÑA¼ÑA¼ÑA¼ÑA¼ÑA¼ÑA¼ÑA¼ÑA¼ÑA¼ÑA¼ÑA¼ÑA¼ÑA¼ÑA¼ÑA¼ÑA¼ÑA¼ÑA¼ÑA¼ÑA¼ÑA¼ÑA¼ÑA¼ÑA¼ÑA¼ÑA¼ÑA¼ÑA¼ÑA¼ÑA¼ÑA¼ÑA¼ÑA¼ÑA¼ÑA¼ÑA¼ÑA¼ÑA¼ÑA¼ÑA¼ÑA¼ÑA¼ÑA¼ÑA¼ÑA¼ÑA¼ÑA¼ÑA¼ÑA¼ÑA¼ÑA¼ÑA¼ÑA¼ÑA¼ÑA¼ÑA¼ÑA¼ÑA¼ÑA¼ÑA¼ÑA¼ÑA¼ÑA¼ÑA¼ÑA¼ÑA¼ÑA¼ÑA¼ÑA¼ÑA¼ÑA¼ÑA¼ÑA¼ÑA¼ÑA¼ÑA¼ÑA¼ÑA¼ÑA¼ÑA¼ÑA¼ÑA¼ÑA¼ÑA¼ÑA¼ÑA¼ÑA¼ÑA¼ÑA¼ÑA¼ÑA¼ÑA¼ÑA¼ÑA¼ÑA¼ÑA¼ÑA¼ÑA¼ÑA¼ÑA¼ÑA¼ÑA¼ÑA¼ÑA¼ÑA¼ÑA¼ÑA¼ÑA¼ÑA¼ÑA¼ÑA¼ÑA¼ÑA¼ÑA¼ÑA¼ÑA¼ÑA¼ÑA¼ÑA¼ÑA¼ÑA¼ÑA¼ÑA¼ÑA¼ÑA¼ÑA¼ÑA¼ÑA¼ÑA¼ÑA¼ÑA¼ÑA¼ÑA¼ÑA¼ÑA¼ÑA¼ÑA¼ÑA¼ÑA¼ÑA¼ÑA¼ÑA¼ÑA¼ÑA¼ÑA¼ÑA¼ÑA¼ÑA¼ÑA¼ÑA¼ÑA¼ÑA¼ÑA¼ÑA¼ÑA¼ÑA¼ÑA¼ÑA¼ÑA¼ÑA¼ÑA¼ÑA¼ÑA¼ÑA¼ÑA¼ÑA¼ÑA¼ÑA¼ÑA¼ÑA¼ÑA¼ÑA¼ÑA¼ÑA¼ÑA¼ÑA¼ÑA¼ÑA¼ÑA¼ÑA¼ÑA¼ÑA¼ÑA¼ÑA¼ÑA¼ÑA¼ÑA¼ÑA¼ÑA¼ÑA¼ÑA¼ÑA¼ÑA¼ÑA¼ÑA¼ÑA¼ÑA¼ÑA¼ÑA¼ÑA¼ÑA¼ÑA¼ÑA¼ÑA¼ÑA¼ÑA¼ÑA¼ÑA¼ÑA¼ÑA¼ÑA¼ÑA¼ÑA¼ÑA¼ÑA¼ÑA¼ÑA¼ÑA¼ÑA¼ÑA¼ÑA¼ÑA¼ÑA¼ÑA¼ÑA¼ÑA¼ÑA¼ÑA¼ÑA¼ÑA¼ÑA¼ÑA¼ÑA¼ÑA¼ÑA¼ÑA¼ÑA¼ÑA¼ÑA¼ÑA¼ÑA¼ÑA¼ÑA¼ÑA¼ÑA¼ÑA¼ÑA¼ÑA¼ÑA¼ÑA¼ÑA¼ÑA¼ÑA¼ÑA¼ÑA¼ÑA¼ÑA¼ÑA¼ÑA¼ÑA¼ÑA¼ÑA¼ÑA¼ÑA¼ÑA¼ÑA¼ÑA¼ÑA¼ÑA¼ÑA¼ÑA¼ÑA¼ÑA¼ÑA¼ÑA¼ÑA¼ÑA¼ÑA¼ÑA¼ÑA¼ÑA¼ÑA¼ÑA¼ÑA¼ÑA¼ÑA¼ÑA¼ÑA¼ÑA¼ÑA¼ÑA¼ÑA¼ÑA¼ÑA¼ÑA¼ÑA¼ÑA¼ÑA¼ÑA¼ÑA¼ÑA¼ÑA¼ÑA¼ÑA¼ÑA¼ÑA¼ÑA¼ÑA¼ÑA¼ÑA¼ÑA¼ÑA¼ÑA¼ÑA¼ÑA¼ÑA¼ÑA¼ÑA¼ÑA¼ÑA¼ÑA¼ÑA¼ÑA¼ÑA¼ÑA¼ÑA¼ÑA¼ÑA¼ÑA¼ÑA¼ÑA¼ÑA¼ÑA¼ÑA¼ÑA¼ÑA¼ÑA¼ÑA¼ÑA¼ÑA¼ÑA¼ÑA¼ÑA¼ÑA¼ÑA¼ÑA¼ÑA¼ÑA¼ÑA¼ÑA¼ÑA¼ÑA¼ÑA¼ÑA¼ÑA¼ÑA¼ÑA¼ÑA¼ÑA¼ÑA¼ÑA¼ÑA¼ÑA¼ÑA¼ÑA¼ÑA¼ÑA¼ÑA¼ÑA¼ÑA¼ÑA¼ÑA¼ÑA¼ÑA¼ÑA¼ÑA¼ÑA¼ÑA¼ÑA¼ÑA¼ÑA¼ÑA¼ÑA¼ÑA¼ÑA¼ÑA¼ÑA¼ÑA¼ÑA¼ÑA¼ÑA¼ÑA¼ÑA¼ÑA¼ÑA¼ÑA¼ÑA¼ÑA¼ÑA¼ÑA¼ÑA¼ÑA¼ÑA¼ÑA¼ÑA¼ÑA¼ÑA¼ÑA¼ÑA¼ÑA¼ÑA¼ÑA¼ÑA¼ÑA¼ÑA¼ÑA¼ÑA¼ÑA¼ÑA¼ÑA¼ÑA¼ÑA¼ÑA¼ÑA¼ÑA¼ÑA¼ÑA¼ÑA¼ÑA¼ÑA¼ÑA¼ÑA¼ÑA¼ÑA¼ÑA¼ÑA¼ÑA¼ÑA¼ÑA¼ÑA¼ÑA¼ÑA¼ÑA¼ÑA¼ÑA¼ÑA¼ÑA¼ÑA¼ÑA¼ÑA¼ÑA¼ÑA¼ÑA¼ÑA¼ÑA¼ÑA¼ÑA¼ÑA¼ÑA¼ÑA¼ÑA¼ÑA¼ÑA¼ÑA¼ÑA¼ÑA¼ÑA¼ÑA¼ÑA¼ÑA¼ÑA¼ÑA¼ÑA¼ÑA¼ÑA¼ÑA¼ÑA¼ÑA¼ÑA¼ÑA¼ÑA¼ÑA¼ÑA¼ÑA¼ÑA¼ÑA¼ÑA¼ÑA¼ÑA¼ÑA¼ÑA¼ÑA¼ÑA¼ÑA¼ÑA¼ÑA¼ÑA¼ÑA¼ÑA¼ÑA¼ÑA¼ÑA¼ÑA¼ÑA¼ÑA¼ÑA¼ÑA¼ÑA¼ÑA¼ÑA¼ÑA¼ÑA¼ÑA¼ÑA¼ÑA¼ÑA¼ÑA¼ÑA¼ÑA¼ÑA¼ÑA¼ÑA¼ÑA¼ÑA¼ÑA¼ÑA¼ÑA¼ÑA¼ÑA¼ÑA¼ÑA¼ÑA¼ÑA¼ÑA¼ÑA¼ÑA¼ÑA¼ÑA¼ÑA¼ÑA¼ÑA¼ÑA¼ÑA¼ÑA¼ÑA¼ÑA¼ÑA¼ÑA¼ÑA¼ÑA¼ÑA¼ÑA¼ÑA¼ÑA¼ÑA¼ÑA¼ÑA¼ÑA¼ÑA¼ÑA¼ÑA¼ÑA¼ÑA¼ÑA¼ÑA¼ÑA¼ÑA¼ÑA¼ÑA¼ÑA¼ÑA¼ÑA¼ÑA¼ÑA¼ÑA¼ÑA¼ÑA¼ÑA¼ÑA¼ÑA¼ÑA¼ÑA¼ÑA¼ÑA¼ÑA¼ÑA¼ÑA¼ÑA¼ÑA¼ÑA¼ÑA¼ÑA¼ÑA¼ÑA¼ÑA¼ÑA¼ÑA¼ÑA¼ÑA¼ÑA¼ÑA¼ÑA¼ÑA¼ÑA¼ÑA¼ÑA¼ÑA¼ÑA¼ÑA¼ÑA¼ÑA¼ÑA¼ÑA¼ÑA¼ÑA¼ÑA¼ÑA¼ÑA¼ÑA¼ÑA¼ÑA¼ÑA¼ÑA¼ÑA¼ÑA¼ÑA¼ÑA¼ÑA¼ÑA¼ÑA¼ÑA¼ÑA¼ÑA¼ÑA¼ÑA¼ÑA¼ÑA¼ÑA¼ÑA¼ÑA¼ÑA¼ÑA¼ÑA¼ÑA¼ÑA¼ÑA¼ÑA¼ÑA¼ÑA¼ÑA¼ÑA¼ÑA¼ÑA¼ÑA¼ÑA¼ÑA¼ÑA¼ÑA¼ÑA¼ÑA¼ÑA¼ÑA¼ÑA¼ÑA¼ÑA¼ÑA¼ÑA¼ÑA¼ÑA¼ÑA¼ÑA¼ÑA¼ÑA¼ÑA¼ÑA¼ÑA¼ÑA¼ÑA¼ÑA¼ÑA¼ÑA¼ÑA¼ÑA¼ÑA¼ÑA¼ÑA¼ÑA¼ÑA¼ÑA¼ÑA¼ÑA¼ÑA¼ÑA¼ÑA¼ÑA¼ÑA¼ÑA¼ÑA¼ÑA¼ÑA¼ÑA¼ÑA¼ÑA¼ÑA¼ÑA¼ÑA¼ÑA¼ÑA¼ÑA¼ÑA¼ÑA¼ÑA¼ÑA¼ÑA¼ÑA¼ÑA¼ÑA¼ÑA¼ÑA¼ÑA¼ÑA¼ÑA¼ÑA¼ÑA¼ÑA¼ÑA¼ÑA¼ÑA¼ÑA¼ÑA¼ÑA¼ÑA¼ÑA¼ÑA¼ÑA¼ÑA¼ÑA¼ÑA¼ÑA¼ÑA¼ÑA¼ÑA¼ÑA¼ÑA¼ÑA¼ÑA¼ÑA¼ÑA¼ÑA¼ÑA¼ÑA¼ÑA¼ÑA¼ÑA¼ÑA¼ÑA¼ÑA¼ÑA¼ÑA¼ÑA¼ÑA¼ÑA¼ÑA¼ÑA¼ÑA¼ÑA¼ÑA¼ÑA¼ÑA¼ÑA¼ÑA¼ÑA¼ÑA¼ÑA¼ÑA¼ÑA¼ÑA¼ÑA¼ÑA¼ÑA¼ÑA¼ÑA¼ÑA¼ÑA¼ÑA¼ÑA¼ÑA¼ÑA¼ÑA¼ÑA¼ÑA¼ÑA¼ÑA¼ÑA¼ÑA¼ÑA¼ÑA¼ÑA¼ÑA¼ÑA¼ÑA¼ÑA¼ÑA¼ÑA¼ÑA¼ÑA¼ÑA¼ÑA¼ÑA¼ÑA¼ÑA¼ÑA¼ÑA¼ÑA¼ÑA¼ÑA¼ÑA¼ÑA¼ÑA¼ÑA¼ÑA¼ÑA¼ÑA¼ÑA¼ÑA¼ÑA¼ÑA¼ÑA¼ÑA¼ÑA¼ÑA¼ÑA¼ÑA¼ÑA¼ÑA¼ÑA¼ÑA¼ÑA¼ÑA¼ÑA¼ÑA¼ÑA¼ÑA¼ÑA¼ÑA¼ÑA¼ÑA¼ÑA¼ÑA¼ÑA¼ÑA¼ÑA¼ÑA¼ÑA¼ÑA¼ÑA¼ÑA¼ÑA¼ÑA¼ÑA¼ÑA¼ÑA¼ÑA¼ÑA¼ÑA¼ÑA¼ÑA¼ÑA¼ÑA¼ÑA¼ÑA¼ÑA¼ÑA¼ÑA¼ÑA¼ÑA¼ÑA¼ÑA¼ÑA¼ÑA¼ÑA¼ÑA¼ÑA¼ÑA¼ÑA¼ÑA¼ÑA¼ÑA¼ÑA¼ÑA¼ÑA¼ÑA¼ÑA¼ÑA¼ÑA¼ÑA¼ÑA¼ÑA¼ÑA¼ÑA¼ÑA¼ÑA¼ÑA¼ÑA¼ÑA¼ÑA¼ÑA¼ÑA¼ÑA¼ÑA¼ÑA¼ÑA¼ÑA¼ÑA¼ÑA¼ÑA¼ÑA¼ÑA¼ÑA¼ÑA¼ÑA¼ÑA¼ÑA¼ÑA¼ÑA¼ÑA¼ÑA¼ÑA¼ÑA¼ÑA¼ÑA¼ÑA¼ÑA¼ÑA¼ÑA¼ÑA¼ÑA¼ÑA¼ÑA¼ÑA¼ÑA¼ÑA¼ÑA¼ÑA¼ÑA¼ÑA¼ÑA¼ÑA¼ÑA¼ÑA¼ÑA¼ÑA¼ÑA¼ÑA¼ÑA¼ÑA¼ÑA¼ÑA¼ÑA¼ÑA¼ÑA¼ÑA¼ÑA¼ÑA¼ÑA¼ÑA¼ÑA¼ÑA¼ÑA¼ÑA¼ÑA¼ÑA¼ÑA¼ÑA¼ÑA¼ÑA¼ÑA¼ÑA¼ÑA¼ÑA¼ÑA¼ÑA¼ÑA¼ÑA¼ÑA¼ÑA¼ÑA¼ÑA¼ÑA¼ÑA¼ÑA¼ÑA¼ÑA¼ÑA¼ÑA¼ÑA¼ÑA¼ÑA¼ÑA¼ÑA¼ÑA¼ÑA¼ÑA¼ÑA¼ÑA¼ÑA¼ÑA¼ÑA¼ÑA¼ÑA¼ÑA¼ÑA¼ÑA¼ÑA¼ÑA¼ÑA¼ÑA¼ÑA¼ÑA¼ÑA¼ÑA¼ÑA¼ÑA¼ÑA¼ÑA¼ÑA¼ÑA¼ÑA¼ÑA¼ÑA¼ÑA¼ÑA¼ÑA¼ÑA¼ÑA¼ÑA¼ÑA¼ÑA¼ÑA¼ÑA¼ÑA¼ÑA¼ÑA¼ÑA¼ÑA¼ÑA¼ÑA¼ÑA¼ÑA¼ÑA¼ÑA¼ÑA¼ÑA¼ÑA¼ÑA¼ÑA¼ÑA¼ÑA¼ÑA¼ÑA¼ÑA¼ÑA¼ÑA¼ÑA¼ÑA¼ÑA¼ÑA¼ÑA¼ÑA¼ÑA¼ÑA¼ÑA¼ÑA¼ÑA¼ÑA¼ÑA¼ÑA¼ÑA¼ÑA¼ÑA¼ÑA¼ÑA¼ÑA¼ÑA¼ÑA¼ÑA¼ÑA¼ÑA¼ÑA¼ÑA¼ÑA¼ÑA¼ÑA¼ÑA¼ÑA¼ÑA¼ÑA¼ÑA¼ÑA¼ÑA¼ÑA¼ÑA¼ÑA¼ÑA¼ÑA¼ÑA¼ÑA¼ÑA¼ÑA¼ÑA¼ÑA¼ÑA¼ÑA¼ÑA¼ÑA¼ÑA¼ÑA¼ÑA¼ÑA¼ÑA¼ÑA¼ÑA¼ÑA¼ÑA¼ÑA¼ÑA¼ÑA¼ÑA¼ÑA¼ÑA¼ÑA¼ÑA¼ÑA¼ÑA¼ÑA¼ÑA¼ÑA¼ÑA¼ÑA¼ÑA¼ÑA¼ÑA¼ÑA¼ÑA¼ÑA¼ÑA¼ÑA¼ÑA¼ÑA¼ÑA¼ÑA¼ÑA¼ÑA¼ÑA¼ÑA¼ÑA¼ÑA¼ÑA¼ÑA¼ÑA¼ÑA¼ÑA¼ÑA¼ÑA¼ÑA¼ÑA¼ÑA¼ÑA¼ÑA¼ÑA¼ÑA¼ÑA¼ÑA¼ÑA¼ÑA¼ÑA¼ÑA¼ÑA¼ÑA¼ÑA¼ÑA¼ÑA¼ÑA¼ÑA¼ÑA¼ÑA¼ÑA¼ÑA¼ÑA¼ÑA¼ÑA¼ÑA¼ÑA¼ÑA¼ÑA¼ÑA¼ÑA¼ÑA¼ÑA¼ÑA¼ÑA¼ÑA¼ÑA¼ÑA¼ÑA¼ÑA¼ÑA¼ÑA¼ÑA¼ÑA¼ÑA¼ÑA¼ÑA¼ÑA¼ÑA¼ÑA¼ÑA¼ÑA¼ÑA¼ÑA¼ÑA¼ÑA¼ÑA¼ÑA¼ÑA¼ÑA¼ÑA¼ÑA¼ÑA¼ÑA¼ÑA¼ÑA¼ÑA¼ÑA¼ÑA¼ÑA¼ÑA¼ÑA¼ÑA¼ÑA¼ÑA¼ÑA¼ÑA¼ÑA¼ÑA¼ÑA¼ÑA¼ÑA¼ÑA¼ÑA¼ÑA¼ÑA¼ÑA¼ÑA¼ÑA¼ÑA¼ÑA¼ÑA¼ÑA¼ÑA¼ÑA¼ÑA¼ÑA¼ÑA¼ÑA¼ÑA¼ÑA¼ÑA¼ÑA¼ÑA¼ÑA¼ÑA¼ÑA¼ÑA¼ÑA¼ÑA¼ÑA¼ÑA¼ÑA¼ÑA¼ÑA¼ÑA¼ÑA¼ÑA¼ÑA¼ÑA¼ÑA¼ÑA¼ÑA¼ÑA¼ÑA¼ÑA¼ÑA¼ÑA¼ÑA¼ÑA¼ÑA¼ÑA¼ÑA¼ÑA¼ÑA¼ÑA¼ÑA¼ÑA¼ÑA¼ÑA¼ÑA¼ÑA¼ÑA¼ÑA¼ÑA¼ÑA¼ÑA¼ÑA¼ÑA¼ÑA¼ÑA¼ÑA¼ÑA¼ÑA¼ÑA¼ÑA¼ÑA¼ÑA¼ÑA¼ÑA¼ÑA¼ÑA¼ÑA¼ÑA¼ÑA¼ÑA¼ÑA¼ÑA¼ÑA¼ÑA¼ÑA¼ÑA¼ÑA¼ÑA¼ÑA¼ÑA¼ÑA¼ÑA¼ÑA¼ÑA¼ÑA¼ÑA¼ÑA¼ÑA¼ÑA¼ÑA¼ÑA¼ÑA¼ÑA¼ÑA¼ÑA¼ÑA¼ÑA¼ÑA¼ÑA¼ÑA¼ÑA¼ÑA¼ÑA¼ÑA¼ÑA¼ÑA¼ÑA¼ÑA¼ÑA¼ÑA¼ÑA¼ÑA¼ÑA¼ÑA¼ÑA¼ÑA¼ÑA¼ÑA¼ÑA¼ÑA¼ÑA¼ÑA¼ÑA¼ÑA¼ÑA¼ÑA¼ÑA¼ÑA¼ÑA¼ÑA¼ÑA¼ÑA¼ÑA¼ÑA¼ÑA¼ÑA¼ÑA¼ÑA¼ÑA¼ÑA¼ÑA¼ÑA¼ÑA¼ÑA¼ÑA¼ÑA¼ÑA¼ÑA¼ÑA¼ÑA¼ÑA¼ÑA¼ÑA¼ÑA¼ÑA¼ÑA¼ÑA¼ÑA¼ÑA¼ÑA¼ÑA¼ÑA¼ÑA¼ÑA¼ÑA¼ÑA¼ÑA¼ÑA¼ÑA¼ÑA¼ÑA¼ÑA¼ÑA¼ÑA¼ÑA¼ÑA¼ÑA¼ÑA¼ÑA¼ÑA¼ÑA¼ÑA¼ÑA¼ÑA¼ÑA¼ÑA¼ÑA¼ÑA¼ÑA¼ÑA¼ÑA¼ÑA¼ÑA¼ÑA¼ÑA¼ÑA¼ÑA¼ÑA¼ÑA¼ÑA¼ÑA¼ÑA¼ÑA¼ÑA¼ÑA¼ÑA¼ÑA¼ÑA¼ÑA¼ÑA¼ÑA¼ÑA¼ÑA¼ÑA¼ÑA¼ÑA¼ÑA¼ÑA¼ÑA¼ÑA¼ÑA¼ÑA¼ÑA¼ÑA¼ÑA¼ÑA¼ÑA¼ÑA¼ÑA¼ÑA¼ÑA¼ÑA¼ÑA¼ÑA¼ÑA¼ÑA¼ÑA¼ÑA¼ÑA¼ÑA¼ÑA¼ÑA¼ÑA¼ÑA¼ÑA¼ÑA¼ÑA¼ÑA¼ÑA¼ÑA¼ÑA¼ÑA¼ÑA¼ÑA¼ÑA¼ÑA¼ÑA¼ÑA¼ÑA¼ÑA¼ÑA¼ÑA¼ÑA¼ÑA¼ÑA¼ÑA¼ÑA¼ÑA¼ÑA¼ÑA¼ÑA¼ÑA¼ÑA¼ÑA¼ÑA¼ÑA¼ÑA¼ÑA¼ÑA¼ÑA¼ÑA¼ÑA¼ÑA¼ÑA¼ÑA¼ÑA¼ÑA¼ÑA¼ÑA¼ÑA¼ÑA¼ÑA¼ÑA¼ÑA¼ÑA¼ÑA¼ÑA¼ÑA¼ÑA¼ÑA¼ÑA¼ÑA¼ÑA¼ÑA¼ÑA¼ÑA¼ÑA¼ÑA¼ÑA¼ÑA¼ÑA¼ÑA¼ÑA¼ÑA¼ÑA¼ÑA¼ÑA¼ÑA¼ÑA¼ÑA¼ÑA¼ÑA¼ÑA¼ÑA¼ÑA¼ÑA¼ÑA¼ÑA¼ÑA¼ÑA¼ÑA¼ÑA¼ÑA¼ÑA¼ÑA¼ÑA¼ÑA¼ÑA¼ÑA¼ÑA¼ÑA¼ÑA¼ÑA¼ÑA¼ÑA¼ÑA¼ÑA¼ÑA¼ÑA¼ÑA¼ÑA¼ÑA¼ÑA¼ÑA¼ÑA¼ÑA¼ÑA¼ÑA¼ÑA¼ÑA¼ÑA¼ÑA¼ÑA¼ÑA¼ÑA¼ÑA¼ÑA¼ÑA¼ÑA¼ÑA¼ÑA¼ÑA¼ÑA¼ÑA¼ÑA¼ÑA¼ÑA¼ÑA¼ÑA¼ÑA¼ÑA¼ÑA¼ÑA¼ÑA¼ÑA¼ÑA¼ÑA¼ÑA¼ÑA¼ÑA¼ÑA¼ÑA¼ÑA¼ÑA¼ÑA¼ÑA¼ÑA¼ÑA¼ÑA¼ÑA¼ÑA¼ÑA¼ÑA¼ÑA¼ÑA¼ÑA¼ÑA¼ÑA¼ÑA¼ÑA¼ÑA¼ÑA¼ÑA¼ÑA¼ÑA¼ÑA¼ÑA¼ÑA¼ÑA¼ÑA¼ÑA¼ÑA¼ÑA¼ÑA¼ÑA¼ÑA¼ÑA¼ÑA¼ÑA¼ÑA¼ÑA¼ÑA¼ÑA¼ÑA¼ÑA¼ÑA¼ÑA¼ÑA¼ÑA¼ÑA¼ÑA¼ÑA¼ÑA¼ÑA¼ÑA¼ÑA¼ÑA¼ÑA¼ÑA¼ÑA¼ÑA¼ÑA¼ÑA¼ÑA¼ÑA¼ÑA¼ÑA¼ÑA¼ÑA¼ÑA¼ÑA¼ÑA¼ÑA¼ÑA¼ÑA¼ÑA¼ÑA¼ÑA¼ÑA¼ÑA¼ÑA¼ÑA¼ÑA¼ÑA¼ÑA¼ÑA¼ÑA¼ÑA¼ÑA¼ÑA¼ÑA¼ÑA¼ÑA¼ÑA¼ÑA¼ÑA¼ÑA¼ÑA¼ÑA¼ÑA¼ÑA¼ÑA¼ÑA¼ÑA¼ÑA¼ÑA¼ÑA¼ÑA¼ÑA¼ÑA¼ÑA¼ÑA¼ÑA¼ÑA¼ÑA¼ÑA¼ÑA¼ÑA¼ÑA¼ÑA¼ÑA¼ÑA¼ÑA¼ÑA¼ÑA¼ÑA¼ÑA¼ÑA¼ÑA¼ÑA¼ÑA¼ÑA¼ÑA¼ÑA¼ÑA¼ÑA¼ÑA¼ÑA¼ÑA¼ÑA¼ÑA¼ÑA¼ÑA¼ÑA¼ÑA¼ÑA¼ÑA¼ÑA¼ÑA¼ÑA¼ÑA¼ÑA¼ÑA¼ÑA¼ÑA¼ÑA¼ÑA¼ÑA¼ÑA¼ÑA¼ÑA¼ÑA¼ÑA¼ÑA¼ÑA¼ÑA¼ÑA¼ÑA¼ÑA¼ÑA¼ÑA¼ÑA¼ÑA¼ÑA¼ÑA¼ÑA¼ÑA¼ÑA¼ÑA¼ÑA¼ÑA¼ÑA¼ÑA¼ÑA¼ÑA¼ÑA¼ÑA¼ÑA¼ÑA¼ÑA¼ÑA¼ÑA¼ÑA¼ÑA¼ÑA¼ÑA¼ÑA¼ÑA¼ÑA¼ÑA¼ÑA¼ÑA¼ÑA¼ÑA¼ÑA¼ÑA¼ÑA¼ÑA¼ÑA¼ÑA¼ÑA¼ÑA¼ÑA¼ÑA¼ÑA¼ÑA¼ÑA¼ÑA¼ÑA¼ÑA¼ÑA¼ÑA¼ÑA¼ÑA¼ÑA¼ÑA¼ÑA¼ÑA¼ÑA¼ÑA¼ÑA¼ÑA¼ÑA¼ÑA¼ÑA¼ÑA¼ÑA¼ÑA¼ÑA¼ÑA¼ÑA¼ÑA¼ÑA¼ÑA¼ÑA¼ÑA¼ÑA¼ÑA¼ÑA¼ÑA¼ÑA¼ÑA¼ÑA¼ÑA¼ÑA¼ÑA¼ÑA¼ÑA¼ÑA¼ÑA¼ÑA¼ÑA¼ÑA¼ÑA¼ÑA¼ÑA¼ÑA¼ÑA¼ÑA¼ÑA¼ÑA¼ÑA¼ÑA¼ÑA¼ÑA¼ÑA¼ÑA¼ÑA¼ÑA¼ÑA¼ÑA¼ÑA¼ÑA¼ÑA¼ÑA¼ÑA¼ÑA¼ÑA¼ÑA¼ÑA¼ÑA¼ÑA¼ÑA¼ÑA¼ÑA¼ÑA¼ÑA¼ÑA¼ÑA¼ÑA¼ÑA¼ÑA¼ÑA¼ÑA¼ÑA¼ÑA¼ÑA¼ÑA¼ÑA¼ÑA¼ÑA¼ÑA¼ÑA¼ÑA¼ÑA¼ÑA¼ÑA¼ÑA¼ÑA¼ÑA¼ÑA¼ÑA¼ÑA¼ÑA¼ÑA¼ÑA¼ÑA¼ÑA¼ÑA¼ÑA¼ÑA¼ÑA¼ÑA¼ÑA¼ÑA¼ÑA¼ÑA¼ÑA¼ÑA¼ÑA¼ÑA¼ÑA¼ÑA¼ÑA¼ÑA¼ÑA¼ÑA¼ÑA¼ÑA¼ÑA¼ÑA¼ÑA¼ÑA¼ÑA¼ÑA¼ÑA¼ÑA¼ÑA¼ÑA¼ÑA¼ÑA¼ÑA¼ÑA¼ÑA¼ÑA¼ÑA¼ÑA¼ÑA¼ÑA¼ÑA¼ÑA¼ÑA¼ÑA¼ÑA¼ÑA¼ÑA¼ÑA¼ÑA¼ÑA¼ÑA¼ÑA¼ÑA¼ÑA¼ÑA¼ÑA¼ÑA¼ÑA¼ÑA¼ÑA¼ÑA¼ÑA¼ÑA¼ÑA¼ÑA¼ÑA¼ÑA¼ÑA¼ÑA¼ÑA¼ÑA¼ÑA¼ÑA¼ÑA¼ÑA¼ÑA¼ÑA¼ÑA¼ÑA¼ÑA¼ÑA¼ÑA¼ÑA¼ÑA¼ÑA¼ÑA¼ÑA¼ÑA¼ÑA¼ÑA¼ÑA¼ÑA¼ÑA¼ÑA¼ÑA¼ÑA¼ÑA¼ÑA¼ÑA¼ÑA¼ÑA¼ÑA¼ÑA¼ÑA¼ÑA¼ÑA¼ÑA¼ÑA¼ÑA¼ÑA¼ÑA¼ÑA¼ÑA¼ÑA¼ÑA¼ÑA¼ÑA¼ÑA¼ÑA¼ÑA¼ÑA¼ÑA¼ÑA¼ÑA¼ÑA¼ÑA¼ÑA¼ÑA¼ÑA¼ÑA¼ÑA¼ÑA¼ÑA¼ÑA¼ÑA¼ÑA¼ÑA¼ÑA¼ÑA¼ÑA¼ÑA¼ÑA¼ÑA¼ÑA¼ÑA¼ÑA¼ÑA¼ÑA¼ÑA¼ÑA¼ÑA¼ÑA¼ÑA¼ÑA¼ÑA¼ÑA¼ÑA¼ÑA¼ÑA¼ÑA¼ÑA¼ÑA¼ÑA¼ÑA¼ÑA¼ÑA¼ÑA¼ÑA¼ÑA¼ÑA¼ÑA¼ÑA¼ÑA¼ÑA¼ÑA¼ÑA¼ÑA¼ÑA¼ÑA¼ÑA¼ÑA¼ÑA¼ÑA¼ÑA¼ÑA¼ÑA¼ÑA¼ÑA¼ÑA¼ÑA¼ÑA¼ÑA¼ÑA¼ÑA¼ÑA¼ÑA¼ÑA¼ÑA¼ÑA¼ÑA¼ÑA¼ÑA¼ÑA¼ÑA¼ÑA¼ÑA¼ÑA¼ÑA¼ÑA¼ÑA¼ÑA¼ÑA¼ÑA¼ÑA¼ÑA¼ÑA¼ÑA¼ÑA¼ÑA¼ÑA¼ÑA¼ÑA¼ÑA¼ÑA¼ÑA¼ÑA¼ÑA¼ÑA¼ÑA¼ÑA¼ÑA¼ÑA¼ÑA¼ÑA¼ÑA¼ÑA¼ÑA¼ÑA¼ÑA¼ÑA¼ÑA¼ÑA¼ÑA¼ÑA¼ÑA¼ÑA¼ÑA¼ÑA¼ÑA¼ÑA¼ÑA¼ÑA¼ÑA¼ÑA¼ÑA¼ÑA¼ÑA¼ÑA¼ÑA¼ÑA¼ÑA¼ÑA¼ÑA¼ÑA¼ÑA¼ÑA¼ÑA¼ÑA¼ÑA¼ÑA¼ÑA¼ÑA¼ÑA¼ÑA¼ÑA¼ÑA¼ÑA¼ÑA¼ÑA¼ÑA¼ÑA¼ÑA¼ÑA¼ÑA¼ÑA¼ÑA¼ÑA¼ÑA¼ÑA¼ÑA¼ÑA¼ÑA¼ÑA¼ÑA¼ÑA¼ÑA¼ÑA¼ÑA¼ÑA¼ÑA¼ÑA¼ÑA¼ÑA¼ÑA¼ÑA¼ÑA¼ÑA¼ÑA¼ÑA¼ÑA¼ÑA¼ÑA¼ÑA¼ÑA¼ÑA¼ÑA¼ÑA¼ÑA¼ÑA¼ÑA¼ÑA¼ÑA¼ÑA¼ÑA¼ÑA¼ÑA¼ÑA¼ÑA¼ÑA¼ÑA¼ÑA¼ÑA¼ÑA¼ÑA¼ÑA¼ÑA¼ÑA¼ÑA¼ÑA¼ÑA¼ÑA¼ÑA¼ÑA¼ÑA¼ÑA¼ÑA¼ÑA¼ÑA¼ÑA¼ÑA¼ÑA¼ÑA¼ÑA¼ÑA¼ÑA¼ÑA¼ÑA¼ÑA¼ÑA¼ÑA¼ÑA¼ÑA¼ÑA¼ÑA¼ÑA¼ÑA¼ÑA¼ÑA¼ÑA¼ÑA¼ÑA¼ÑA¼ÑA¼ÑA¼ÑA¼ÑA¼ÑA¼ÑA¼ÑA¼ÑA¼ÑA¼ÑA¼ÑA¼ÑA¼ÑA¼ÑA¼ÑA¼ÑA¼ÑA¼ÑA¼ÑA¼ÑA¼ÑA¼ÑA¼ÑA¼ÑA¼ÑA¼ÑA¼ÑA¼ÑA¼ÑA¼ÑA¼ÑA¼ÑA¼ÑA¼ÑA¼ÑA¼ÑA¼ÑA¼ÑA¼ÑA¼ÑA¼ÑA¼ÑA¼ÑA¼ÑA¼ÑA¼ÑA¼ÑA¼ÑA¼ÑA¼ÑA¼ÑA¼ÑA¼ÑA¼ÑA¼ÑA¼ÑA¼ÑA¼ÑA¼ÑA¼ÑA¼ÑA¼ÑA¼ÑA¼ÑA¼ÑA¼ÑA¼ÑA¼ÑA¼ÑA¼ÑA¼ÑA¼ÑA¼ÑA¼ÑA¼ÑA¼ÑA¼ÑA¼ÑA¼ÑA¼ÑA¼ÑA¼ÑA¼ÑA¼ÑA¼ÑA¼ÑA¼ÑA¼ÑA¼ÑA¼ÑA¼ÑA¼ÑA¼ÑA¼ÑA¼ÑA¼ÑA¼ÑA¼ÑA¼ÑA¼ÑA¼ÑA¼ÑA¼ÑA¼ÑA¼ÑA¼ÑA¼ÑA¼ÑA¼ÑA¼ÑA¼ÑA¼ÑA¼ÑA¼ÑA¼ÑA¼ÑA¼ÑA¼ÑA¼ÑA¼ÑA¼ÑA¼ÑA¼ÑA¼ÑA¼ÑA¼ÑA¼ÑA¼ÑA¼ÑA¼ÑA¼ÑA¼ÑA¼ÑA¼ÑA¼ÑA¼ÑA¼ÑA¼ÑA¼ÑA¼ÑA¼ÑA¼ÑA¼ÑA¼ÑA¼ÑA¼ÑA¼ÑA¼ÑA¼ÑA¼ÑA¼ÑA¼ÑA¼ÑA¼ÑA¼ÑA¼ÑA¼ÑA¼ÑA¼ÑA¼ÑA¼ÑA¼ÑA¼ÑA¼ÑA¼ÑA¼ÑA¼ÑA¼ÑA¼ÑA¼ÑA¼ÑA¼ÑA¼ÑA¼ÑA¼ÑA¼ÑA¼ÑA¼ÑA¼ÑA¼ÑA¼ÑA¼ÑA¼ÑA¼ÑA¼ÑA¼ÑA¼ÑA¼ÑA¼ÑA¼ÑA¼ÑA¼ÑA¼ÑA¼ÑA¼ÑA¼ÑA¼ÑA¼ÑA¼ÑA¼ÑA¼ÑA¼ÑA¼ÑA¼ÑA¼ÑA¼ÑA¼ÑA¼ÑA¼ÑA¼ÑA¼ÑA¼ÑA¼ÑA¼ÑA¼ÑA¼ÑA¼ÑA¼ÑA¼ÑA¼ÑA¼ÑA¼ÑA¼ÑA¼ÑA¼ÑA¼ÑA¼ÑA¼ÑA¼ÑA¼ÑA¼ÑA¼ÑA¼ÑA¼ÑA¼ÑA¼ÑA¼ÑA¼ÑA¼ÑA¼ÑA¼ÑA¼ÑA¼ÑA¼ÑA¼ÑA¼ÑA¼ÑA¼ÑA¼ÑA¼ÑA¼ÑA¼ÑA¼ÑA¼ÑA¼ÑA¼ÑA¼ÑA¼ÑA¼ÑA¼ÑA¼ÑA¼ÑA¼ÑA¼ÑA¼ÑA¼ÑA¼ÑA¼ÑA¼ÑA¼ÑA¼ÑA¼ÑA¼ÑA¼ÑA¼ÑA¼ÑA¼ÑA¼ÑA¼ÑA¼ÑA¼ÑA¼ÑA¼ÑA¼ÑA¼ÑA¼ÑA¼ÑA¼ÑA¼ÑA¼ÑA¼ÑA¼ÑA¼ÑA¼ÑA¼ÑA¼ÑA¼ÑA¼ÑA¼ÑA¼ÑA¼ÑA¼ÑA¼ÑA¼ÑA¼ÑA¼ÑA¼ÑA¼ÑA¼ÑA¼ÑA¼ÑA¼ÑA¼ÑA¼ÑA¼ÑA¼ÑA¼ÑA¼ÑA¼ÑA¼ÑA¼ÑA¼ÑA¼ÑA¼ÑA¼ÑA¼ÑA¼ÑA¼ÑA¼ÑA¼ÑA¼ÑA¼ÑA¼ÑA¼ÑA¼ÑA¼ÑA¼ÑA¼ÑA¼ÑA¼ÑA¼ÑA¼ÑA¼ÑA¼ÑA¼ÑA¼ÑA¼ÑA¼ÑA¼ÑA¼ÑA¼ÑA¼ÑA¼ÑA¼ÑA¼ÑA¼ÑA¼ÑA¼ÑA¼ÑA¼ÑA¼ÑA¼ÑA¼ÑA¼ÑA¼ÑA¼ÑA¼ÑA¼ÑA¼ÑA¼ÑA¼ÑA¼ÑA¼ÑA¼ÑA¼ÑA¼ÑA¼ÑA¼ÑA¼ÑA¼ÑA¼ÑA¼ÑA¼ÑA¼ÑA¼ÑA¼ÑA¼ÑA¼ÑA¼ÑA¼ÑA¼ÑA¼ÑA¼ÑA¼ÑA¼ÑA¼ÑA¼ÑA¼ÑA¼ÑA¼ÑA¼ÑA¼ÑA¼ÑA¼ÑA¼ÑA¼ÑA¼ÑA¼ÑA¼ÑA¼ÑA¼ÑA¼ÑA¼ÑA¼ÑA¼ÑA¼ÑA¼ÑA¼ÑA¼ÑA¼ÑA¼ÑA¼ÑA¼ÑA¼ÑA¼ÑA¼ÑA¼ÑA¼ÑA¼ÑA¼ÑA¼ÑA¼ÑA¼ÑA¼ÑA¼ÑA¼ÑA¼ÑA¼ÑA¼ÑA¼ÑA¼ÑA¼ÑA¼ÑA¼ÑA¼ÑA¼ÑA¼ÑA¼ÑA¼ÑA¼ÑA¼ÑA¼ÑA¼ÑA¼ÑA¼ÑA¼ÑA¼ÑA¼ÑA¼ÑA¼ÑA¼ÑA¼ÑA¼ÑA¼ÑA¼ÑA¼ÑA¼ÑA¼ÑA¼ÑA¼ÑA¼ÑA¼ÑA¼ÑA¼ÑA¼ÑA¼ÑA¼ÑA¼ÑA¼ÑA¼ÑA¼ÑA¼ÑA¼ÑA¼ÑA¼ÑA¼ÑA¼ÑA¼ÑA¼ÑA¼ÑA¼ÑA¼ÑA¼ÑA¼ÑA¼ÑA¼ÑA¼ÑA¼ÑA¼ÑA¼ÑA¼ÑA¼ÑA¼ÑA¼ÑA¼ÑA¼ÑA¼ÑA¼ÑA¼ÑA¼ÑA¼ÑA¼ÑA¼ÑA¼ÑA¼ÑA¼ÑA¼ÑA¼ÑA¼ÑA¼ÑA¼ÑA¼ÑA¼ÑA¼ÑA¼ÑA¼ÑA¼ÑA¼ÑA¼ÑA¼ÑA¼ÑA¼ÑA¼ÑA¼ÑA¼ÑA¼ÑA¼ÑA¼ÑA¼ÑA¼ÑA¼ÑA¼ÑA¼ÑA¼ÑA¼ÑA¼ÑA¼ÑA¼ÑA¼ÑA¼ÑA¼ÑA¼ÑA¼ÑA¼ÑA¼ÑA¼ÑA¼ÑA¼ÑA¼ÑA¼ÑA¼ÑA¼ÑA¼ÑA¼ÑA¼ÑA¼ÑA¼ÑA¼ÑA¼ÑA¼ÑA¼ÑA¼ÑA¼ÑA¼ÑA¼ÑA¼ÑA¼ÑA¼ÑA¼ÑA¼ÑA¼ÑA¼ÑA¼ÑA¼ÑA¼ÑA¼ÑA¼ÑA¼ÑA¼ÑA¼ÑA¼ÑA¼ÑA¼ÑA¼ÑA¼ÑA¼ÑA¼ÑA¼ÑA¼ÑA¼ÑA¼ÑA¼ÑA¼ÑA¼ÑA¼ÑA¼ÑA¼ÑA¼ÑA¼ÑA¼ÑA¼ÑA¼ÑA¼ÑA¼ÑA¼ÑA¼ÑA¼ÑA¼ÑA¼ÑA¼ÑA¼ÑA¼ÑA¼ÑA¼ÑA¼ÑA¼ÑA¼ÑA¼ÑA¼ÑA¼ÑA¼ÑA¼ÑA¼ÑA¼ÑA¼ÑA¼ÑA¼ÑA¼ÑA¼ÑA¼ÑA¼ÑA¼ÑA¼ÑA¼ÑA¼ÑA¼ÑA¼ÑA¼ÑA¼ÑA¼ÑA¼ÑA¼ÑA¼ÑA¼ÑA¼ÑA¼ÑA¼ÑA¼ÑA¼ÑA¼ÑA¼ÑA¼ÑA¼ÑA¼ÑA¼ÑA¼ÑA¼ÑA¼ÑA¼ÑA¼ÑA¼ÑA¼ÑA¼ÑA¼ÑA¼ÑA¼ÑA¼ÑA¼ÑA¼ÑA¼ÑA¼ÑA¼ÑA¼ÑA¼ÑA¼ÑA¼ÑA¼ÑA¼ÑA¼ÑA¼ÑA¼ÑA¼ÑA¼ÑA¼ÑA¼ÑA¼ÑA¼ÑA¼ÑA¼ÑA¼ÑA¼ÑA¼ÑA¼ÑA¼ÑA¼ÑA¼ÑA¼ÑA¼ÑA¼ÑA¼ÑA¼ÑA¼ÑA¼ÑA¼ÑA¼ÑA¼ÑA¼ÑA¼ÑA¼ÑA¼ÑA¼ÑA¼ÑA¼ÑA¼ÑA¼ÑA¼ÑA¼ÑA¼ÑA¼ÑA¼ÑA¼ÑA¼ÑA¼ÑA¼ÑA¼ÑA¼ÑA¼ÑA¼ÑA¼ÑA¼ÑA¼ÑA¼ÑA¼ÑA¼ÑA¼ÑA¼ÑA¼ÑA¼ÑA¼ÑA¼ÑA¼ÑA¼ÑA¼ÑA¼ÑA¼ÑA¼ÑA¼ÑA¼ÑA¼ÑA¼ÑA¼ÑA¼ÑA¼ÑA¼ÑA¼ÑA¼ÑA¼ÑA¼ÑA¼ÑA¼ÑA¼ÑA¼ÑA¼ÑA¼ÑA¼ÑA¼ÑA¼ÑA¼ÑA¼ÑA¼ÑA¼ÑA¼ÑA¼ÑA¼ÑA¼ÑA¼ÑA¼ÑA¼ÑA¼ÑA¼ÑA¼ÑA¼ÑA¼ÑA¼ÑA¼ÑA¼ÑA¼ÑA¼ÑA¼ÑA¼ÑA¼ÑA¼ÑA¼ÑA¼ÑA¼ÑA¼ÑA¼ÑA¼ÑA¼ÑA¼ÑA¼ÑA¼ÑA¼ÑA¼ÑA¼ÑA¼ÑA¼ÑA¼ÑA¼ÑA¼ÑA¼ÑA¼ÑA¼ÑA¼ÑA¼ÑA¼ÑA¼ÑA¼ÑA¼ÑA¼ÑA¼ÑA¼ÑA¼ÑA¼ÑA¼ÑA¼ÑA¼ÑA¼ÑA¼ÑA¼ÑA¼ÑA¼ÑA¼ÑA¼ÑA¼ÑA¼ÑA¼ÑA¼ÑA¼ÑA¼ÑA¼ÑA¼ÑA¼ÑA¼ÑA¼ÑA¼ÑA¼ÑA¼ÑA¼ÑA¼ÑA¼ÑA¼ÑA¼ÑA¼ÑA¼ÑA¼ÑA¼ÑA¼ÑA¼ÑA¼ÑA¼ÑA¼ÑA¼ÑA¼ÑA¼ÑA¼ÑA¼ÑA¼ÑA¼ÑA¼ÑA¼ÑA¼ÑA¼ÑA¼ÑA¼ÑA¼ÑA¼ÑA¼ÑA¼ÑA¼ÑA¼ÑA¼ÑA¼ÑA¼ÑA¼ÑA¼ÑA¼ÑA¼ÑA¼ÑA¼ÑA¼ÑA¼ÑA¼ÑA¼ÑA¼ÑA¼ÑA¼ÑA¼ÑA¼ÑA¼ÑA¼ÑA¼ÑA¼ÑA¼ÑA¼ÑA¼ÑA¼ÑA¼ÑA¼ÑA¼ÑA¼ÑA¼ÑA¼ÑA¼ÑA¼ÑA¼ÑA¼ÑA¼ÑA¼ÑA¼ÑA¼ÑA¼ÑA¼ÑA¼ÑA¼ÑA¼ÑA¼ÑA¼ÑA¼ÑA¼ÑA¼ÑA¼ÑA¼ÑA¼ÑA¼ÑA¼ÑA¼ÑA¼ÑA¼ÑA¼ÑA¼ÑA¼ÑA¼ÑA¼ÑA¼ÑA¼ÑA¼ÑA¼ÑA¼ÑA¼ÑA¼ÑA¼ÑA¼ÑA¼ÑA¼ÑA¼ÑA¼ÑA¼ÑA¼ÑA¼ÑA¼ÑA¼ÑA¼ÑA¼ÑA¼ÑA¼ÑA¼ÑA¼ÑA¼ÑA¼ÑA¼ÑA¼ÑA¼ÑA¼ÑA¼ÑA¼ÑA¼ÑA¼ÑA¼ÑA¼ÑA¼ÑA¼ÑA¼ÑA¼ÑA¼ÑA¼ÑA¼ÑA¼ÑA¼ÑA¼ÑA¼ÑA¼ÑA¼ÑA¼ÑA¼ÑA¼ÑA¼ÑA¼ÑA¼ÑA¼ÑA¼ÑA¼ÑA¼ÑA¼ÑA¼ÑA¼ÑA¼ÑA¼ÑA¼ÑA¼ÑA¼ÑA¼ÑA¼ÑA¼ÑA¼ÑA¼ÑA¼ÑA¼ÑA¼ÑA¼ÑA¼ÑA¼ÑA¼ÑA¼ÑA¼ÑA¼ÑA¼ÑA¼ÑA¼ÑA¼ÑA¼ÑA¼ÑA¼ÑA¼ÑA¼ÑA¼ÑA¼ÑA¼ÑA¼ÑA¼ÑA¼ÑA¼ÑA¼ÑA¼ÑA¼ÑA¼ÑA¼ÑA¼ÑA¼ÑA¼ÑA¼ÑA¼ÑA¼ÑA¼ÑA¼ÑA¼ÑA¼ÑA¼ÑA¼ÑA¼ÑA¼ÑA¼ÑA¼ÑA¼ÑA¼ÑA¼ÑA¼ÑA¼ÑA¼ÑA¼ÑA¼ÑA¼ÑA¼ÑA¼ÑA¼ÑA¼ÑA¼ÑA¼ÑA¼ÑA¼ÑA¼ÑA¼ÑA¼ÑA¼ÑA¼ÑA¼ÑA¼ÑA¼ÑA¼ÑA¼ÑA¼ÑA¼ÑA¼ÑA¼ÑA¼ÑA¼ÑA¼ÑA¼ÑA¼ÑA¼ÑA¼ÑA¼ÑA¼ÑA¼ÑA¼ÑA¼ÑA¼ÑA¼ÑA¼ÑA¼ÑA¼ÑA¼ÑA¼ÑA¼ÑA¼ÑA¼ÑA¼ÑA¼ÑA¼ÑA¼ÑA¼ÑA¼ÑA¼ÑA¼ÑA¼ÑA¼ÑA¼ÑA¼ÑA¼ÑA¼ÑA¼ÑA¼ÑA¼ÑA¼ÑA¼ÑA¼ÑA¼ÑA¼ÑA¼ÑA¼ÑA¼ÑA¼ÑA¼ÑA¼ÑA¼ÑA¼ÑA¼ÑA¼ÑA¼ÑA¼ÑA¼ÑA¼ÑA¼ÑA¼ÑA¼ÑA¼ÑA¼ÑA¼ÑA¼ÑA¼ÑA¼ÑA¼ÑA¼ÑA¼ÑA¼ÑA¼ÑA¼ÑA¼ÑA¼ÑA¼ÑA¼ÑA¼ÑA¼ÑA¼ÑA¼ÑA¼ÑA¼ÑA¼ÑA¼ÑA¼ÑA¼ÑA¼ÑA¼ÑA¼ÑA¼ÑA¼ÑA¼ÑA¼ÑA¼ÑA¼ÑA¼ÑA¼ÑA¼ÑA¼ÑA¼ÑA¼ÑA¼ÑA¼ÑA¼ÑA¼ÑA¼ÑA¼ÑA¼ÑA¼ÑA¼ÑA¼ÑA¼ÑA¼ÑA¼ÑA¼ÑA¼ÑA¼ÑA¼ÑA¼ÑA¼ÑA¼ÑA¼ÑA¼ÑA¼ÑA¼ÑA¼ÑA¼ÑA¼ÑA¼ÑA¼ÑA¼ÑA¼ÑA¼ÑA¼ÑA¼ÑA¼ÑA¼ÑA¼ÑA¼ÑA¼ÑA¼ÑA¼ÑA¼ÑA¼ÑA¼ÑA¼ÑA¼ÑA¼ÑA¼ÑA¼ÑA¼ÑA¼ÑA¼ÑA¼ÑA¼ÑA¼ÑA¼ÑA¼ÑA¼ÑA¼ÑA¼ÑA¼ÑA¼ÑA¼ÑA¼ÑA¼ÑA¼ÑA¼ÑA¼ÑA¼ÑA¼ÑA¼ÑA¼ÑA¼ÑA¼ÑA¼ÑA¼ÑA¼ÑA¼ÑA¼ÑA¼ÑA¼ÑA¼ÑA¼ÑA¼ÑA¼ÑA¼ÑA¼ÑA¼ÑA¼ÑA¼ÑA¼ÑA¼ÑA¼ÑA¼ÑA¼ÑA¼ÑA¼ÑA¼ÑA¼ÑA¼ÑA¼ÑA¼ÑA¼ÑA¼ÑA¼ÑA¼ÑA¼ÑA¼ÑA¼ÑA¼ÑA¼ÑA¼ÑA¼ÑA¼ÑA¼ÑA¼ÑA¼ÑA¼ÑA¼ÑA¼ÑA¼ÑA¼ÑA¼ÑA¼ÑA¼ÑA¼ÑA¼ÑA¼ÑA¼ÑA¼ÑA¼ÑA¼ÑA¼ÑA¼ÑA¼ÑA¼ÑA¼ÑA¼ÑA¼ÑA¼ÑA¼ÑA¼ÑA¼ÑA¼ÑA¼ÑA¼ÑA¼ÑA¼ÑA¼ÑA¼ÑA¼ÑA¼ÑA¼ÑA¼ÑA¼ÑA¼ÑA¼ÑA¼ÑA¼ÑA¼ÑA¼ÑA¼ÑA¼ÑA¼ÑA¼ÑA¼ÑA¼ÑA¼ÑA¼ÑA¼ÑA¼ÑA¼ÑA¼ÑA¼ÑA¼ÑA¼ÑA¼ÑA¼ÑA¼ÑA¼ÑA¼ÑA¼ÑA¼ÑA¼ÑA¼ÑA¼ÑA¼ÑA¼ÑA¼ÑA¼ÑA¼ÑA¼ÑA¼ÑA¼ÑA¼ÑA¼ÑA¼ÑA¼ÑA¼ÑA¼ÑA¼ÑA¼ÑA¼ÑA¼ÑA¼ÑA¼ÑA¼ÑA¼ÑA¼ÑA¼ÑA¼ÑA¼ÑA¼ÑA¼ÑA¼ÑA¼ÑA¼ÑA¼ÑA¼ÑA¼ÑA¼ÑA¼ÑA¼ÑA¼ÑA¼ÑA¼ÑA¼ÑA¼ÑA¼ÑA¼ÑA¼ÑA¼ÑA¼ÑA¼ÑA¼ÑA¼ÑA¼ÑA¼ÑA¼ÑA¼ÑA¼ÑA¼ÑA¼ÑA¼ÑA¼ÑA¼ÑA¼ÑA¼ÑA¼ÑA¼ÑA¼ÑA¼ÑA¼ÑA¼ÑA¼ÑA¼ÑA¼ÑA¼ÑA¼ÑA¼ÑA¼ÑA¼ÑA¼ÑA¼ÑA¼ÑA¼ÑA¼ÑA¼ÑA¼ÑA¼ÑA¼ÑA¼ÑA¼ÑA¼ÑA¼ÑA¼ÑA¼ÑA¼ÑA¼ÑA¼ÑA¼ÑA¼ÑA¼ÑA¼ÑA¼ÑA¼ÑA¼ÑA¼ÑA¼ÑA¼ÑA¼ÑA¼ÑA¼ÑA¼ÑA¼ÑA¼ÑA¼ÑA¼ÑA¼ÑA¼ÑA¼ÑA¼ÑA¼ÑA¼ÑA¼ÑA¼ÑA¼ÑA¼ÑA¼ÑA¼ÑA¼ÑA¼ÑA¼ÑA¼ÑA¼ÑA¼ÑA¼ÑA¼ÑA¼ÑA¼ÑA¼ÑA¼ÑA¼ÑA¼ÑA¼ÑA¼ÑA¼ÑA¼ÑA¼ÑA¼ÑA¼ÑA¼ÑA¼ÑA¼ÑA¼ÑA¼ÑA¼ÑA¼ÑA¼ÑA¼ÑA¼ÑA¼ÑA¼ÑA¼ÑA¼ÑA¼ÑA¼ÑA¼ÑA¼ÑA¼ÑA¼ÑA¼ÑA¼ÑA¼ÑA¼ÑA¼ÑA¼ÑA¼ÑA¼ÑA¼ÑA¼ÑA¼ÑA¼ÑA¼ÑA¼ÑA¼ÑA¼ÑA¼ÑA¼ÑA¼ÑA¼ÑA¼ÑA¼ÑA¼ÑA¼ÑA¼ÑA¼ÑA¼ÑA¼ÑA¼ÑA¼ÑA¼ÑA¼ÑA¼ÑA¼ÑA¼ÑA¼ÑA¼ÑA¼ÑA¼ÑA¼ÑA¼ÑA¼ÑA¼ÑA¼ÑA¼ÑA¼ÑA¼ÑA¼ÑA¼ÑA¼ÑA¼ÑA¼ÑA¼ÑA¼ÑA¼ÑA¼ÑA¼ÑA¼ÑA¼ÑA¼ÑA¼ÑA¼ÑA¼ÑA¼ÑA¼ÑA¼ÑA¼ÑA¼ÑA¼ÑA¼ÑA¼ÑA¼ÑA¼ÑA¼ÑA¼ÑA¼ÑA¼ÑA¼ÑA¼ÑA¼ÑA¼ÑA¼ÑA¼ÑA¼ÑA¼ÑA¼ÑA¼ÑA¼ÑA¼ÑA¼ÑA¼ÑA¼ÑA¼ÑA¼ÑA¼ÑA¼ÑA¼ÑA¼ÑA¼ÑA¼ÑA¼ÑA¼ÑA¼ÑA¼ÑA¼ÑA¼ÑA¼ÑA¼ÑA¼ÑA¼ÑA¼ÑA¼ÑA¼ÑA¼ÑA¼ÑA¼ÑA¼ÑA¼ÑA¼ÑA¼ÑA¼ÑA¼ÑA¼ÑA¼ÑA¼ÑA¼ÑA¼ÑA¼ÑA¼ÑA¼ÑA¼ÑA¼ÑA¼ÑA¼ÑA¼ÑA¼ÑA¼ÑA¼ÑA¼ÑA¼ÑA¼ÑA¼ÑA¼ÑA¼ÑA¼ÑA¼ÑA¼ÑA¼ÑA¼ÑA¼ÑA¼ÑA¼ÑA¼ÑA¼ÑA¼ÑA¼ÑA¼ÑA¼ÑA¼ÑA¼ÑA¼ÑA¼ÑA¼ÑA¼ÑA¼ÑA¼ÑA¼ÑA¼ÑA¼ÑA¼ÑA¼ÑA¼ÑA¼ÑA¼ÑA¼ÑA¼ÑA¼ÑA¼ÑA¼ÑA¼ÑA¼ÑA¼ÑA¼ÑA¼ÑA¼ÑA¼ÑA¼ÑA¼ÑA¼ÑA¼ÑA¼ÑA¼ÑA¼ÑA¼ÑA¼ÑA¼ÑA¼ÑA¼ÑA¼ÑA¼ÑA¼ÑA¼ÑA¼ÑA¼ÑA¼ÑA¼ÑA¼ÑA¼ÑA¼ÑA¼ÑA¼ÑA¼ÑA¼ÑA¼ÑA¼ÑA¼ÑA¼ÑA¼ÑA¼ÑA¼ÑA¼ÑA¼ÑA¼ÑA¼ÑA¼ÑA¼ÑA¼ÑA¼ÑA¼ÑA¼ÑA¼ÑA¼ÑA¼ÑA¼ÑA¼ÑA¼ÑA¼ÑA¼ÑA¼ÑA¼ÑA¼ÑA¼ÑA¼ÑA¼ÑA¼ÑA¼ÑA¼ÑA¼ÑA¼ÑA¼ÑA¼ÑA¼ÑA¼ÑA¼ÑA¼ÑA¼ÑA¼ÑA¼ÑA¼ÑA¼ÑA¼ÑA¼ÑA¼ÑA¼ÑA¼ÑA¼ÑA¼ÑA¼ÑA¼ÑA¼ÑA¼ÑA¼ÑA¼ÑA¼ÑA¼ÑA¼ÑA¼ÑA¼ÑA¼ÑA¼ÑA¼ÑA¼ÑA¼ÑA¼ÑA¼ÑA¼ÑA¼ÑA¼ÑA¼ÑA¼ÑA¼ÑA¼ÑA¼ÑA¼ÑA¼ÑA¼ÑA¼ÑA¼ÑA¼ÑA¼ÑA¼ÑA¼ÑA¼ÑA¼ÑA¼ÑA¼ÑA¼ÑA¼ÑA¼ÑA¼ÑA¼ÑA¼ÑA¼ÑA¼ÑA¼ÑA¼ÑA¼ÑA¼ÑA¼ÑA¼ÑA¼ÑA¼ÑA¼ÑA¼ÑA¼ÑA¼ÑA¼ÑA¼ÑA¼ÑA¼ÑA¼ÑA¼ÑA¼ÑA¼ÑA¼ÑA¼ÑA¼ÑA¼ÑA¼ÑA¼ÑA¼ÑA¼ÑA¼ÑA¼ÑA¼ÑA¼ÑA¼ÑA¼ÑA¼ÑA¼ÑA¼ÑA¼ÑA¼ÑA¼ÑA¼ÑA¼ÑA¼ÑA¼ÑA¼ÑA¼ÑA¼ÑA¼ÑA¼ÑA¼ÑA¼ÑA¼ÑA¼ÑA¼ÑA¼ÑA¼ÑA¼ÑA¼ÑA¼ÑA¼ÑA¼ÑA¼ÑA¼ÑA¼ÑA¼ÑA¼ÑA¼ÑA¼ÑA¼ÑA¼ÑA¼ÑA¼ÑA¼ÑA¼ÑA¼ÑA¼ÑA¼ÑA¼ÑA¼ÑA¼ÑA¼ÑA¼ÑA¼ÑA¼ÑA¼ÑA¼ÑA¼ÑA¼ÑA¼ÑA¼ÑA¼ÑA¼ÑA¼ÑA¼ÑA¼ÑA¼ÑA¼ÑA¼ÑA¼ÑA¼ÑA¼ÑA¼ÑA¼ÑA¼ÑA¼ÑA¼ÑA¼ÑA¼ÑA¼ÑA¼ÑA¼ÑA¼ÑA¼ÑA¼ÑA¼ÑA¼ÑA¼ÑA¼ÑA¼ÑA¼ÑA¼ÑA¼ÑA¼ÑA¼ÑA¼ÑA¼ÑA¼ÑA¼ÑA¼ÑA¼ÑA¼ÑA¼ÑA¼ÑA¼ÑA¼ÑA¼ÑA¼ÑA¼ÑA¼ÑA¼ÑA¼ÑA¼ÑA¼ÑA¼ÑA¼ÑA¼ÑA¼ÑA¼ÑA¼ÑA¼ÑA¼ÑA¼ÑA¼ÑA¼ÑA¼ÑA¼ÑA¼ÑA¼ÑA¼ÑA¼ÑA¼ÑA¼ÑA¼ÑA¼ÑA¼ÑA¼ÑA¼ÑA¼ÑA¼ÑA¼ÑA¼ÑA¼ÑA¼ÑA¼ÑA¼ÑA¼ÑA¼ÑA¼ÑA¼ÑA¼ÑA¼ÑA¼ÑA¼ÑA¼ÑA¼ÑA¼ÑA¼ÑA¼ÑA¼ÑA¼ÑA¼ÑA¼ÑA¼ÑA¼ÑA¼ÑA¼ÑA¼ÑA¼ÑA¼ÑA¼ÑA¼ÑA¼ÑA¼ÑA¼ÑA¼ÑA¼ÑA¼ÑA¼ÑA¼ÑA¼ÑA¼ÑA¼ÑA¼ÑA¼ÑA¼ÑA¼ÑA¼ÑA¼ÑA¼ÑA¼ÑA¼ÑA¼ÑA¼ÑA¼ÑA¼ÑA¼ÑA¼ÑA¼ÑA¼ÑA¼ÑA¼ÑA¼ÑA¼ÑA¼ÑA¼ÑA¼ÑA¼ÑA¼ÑA¼ÑA¼ÑA¼ÑA¼ÑA¼ÑA¼ÑA¼ÑA¼ÑA¼ÑA¼ÑA¼ÑA¼ÑA¼ÑA¼ÑA¼ÑA¼ÑA¼ÑA¼ÑA¼ÑA¼ÑA¼ÑA¼ÑA¼ÑA¼ÑA¼ÑA¼ÑA¼ÑA¼ÑA¼ÑA¼ÑA¼ÑA¼ÑA¼ÑA¼ÑA¼ÑA¼ÑA¼ÑA¼ÑA¼ÑA¼ÑA¼ÑA¼ÑA¼ÑA¼ÑA¼ÑA¼ÑA¼ÑA¼ÑA¼ÑA¼ÑA¼ÑA¼ÑA¼ÑA¼ÑA¼ÑA¼ÑA¼ÑA¼ÑA¼ÑA¼ÑA¼ÑA¼ÑA¼ÑA¼ÑA¼ÑA¼ÑA¼ÑA¼ÑA¼ÑA¼ÑA¼ÑA¼ÑA¼ÑA¼ÑA¼ÑA¼ÑA¼ÑA¼ÑA¼ÑA¼ÑA¼ÑA¼ÑA¼ÑA¼ÑA¼ÑA¼ÑA¼ÑA¼ÑA¼ÑA¼ÑA¼ÑA¼ÑA¼ÑA¼ÑA¼ÑA¼ÑA¼ÑA¼ÑA¼ÑA¼ÑA¼ÑA¼ÑA¼ÑA¼ÑA¼ÑA¼ÑA¼ÑA¼ÑA¼ÑA¼ÑA¼ÑA¼ÑA¼ÑA¼ÑA¼ÑA¼ÑA¼ÑA¼ÑA¼ÑA¼ÑA¼ÑA¼ÑA¼ÑA¼ÑA¼ÑA¼ÑA¼ÑA¼ÑA¼ÑA¼ÑA¼ÑA¼ÑA¼ÑA¼ÑA¼ÑA¼ÑA¼ÑA¼ÑA¼ÑA¼ÑA¼ÑA¼ÑA¼ÑA¼ÑA¼ÑA¼ÑA¼ÑA¼ÑA¼ÑA¼ÑA¼ÑA¼ÑA¼ÑA¼ÑA¼ÑA¼ÑA¼ÑA¼ÑA¼ÑA¼ÑA¼ÑA¼ÑA¼ÑA¼ÑA¼ÑA¼ÑA¼ÑA¼ÑA¼ÑA¼ÑA¼ÑA¼ÑA¼ÑA¼ÑA¼ÑA¼ÑA¼ÑA¼ÑA¼ÑA¼ÑA¼ÑA¼ÑA¼ÑA¼ÑA¼ÑA¼ÑA¼ÑA¼ÑA¼ÑA¼ÑA¼ÑA¼ÑA¼ÑA¼ÑA¼ÑA¼ÑA¼ÑA¼ÑA¼ÑA¼ÑA¼ÑA¼ÑA¼ÑA¼ÑA¼ÑA¼ÑA¼ÑA¼ÑA¼ÑA¼ÑA¼ÑA¼ÑA¼ÑA¼ÑA¼ÑA¼ÑA¼ÑA¼ÑA¼ÑA¼ÑA¼ÑA¼ÑA¼ÑA¼ÑA¼ÑA¼ÑA¼ÑA¼ÑA¼ÑA¼ÑA¼ÑA¼ÑA¼ÑA¼ÑA¼ÑA¼ÑA¼ÑA¼ÑA¼ÑA¼ÑA¼ÑA¼ÑA¼ÑA¼ÑA¼ÑA¼ÑA¼ÑA¼ÑA¼ÑA¼ÑA¼ÑA¼ÑA¼ÑA¼ÑA¼ÑA¼ÑA¼ÑA¼ÑA¼ÑA¼ÑA¼ÑA¼ÑA¼ÑA¼ÑA¼ÑA¼ÑA¼ÑA¼ÑA¼ÑA¼ÑA¼ÑA¼ÑA¼ÑA¼ÑA¼ÑA¼ÑA¼ÑA¼ÑA¼ÑA¼ÑA¼ÑA¼ÑA¼ÑA¼ÑA¼ÑA¼ÑA¼ÑA¼ÑA¼ÑA¼ÑA¼ÑA¼ÑA¼ÑA¼ÑA¼ÑA¼ÑA¼ÑA¼ÑA¼ÑA¼ÑA¼ÑA¼ÑA¼ÑA¼ÑA¼ÑA¼ÑA¼ÑA¼ÑA¼ÑA¼ÑA¼ÑA¼ÑA¼ÑA¼ÑA¼ÑA¼ÑA¼ÑA¼ÑA¼ÑA¼ÑA¼ÑA¼ÑA¼ÑA¼ÑA¼ÑA¼ÑA¼ÑA¼ÑA¼ÑA¼ÑA¼ÑA¼ÑA¼ÑA¼ÑA¼ÑA¼ÑA¼ÑA¼ÑA¼ÑA¼ÑA¼ÑA¼ÑA¼ÑA¼ÑA¼ÑA¼ÑA¼ÑA¼ÑA¼ÑA¼ÑA¼ÑA¼ÑA¼ÑA¼ÑA¼ÑA¼ÑA¼ÑA¼ÑA¼ÑA¼ÑA¼ÑA¼ÑA¼ÑA¼ÑA¼ÑA¼ÑA¼ÑA¼ÑA¼ÑA¼ÑA¼ÑA¼ÑA¼ÑA¼ÑA¼ÑA¼ÑA¼ÑA¼ÑA¼ÑA¼ÑA¼ÑA¼ÑA¼ÑA¼ÑA¼ÑA¼ÑA¼ÑA¼ÑA¼ÑA¼ÑA¼ÑA¼ÑA¼ÑA¼ÑA¼ÑA¼ÑA¼ÑA¼ÑA¼ÑA¼ÑA¼ÑA¼ÑA¼ÑA¼ÑA¼ÑA¼ÑA¼ÑA¼ÑA¼ÑA¼ÑA¼ÑA¼ÑA¼ÑA¼ÑA¼ÑA¼ÑA¼ÑA¼ÑA¼ÑA¼ÑA¼ÑA¼ÑA¼ÑA¼ÑA¼ÑA¼ÑA¼ÑA¼ÑA¼ÑA¼ÑA¼ÑA¼ÑA¼ÑA¼ÑA¼ÑA¼ÑA¼ÑA¼ÑA¼ÑA¼ÑA¼ÑA¼ÑA¼ÑA¼ÑA¼ÑA¼ÑA¼ÑA¼ÑA¼ÑA¼ÑA¼ÑA¼ÑA¼ÑA¼ÑA¼ÑA¼ÑA¼ÑA¼ÑA¼ÑA¼ÑA¼ÑA¼ÑA¼ÑA¼ÑA¼ÑA¼ÑA¼ÑA¼ÑA¼ÑA¼ÑA¼ÑA¼ÑA¼ÑA¼ÑA¼ÑA¼ÑA¼ÑA¼ÑA¼ÑA¼ÑA¼ÑA¼ÑA¼ÑA¼ÑA¼ÑA¼ÑA¼ÑA¼ÑA¼ÑA¼ÑA¼ÑA¼ÑA¼ÑA¼ÑA¼ÑA¼ÑA¼ÑA¼ÑA¼ÑA¼ÑA¼ÑA¼ÑA¼ÑA¼ÑA¼ÑA¼ÑA¼ÑA¼ÑA¼ÑA¼ÑA¼ÑA¼ÑA¼ÑA¼ÑA¼ÑA¼ÑA¼ÑA¼ÑA¼ÑA¼ÑA¼ÑA¼ÑA¼ÑA¼ÑA¼ÑA¼ÑA¼ÑA¼ÑA¼ÑA¼ÑA¼ÑA¼ÑA¼ÑA¼ÑA¼ÑA¼ÑA¼ÑA¼ÑA¼ÑA¼ÑA¼ÑA¼ÑA¼ÑA¼ÑA¼ÑA¼ÑA¼ÑA¼ÑA¼ÑA¼ÑA¼ÑA¼ÑA¼ÑA¼ÑA¼ÑA¼ÑA¼ÑA¼ÑA¼ÑA¼ÑA¼ÑA¼ÑA¼ÑA¼ÑA¼ÑA¼ÑA¼ÑA¼ÑA¼ÑA¼ÑA¼ÑA¼ÑA¼ÑA¼ÑA¼ÑA¼ÑA¼ÑA¼ÑA¼ÑA¼ÑA¼ÑA¼ÑA¼ÑA¼ÑA¼ÑA¼ÑA¼ÑA¼ÑA¼ÑA¼ÑA¼ÑA¼ÑA¼ÑA¼ÑA¼ÑA¼ÑA¼ÑA¼ÑA¼ÑA¼ÑA¼ÑA¼ÑA¼ÑA¼ÑA¼ÑA¼ÑA¼ÑA¼ÑA¼ÑA¼ÑA¼ÑA¼ÑA¼ÑA¼ÑA¼ÑA¼ÑA¼ÑA¼ÑA¼ÑA¼ÑA¼ÑA¼ÑA¼ÑA¼ÑA¼ÑA¼ÑA¼ÑA¼ÑA¼ÑA¼ÑA¼ÑA¼ÑA¼ÑA¼ÑA¼ÑA¼ÑA¼ÑA¼ÑA¼ÑA¼ÑA¼ÑA¼ÑA¼ÑA¼ÑA¼ÑA¼ÑA¼ÑA¼ÑA¼ÑA¼ÑA¼ÑA¼ÑA¼ÑA¼ÑA¼ÑA¼ÑA¼ÑA¼ÑA¼ÑA¼ÑA¼ÑA¼ÑA¼ÑA¼ÑA¼ÑA¼ÑA¼ÑA¼ÑA¼ÑA¼ÑA¼ÑA¼ÑA¼ÑA¼ÑA¼ÑA¼ÑA¼ÑA¼ÑA¼ÑA¼ÑA¼ÑA¼ÑA¼ÑA¼ÑA¼ÑA¼ÑA¼ÑA¼ÑA¼ÑA¼ÑA¼ÑA¼ÑA¼ÑA¼ÑA¼ÑA¼ÑA¼ÑA¼ÑA¼ÑA¼ÑA¼ÑA¼ÑA¼ÑA¼ÑA¼ÑA¼ÑA¼ÑA¼ÑA¼ÑA¼ÑA¼ÑA¼ÑA¼ÑA¼ÑA¼ÑA¼ÑA¼ÑA¼ÑA¼ÑA¼ÑA¼ÑA¼ÑA¼ÑA¼ÑA¼ÑA¼ÑA¼ÑA¼ÑA¼ÑA¼ÑA¼ÑA¼ÑA¼ÑA¼ÑA¼ÑA¼ÑA¼ÑA¼ÑA¼ÑA¼ÑA¼ÑA¼ÑA¼ÑA¼ÑA¼ÑA¼ÑA¼ÑA¼ÑA¼ÑA¼ÑA¼ÑA¼ÑA¼ÑA¼ÑA¼ÑA¼ÑA¼ÑA¼ÑA¼ÑA¼ÑA¼ÑA¼ÑA¼ÑA¼ÑA¼ÑA¼ÑA¼ÑA¼ÑA¼ÑA¼ÑA¼ÑA¼ÑA¼ÑA¼ÑA¼ÑA¼ÑA¼ÑA¼ÑA¼ÑA¼ÑA¼ÑA¼ÑA¼ÑA¼ÑA¼ÑA¼ÑA¼ÑA¼ÑA¼ÑA¼ÑA¼ÑA¼ÑA¼ÑA¼ÑA¼ÑA¼ÑA¼ÑA¼ÑA¼ÑA¼ÑA¼ÑA¼ÑA¼ÑA¼ÑA¼ÑA¼ÑA¼ÑA¼ÑA¼ÑA¼ÑA¼ÑA¼ÑA¼ÑA¼ÑA¼ÑA¼ÑA¼ÑA¼ÑA¼ÑA¼ÑA¼ÑA¼ÑA¼ÑA¼ÑA¼ÑA¼ÑA¼ÑA¼ÑA¼ÑA¼ÑA¼ÑA¼ÑA¼ÑA¼ÑA¼ÑA¼ÑA¼ÑA¼ÑA¼ÑA¼ÑA¼ÑA¼ÑA¼ÑA¼ÑA¼ÑA¼ÑA¼ÑA¼ÑA¼ÑA¼ÑA¼ÑA¼ÑA¼ÑA¼ÑA¼ÑA¼ÑA¼ÑA¼ÑA¼ÑA¼ÑA¼ÑA¼ÑA¼ÑA¼ÑA¼ÑA¼ÑA¼ÑA¼ÑA¼ÑA¼ÑA¼ÑA¼ÑA¼ÑA¼ÑA¼ÑA¼ÑA¼ÑA¼ÑA¼ÑA¼ÑA¼ÑA¼ÑA¼ÑA¼ÑA¼ÑA¼ÑA¼ÑA¼ÑA¼ÑA¼ÑA¼ÑA¼ÑA¼ÑA¼ÑA¼ÑA¼ÑA¼ÑA¼ÑA¼ÑA¼ÑA¼ÑA¼ÑA¼ÑA¼ÑA¼ÑA¼ÑA¼ÑA¼ÑA¼ÑA¼ÑA¼ÑA¼ÑA¼ÑA¼ÑA¼ÑA¼ÑA¼ÑA¼ÑA¼ÑA¼ÑA¼ÑA¼ÑA¼ÑA¼ÑA¼ÑA¼ÑA¼ÑA¼ÑA¼ÑA¼ÑA¼ÑA¼ÑA¼ÑA¼ÑA¼ÑA¼ÑA¼ÑA¼ÑA¼ÑA¼ÑA¼ÑA¼ÑA¼ÑA¼ÑA¼ÑA¼ÑA¼ÑA¼ÑA¼ÑA¼ÑA¼ÑA¼ÑA¼ÑA¼ÑA¼ÑA¼ÑA¼ÑA¼ÑA¼ÑA¼ÑA¼ÑA¼ÑA¼ÑA¼ÑA¼ÑA¼ÑA¼ÑA¼ÑA¼ÑA¼ÑA¼ÑA¼ÑA¼ÑA¼ÑA¼ÑA¼ÑA¼ÑA¼ÑA¼ÑA¼ÑA¼ÑA¼ÑA¼ÑA¼ÑA¼ÑA¼ÑA¼ÑA¼ÑA¼ÑA¼ÑA¼ÑA¼ÑA¼ÑA¼ÑA¼ÑA¼ÑA¼ÑA¼ÑA¼ÑA¼ÑA¼ÑA¼ÑA¼ÑA¼ÑA¼ÑA¼ÑA¼ÑA¼ÑA¼ÑA¼ÑA¼ÑA¼ÑA¼ÑA¼ÑA¼ÑA¼ÑA¼ÑA¼ÑA¼ÑA¼ÑA¼ÑA¼ÑA¼ÑA¼ÑA¼ÑA¼ÑA¼ÑA¼ÑA¼ÑA¼ÑA¼ÑA¼ÑA¼ÑA¼ÑA¼ÑA¼ÑA¼ÑA¼ÑA¼ÑA¼ÑA¼ÑA¼ÑA¼ÑA¼ÑA¼ÑA¼ÑA¼ÑA¼ÑA¼ÑA¼ÑA¼ÑA¼ÑA¼ÑA¼ÑA¼ÑA¼ÑA¼ÑA¼ÑA¼ÑA¼ÑA¼ÑA¼ÑA¼ÑA¼ÑA¼ÑA¼ÑA¼ÑA¼ÑA¼ÑA¼ÑA¼ÑA¼ÑA¼ÑA¼ÑA¼ÑA¼ÑA¼ÑA¼ÑA¼ÑA¼ÑA¼ÑA¼ÑA¼ÑA¼ÑA¼ÑA¼ÑA¼ÑA¼ÑA¼ÑA¼ÑA¼ÑA¼ÑA¼ÑA¼ÑA¼ÑA¼ÑA¼ÑA¼ÑA¼ÑA¼ÑA¼ÑA¼ÑA¼ÑA¼ÑA¼ÑA¼ÑA¼ÑA¼ÑA¼ÑA¼ÑA¼ÑA¼ÑA¼ÑA¼ÑA¼ÑA¼ÑA¼ÑA¼ÑA¼ÑA¼ÑA¼ÑA¼ÑA¼ÑA¼ÑA¼ÑA¼ÑA¼ÑA¼ÑA¼ÑA¼ÑA¼ÑA¼ÑA¼ÑA¼ÑA¼ÑA¼ÑA¼ÑA¼ÑA¼ÑA¼ÑA¼ÑA¼ÑA¼ÑA¼ÑA¼ÑA¼ÑA¼ÑA¼ÑA¼ÑA¼ÑA¼ÑA¼ÑA¼ÑA¼ÑA¼ÑA¼ÑA¼ÑA¼ÑA¼ÑA¼ÑA¼ÑA¼ÑA¼ÑA¼ÑA¼ÑA¼ÑA¼ÑA¼ÑA¼ÑA¼ÑA¼ÑA¼ÑA¼ÑA¼ÑA¼ÑA¼ÑA¼ÑA¼ÑA¼ÑA¼ÑA¼ÑA¼ÑA¼ÑA¼ÑA¼ÑA¼ÑA¼ÑA¼ÑA¼ÑA¼ÑA¼ÑA¼ÑA¼ÑA¼ÑA¼ÑA¼ÑA¼ÑA¼ÑA¼ÑA¼ÑA¼ÑA¼ÑA¼ÑA¼ÑA¼ÑA¼ÑA¼ÑA¼ÑA¼ÑA¼ÑA¼ÑA¼ÑA¼ÑA¼ÑA¼ÑA¼ÑA¼ÑA¼ÑA¼ÑA¼ÑA¼ÑA¼ÑA¼ÑA¼ÑA¼ÑA¼ÑA¼ÑA¼ÑA¼ÑA¼ÑA¼ÑA¼ÑA¼ÑA¼ÑA¼ÑA¼ÑA¼ÑA¼ÑA¼ÑA¼ÑA¼ÑA¼ÑA¼ÑA¼ÑA¼ÑA¼ÑA¼ÑA¼ÑA¼ÑA¼ÑA¼ÑA¼ÑA¼ÑA¼ÑA¼ÑA¼ÑA¼ÑA¼ÑA¼ÑA¼ÑA¼ÑA¼ÑA¼ÑA¼ÑA¼ÑA¼ÑA¼ÑA¼ÑA¼ÑA¼ÑA¼ÑA¼ÑA¼ÑA¼ÑA¼ÑA¼ÑA¼ÑA¼ÑA¼ÑA¼ÑA¼ÑA¼ÑA¼ÑA¼ÑA¼ÑA¼ÑA¼ÑA¼ÑA¼ÑA¼ÑA¼ÑA¼ÑA¼ÑA¼ÑA¼ÑA¼ÑA¼ÑA¼ÑA¼ÑA¼ÑA¼ÑA¼ÑA¼ÑA¼ÑA¼ÑA¼ÑA¼ÑA¼ÑA¼ÑA¼ÑA¼ÑA¼ÑA¼ÑA¼ÑA¼ÑA¼ÑA¼ÑA¼ÑA¼ÑA¼ÑA¼ÑA¼ÑA¼ÑA¼ÑA¼ÑA¼ÑA¼ÑA¼ÑA¼ÑA¼ÑA¼ÑA¼ÑA¼ÑA¼ÑA¼ÑA¼ÑA¼ÑA¼ÑA¼ÑA¼ÑA¼ÑA¼ÑA¼ÑA¼ÑA¼ÑA¼ÑA¼ÑA¼ÑA¼ÑA¼ÑA¼ÑA¼ÑA¼ÑA¼ÑA¼ÑA¼ÑA¼ÑA¼ÑA¼ÑA¼ÑA¼ÑA¼ÑA¼ÑA¼ÑA¼ÑA¼ÑA¼ÑA¼ÑA¼ÑA¼ÑA¼ÑA¼ÑA¼ÑA¼ÑA¼ÑA¼ÑA¼ÑA¼ÑA¼ÑA¼ÑA¼ÑA¼ÑA¼ÑA¼ÑA¼ÑA¼ÑA¼ÑA¼ÑA¼ÑA¼ÑA¼ÑA¼ÑA¼ÑA¼ÑA¼ÑA¼ÑA¼ÑA¼ÑA¼ÑA¼ÑA¼ÑA¼ÑA¼ÑA¼ÑA¼ÑA¼ÑA¼ÑA¼ÑA¼ÑA¼ÑA¼ÑA¼ÑA¼ÑA¼ÑA¼ÑA¼ÑA¼ÑA¼ÑA¼ÑA¼ÑA¼ÑA¼ÑA¼ÑA¼ÑA¼ÑA¼ÑA¼ÑA¼ÑA¼ÑA¼ÑA¼ÑA¼ÑA¼ÑA¼ÑA¼ÑA¼ÑA¼ÑA¼ÑA¼ÑA¼ÑA¼ÑA¼ÑA¼ÑA¼ÑA¼ÑA¼ÑA¼ÑA¼ÑA¼ÑA¼ÑA¼ÑA¼ÑA¼ÑA¼ÑA¼ÑA¼ÑA¼ÑA¼ÑA¼ÑA¼ÑA¼ÑA¼ÑA¼ÑA¼ÑA¼ÑA¼ÑA¼ÑA¼ÑA¼ÑA¼ÑA¼ÑA¼ÑA¼ÑA¼ÑA¼ÑA¼ÑA¼ÑA¼ÑA¼ÑA¼ÑA¼ÑA¼ÑA¼ÑA¼ÑA¼ÑA¼ÑA¼ÑA¼ÑA¼ÑA¼ÑA¼ÑA¼ÑA¼ÑA¼ÑA¼ÑA¼ÑA¼ÑA¼ÑA¼ÑA¼ÑA¼ÑA¼ÑA¼ÑA¼ÑA¼ÑA¼ÑA¼ÑA¼ÑA¼ÑA¼ÑA¼ÑA¼ÑA¼ÑA¼ÑA¼ÑA¼ÑA¼ÑA¼ÑA¼ÑA¼ÑA¼ÑA¼ÑA¼ÑA¼ÑA¼ÑA¼ÑA¼ÑA¼ÑA¼ÑA¼ÑA¼ÑA¼ÑA¼ÑA¼ÑA¼ÑA¼ÑA¼ÑA¼ÑA¼ÑA¼ÑA¼ÑA¼ÑA¼ÑA¼ÑA¼ÑA¼ÑA¼ÑA¼ÑA¼ÑA¼ÑA¼ÑA¼ÑA¼ÑA¼ÑA¼ÑA¼ÑA¼ÑA¼ÑA¼ÑA¼ÑA¼ÑA¼ÑA¼ÑA¼ÑA¼ÑA¼ÑA¼ÑA¼ÑA¼ÑA¼ÑA¼ÑA¼ÑA¼ÑA¼ÑA¼ÑA¼ÑA¼ÑA¼ÑA¼ÑA¼ÑA¼ÑA¼ÑA¼ÑA¼ÑA¼ÑA¼ÑA¼ÑA¼ÑA¼ÑA¼ÑA¼ÑA¼ÑA¼ÑA¼ÑA¼ÑA¼ÑA¼ÑA¼ÑA¼ÑA¼ÑA¼ÑA¼ÑA¼ÑA¼ÑA¼ÑA¼ÑA¼ÑA¼ÑA¼ÑA¼ÑA¼ÑA¼ÑA¼ÑA¼ÑA¼ÑA¼ÑA¼ÑA¼ÑA¼ÑA¼ÑA¼ÑA¼ÑA¼ÑA¼ÑA¼ÑA¼ÑA¼ÑA¼ÑA¼ÑA¼ÑA¼ÑA¼ÑA¼ÑA¼ÑA¼ÑA¼ÑA¼ÑA¼ÑA¼ÑA¼ÑA¼ÑA¼ÑA¼ÑA¼ÑA¼ÑA¼ÑA¼ÑA¼ÑA¼ÑA¼ÑA¼ÑA¼ÑA¼ÑA¼ÑA¼ÑA¼ÑA¼ÑA¼ÑA¼ÑA¼ÑA¼ÑA¼ÑA¼ÑA¼ÑA¼ÑA¼ÑA¼ÑA¼ÑA¼ÑA¼ÑA¼ÑA¼ÑA¼ÑA¼ÑA¼ÑA¼ÑA¼ÑA¼ÑA¼ÑA¼ÑA¼ÑA¼ÑA¼ÑA¼ÑA¼ÑA¼ÑA¼ÑA¼ÑA¼ÑA¼ÑA¼ÑA¼ÑA¼ÑA¼ÑA¼ÑA¼ÑA¼ÑA¼ÑA¼ÑA¼ÑA¼ÑA¼ÑA¼ÑA¼ÑA¼ÑA¼ÑA¼ÑA¼ÑA¼ÑA¼ÑA¼ÑA¼ÑA¼ÑA¼ÑA¼ÑA¼ÑA¼ÑA¼ÑA¼ÑA¼ÑA¼ÑA¼ÑA¼ÑA¼ÑA¼ÑA¼ÑA¼ÑA¼ÑA¼ÑA¼ÑA¼ÑA¼ÑA¼ÑA¼ÑA¼ÑA¼ÑA¼ÑA¼ÑA¼ÑA¼ÑA¼ÑA¼ÑA¼ÑA¼ÑA¼ÑA¼ÑA¼ÑA¼ÑA¼ÑA¼ÑA¼ÑA¼ÑA¼ÑA¼ÑA¼ÑA¼ÑA¼ÑA¼ÑA¼ÑA¼ÑA¼ÑA¼ÑA¼ÑA¼ÑA¼ÑA¼ÑA¼ÑA¼ÑA¼ÑA¼ÑA¼ÑA¼ÑA¼ÑA¼ÑA¼ÑA¼ÑA¼ÑA¼ÑA¼ÑA¼ÑA¼ÑA¼ÑA¼ÑA¼ÑA¼ÑA¼ÑA¼ÑA¼ÑA¼ÑA¼ÑA¼ÑA¼ÑA¼ÑA¼ÑA¼ÑA¼ÑA¼ÑA¼ÑA¼ÑA¼ÑA¼ÑA¼ÑA¼ÑA¼ÑA¼ÑA¼ÑA¼ÑA¼ÑA¼ÑA¼ÑA¼ÑA¼ÑA¼ÑA¼ÑA¼ÑA¼ÑA¼ÑA¼ÑA¼ÑA¼ÑA¼ÑA¼ÑA¼ÑA¼ÑA¼ÑA¼ÑA¼ÑA¼ÑA¼ÑA¼ÑA¼ÑA¼ÑA¼ÑA¼ÑA¼ÑA¼ÑA¼ÑA¼ÑA¼ÑA¼ÑA¼ÑA¼ÑA¼ÑA¼ÑA¼ÑA¼ÑA¼ÑA¼ÑA¼ÑA¼ÑA¼ÑA¼ÑA¼ÑA¼ÑA¼ÑA¼ÑA¼ÑA¼ÑA¼ÑA¼ÑA¼ÑA¼ÑA¼ÑA¼ÑA¼ÑA¼ÑA¼ÑA¼ÑA¼ÑA¼ÑA¼ÑA¼ÑA¼ÑA¼ÑA¼ÑA¼ÑA¼ÑA¼ÑA¼ÑA¼ÑA¼ÑA¼ÑA¼ÑA¼ÑA¼ÑA¼ÑA¼ÑA¼ÑA¼ÑA¼ÑA¼ÑA¼ÑA¼ÑA¼ÑA¼ÑA¼ÑA¼ÑA¼ÑA¼ÑA¼ÑA¼ÑA¼ÑA¼ÑA¼ÑA¼ÑA¼ÑA¼ÑA¼ÑA¼ÑA¼ÑA¼ÑA¼ÑA¼ÑA¼ÑA¼ÑA¼ÑA¼ÑA¼ÑA¼ÑA¼ÑA¼ÑA¼ÑA¼ÑA¼ÑA¼ÑA¼ÑA¼ÑA¼ÑA¼ÑA¼ÑA¼ÑA¼ÑA¼ÑA¼ÑA¼ÑA¼ÑA¼ÑA¼ÑA¼ÑA¼ÑA¼ÑA¼ÑA¼ÑA¼ÑA¼ÑA¼ÑA¼ÑA¼ÑA¼ÑA¼ÑA¼ÑA¼ÑA¼ÑA¼ÑA¼ÑA¼ÑA¼ÑA¼ÑA¼ÑA¼ÑA¼ÑA¼ÑA¼ÑA¼ÑA¼ÑA¼ÑA¼ÑA¼ÑA¼ÑA¼ÑA¼ÑA¼ÑA¼ÑA¼ÑA¼ÑA¼ÑA¼ÑA¼ÑA¼ÑA¼ÑA¼ÑA¼ÑA¼ÑA¼ÑA¼ÑA¼ÑA¼ÑA¼ÑA¼ÑA¼ÑA¼ÑA¼ÑA¼ÑA¼ÑA¼ÑA¼ÑA¼ÑA¼ÑA¼ÑA¼ÑA¼ÑA¼ÑA¼ÑA¼ÑA¼ÑA¼ÑA¼ÑA¼ÑA¼ÑA¼ÑA¼ÑA¼ÑA¼ÑA¼ÑA¼ÑA¼ÑA¼ÑA¼ÑA¼ÑA¼ÑA¼ÑA¼ÑA¼ÑA¼ÑA¼ÑA¼ÑA¼ÑA¼ÑA¼ÑA¼ÑA¼ÑA¼ÑA¼ÑA¼ÑA¼ÑA¼ÑA¼ÑA¼ÑA¼ÑA¼ÑA¼ÑA¼ÑA¼ÑA¼ÑA¼ÑA¼ÑA¼ÑA¼ÑA¼ÑA¼ÑA¼ÑA¼ÑA¼ÑA¼ÑA¼ÑA¼ÑA¼ÑA¼ÑA¼ÑA¼ÑA¼ÑA¼ÑA¼ÑA¼ÑA¼ÑA¼ÑA¼ÑA¼ÑA¼ÑA¼ÑA¼ÑA¼ÑA¼ÑA¼ÑA¼ÑA¼ÑA¼ÑA¼ÑA¼ÑA¼ÑA¼ÑA¼ÑA¼ÑA¼ÑA¼ÑA¼ÑA¼ÑA¼ÑA¼ÑA¼ÑA¼ÑA¼ÑA¼ÑA¼ÑA¼ÑA¼ÑA¼ÑA¼ÑA¼ÑA¼ÑA¼ÑA¼ÑA¼ÑA¼ÑA¼ÑA¼ÑA¼ÑA¼ÑA¼ÑA¼ÑA¼ÑA¼ÑA¼ÑA¼ÑA¼ÑA¼ÑA¼ÑA¼ÑA¼ÑA¼ÑA¼ÑA¼ÑA¼ÑA¼ÑA¼ÑA¼ÑA¼ÑA¼ÑA¼ÑA¼ÑA¼ÑA¼ÑA¼ÑA¼ÑA¼ÑA¼ÑA¼ÑA¼ÑA¼ÑA¼ÑA¼ÑA¼ÑA¼ÑA¼ÑA¼ÑA¼ÑA¼ÑA¼ÑA¼ÑA¼ÑA¼ÑA¼ÑA¼ÑA¼ÑA¼ÑA¼ÑA¼ÑA¼ÑA¼ÑA¼ÑA¼ÑA¼ÑA¼ÑA¼ÑA¼ÑA¼ÑA¼ÑA¼ÑA¼ÑA¼ÑA¼ÑA¼ÑA¼ÑA¼ÑA¼ÑA¼ÑA¼ÑA¼ÑA¼ÑA¼ÑA¼ÑA¼ÑA¼ÑA¼ÑA¼ÑA¼ÑA¼ÑA¼ÑA¼ÑA¼ÑA¼ÑA¼ÑA¼ÑA¼ÑA¼ÑA¼ÑA¼ÑA¼ÑA¼ÑA¼ÑA¼ÑA¼ÑA¼ÑA¼ÑA¼ÑA¼ÑA¼ÑA¼ÑA¼ÑA¼ÑA¼ÑA¼ÑA¼ÑA¼ÑA¼ÑA¼ÑA¼ÑA¼ÑA¼ÑA¼ÑA¼ÑA¼ÑA¼ÑA¼ÑA¼ÑA¼ÑA¼ÑA¼ÑA¼ÑA¼ÑA¼ÑA¼ÑA¼ÑA¼ÑA¼ÑA¼ÑA¼ÑA¼ÑA¼ÑA¼ÑA¼ÑA¼ÑA¼ÑA¼ÑA¼ÑA¼ÑA¼ÑA¼ÑA¼ÑA¼ÑA¼ÑA¼ÑA¼ÑA¼ÑA¼ÑA¼ÑA¼ÑA¼ÑA¼ÑA¼ÑA¼ÑA¼ÑA¼ÑA¼ÑA¼ÑA¼ÑA¼ÑA¼ÑA¼ÑA¼ÑA¼ÑA¼ÑA¼ÑA¼ÑA¼ÑA¼ÑA¼ÑA¼ÑA¼ÑA¼ÑA¼ÑA¼ÑA¼ÑA¼ÑA¼ÑA¼ÑA¼ÑA¼ÑA¼ÑA¼ÑA¼ÑA¼ÑA¼ÑA¼ÑA¼ÑA¼ÑA¼ÑA¼ÑA¼ÑA¼ÑA¼ÑA¼ÑA¼ÑA¼ÑA¼ÑA¼ÑA¼ÑA¼ÑA¼ÑA¼ÑA¼ÑA¼ÑA¼ÑA¼ÑA¼ÑA¼ÑA¼ÑA¼ÑA¼ÑA¼ÑA¼ÑA¼ÑA¼ÑA¼ÑA¼ÑA¼ÑA¼ÑA¼ÑA¼ÑA¼ÑA¼ÑA¼ÑA¼ÑA¼ÑA¼ÑA¼ÑA¼ÑA¼ÑA¼ÑA¼ÑA¼ÑA¼ÑA¼ÑA¼ÑA¼ÑA¼ÑA¼ÑA¼ÑA¼ÑA¼ÑA¼ÑA¼ÑA¼ÑA¼ÑA¼ÑA¼ÑA¼ÑA¼ÑA¼ÑA¼ÑA¼ÑA¼ÑA¼ÑA¼ÑA¼ÑA¼ÑA¼ÑA¼ÑA¼ÑA¼ÑA¼ÑA¼ÑA¼ÑA¼ÑA¼ÑA¼ÑA¼ÑA¼ÑA¼ÑA¼ÑA¼ÑA¼ÑA¼ÑA¼ÑA¼ÑA¼ÑA¼ÑA¼ÑA¼ÑA¼ÑA¼ÑA¼ÑA¼ÑA¼ÑA¼ÑA¼ÑA¼ÑA¼ÑA¼ÑA¼ÑA¼ÑA¼ÑA¼ÑA¼ÑA¼ÑA¼ÑA¼ÑA¼ÑA¼ÑA¼ÑA¼ÑA¼ÑA¼ÑA¼ÑA¼ÑA¼ÑA¼ÑA¼ÑA¼ÑA¼ÑA¼ÑA¼ÑA¼ÑA¼ÑA¼ÑA¼ÑA¼ÑA¼ÑA¼ÑA¼ÑA¼ÑA¼ÑA¼ÑA¼ÑA¼ÑA¼ÑA¼ÑA¼ÑA¼ÑA¼ÑA¼ÑA¼ÑA¼ÑA¼ÑA¼ÑA¼ÑA¼ÑA¼ÑA¼ÑA¼ÑA¼ÑA¼ÑA¼ÑA¼ÑA¼ÑA¼ÑA¼ÑA¼ÑA¼ÑA¼ÑA¼ÑA¼ÑA¼ÑA¼ÑA¼ÑA¼ÑA¼ÑA¼ÑA¼ÑA¼ÑA¼ÑA¼ÑA¼ÑA¼ÑA¼ÑA¼ÑA¼ÑA¼ÑA¼ÑA¼ÑA¼ÑA¼ÑA¼ÑA¼ÑA¼ÑA¼ÑA¼ÑA¼ÑA¼ÑA¼ÑA¼ÑA¼ÑA¼ÑA¼ÑA¼ÑA¼ÑA¼ÑA¼ÑA¼ÑA¼ÑA¼ÑA¼ÑA¼ÑA¼ÑA¼ÑA¼ÑA¼ÑA¼ÑA¼ÑA¼ÑA¼ÑA¼ÑA¼ÑA¼ÑA¼ÑA¼ÑA¼ÑA¼ÑA¼ÑA¼ÑA¼ÑA¼ÑA¼ÑA¼ÑA¼ÑA¼ÑA¼ÑA¼ÑA¼ÑA¼ÑA¼ÑA¼ÑA¼ÑA¼ÑA¼ÑA¼ÑA¼ÑA¼ÑA¼ÑA¼ÑA¼ÑA¼ÑA¼ÑA¼ÑA¼ÑA¼ÑA¼ÑA¼ÑA¼ÑA¼ÑA¼ÑA¼ÑA¼ÑA¼ÑA¼ÑA¼ÑA¼ÑA¼ÑA¼ÑA¼ÑA¼ÑA¼ÑA¼ÑA¼ÑA¼ÑA¼ÑA¼ÑA¼ÑA¼ÑA¼ÑA¼ÑA¼ÑA¼ÑA¼ÑA¼ÑA¼ÑA¼ÑA¼ÑA¼ÑA¼ÑA¼ÑA¼ÑA¼ÑA¼ÑA¼ÑA¼ÑA¼ÑA¼ÑA¼ÑA¼ÑA¼ÑA¼ÑA¼ÑA¼ÑA¼ÑA¼ÑA¼ÑA¼ÑA¼ÑA¼ÑA¼ÑA¼ÑA¼ÑA¼ÑA¼ÑA¼ÑA¼ÑA¼ÑA¼ÑA¼ÑA¼ÑA¼ÑA¼ÑA¼ÑA¼ÑA¼ÑA¼ÑA¼ÑA¼ÑA¼ÑA¼ÑA¼ÑA¼ÑA¼ÑA¼ÑA¼ÑA¼ÑA¼ÑA¼ÑA¼ÑA¼ÑA¼ÑA¼ÑA¼ÑA¼ÑA¼ÑA¼ÑA¼ÑA¼ÑA¼ÑA¼ÑA¼ÑA¼ÑA¼ÑA¼ÑA¼ÑA¼ÑA¼ÑA¼ÑA¼ÑA¼ÑA¼ÑA¼ÑA¼ÑA¼ÑA¼ÑA¼ÑA¼ÑA¼ÑA¼ÑA¼ÑA¼ÑA¼ÑA¼ÑA¼ÑA¼ÑA¼ÑA¼ÑA¼ÑA¼ÑA¼ÑA¼ÑA¼ÑA¼ÑA¼ÑA¼ÑA¼ÑA¼ÑA¼ÑA¼ÑA¼ÑA¼ÑA¼ÑA¼ÑA¼ÑA¼ÑA¼ÑA¼ÑA¼ÑA¼ÑA¼ÑA¼ÑA¼ÑA¼ÑA¼ÑA¼ÑA¼ÑA¼ÑA¼ÑA¼ÑA¼ÑA¼ÑA¼ÑA¼ÑA¼ÑA¼ÑA¼ÑA¼ÑA¼ÑA¼ÑA¼ÑA¼ÑA¼ÑA¼ÑA¼ÑA¼ÑA¼ÑA¼ÑA¼ÑA¼ÑA¼ÑA¼ÑA¼ÑA¼ÑA¼ÑA¼ÑA¼ÑA¼ÑA¼ÑA¼ÑA¼ÑA¼ÑA¼ÑA¼ÑA¼ÑA¼ÑA¼ÑA¼ÑA¼ÑA¼ÑA¼ÑA¼ÑA¼ÑA¼ÑA¼ÑA¼ÑA¼ÑA¼ÑA¼ÑA¼ÑA¼ÑA¼ÑA¼ÑA¼ÑA¼ÑA¼ÑA¼ÑA¼ÑA¼ÑA¼ÑA¼ÑA¼ÑA¼ÑA¼ÑA¼ÑA¼ÑA¼ÑA¼ÑA¼ÑA¼ÑA¼ÑA¼ÑA¼ÑA¼ÑA¼ÑA¼ÑA¼ÑA¼ÑA¼ÑA¼ÑA¼ÑA¼ÑA¼ÑA¼ÑA¼ÑA¼ÑA¼ÑA¼ÑA¼ÑA¼ÑA¼ÑA¼ÑA¼ÑA¼ÑA¼ÑA¼ÑA¼ÑA¼ÑA¼ÑA¼ÑA¼ÑA¼ÑA¼ÑA¼ÑA¼ÑA¼ÑA¼ÑA¼ÑA¼ÑA¼ÑA¼ÑA¼ÑA¼ÑA¼ÑA¼ÑA¼ÑA¼ÑA¼ÑA¼ÑA¼ÑA¼ÑA¼ÑA¼ÑA¼ÑA¼ÑA¼ÑA¼ÑA¼ÑA¼ÑA¼ÑA¼ÑA¼ÑA¼ÑA¼ÑA¼ÑA¼ÑA¼ÑA¼ÑA¼ÑA¼ÑA¼ÑA¼ÑA¼ÑA¼ÑA¼ÑA¼ÑA¼ÑA¼ÑA¼ÑA¼ÑA¼ÑA¼ÑA¼ÑA¼ÑA¼ÑA¼ÑA¼ÑA¼ÑA¼ÑA¼ÑA¼ÑA¼ÑA¼ÑA¼ÑA¼ÑA¼ÑA¼ÑA¼ÑA¼ÑA¼ÑA¼ÑA¼ÑA¼ÑA¼ÑA¼ÑA¼ÑA¼ÑA¼ÑA¼ÑA¼ÑA¼ÑA¼ÑA¼ÑA¼ÑA¼ÑA¼ÑA¼ÑA¼ÑA¼ÑA¼ÑA¼ÑA¼ÑA¼ÑA¼ÑA¼ÑA¼ÑA¼ÑA¼ÑA¼ÑA¼ÑA¼ÑA¼ÑA¼ÑA¼ÑA¼ÑA¼ÑA¼ÑA¼ÑA¼ÑA¼ÑA¼ÑA¼ÑA¼ÑA¼ÑA¼ÑA¼ÑA¼ÑA¼ÑA¼ÑA¼ÑA¼ÑA¼ÑA¼ÑA¼ÑA¼ÑA¼ÑA¼ÑA¼ÑA¼ÑA¼ÑA¼ÑA¼ÑA¼ÑA¼ÑA¼ÑA¼ÑA¼ÑA¼ÑA¼ÑA¼ÑA¼ÑA¼ÑA¼ÑA¼ÑA¼ÑA¼ÑA¼ÑA¼ÑA¼ÑA¼ÑA¼ÑA¼ÑA¼ÑA¼ÑA¼ÑA¼ÑA¼ÑA¼ÑA¼ÑA¼ÑA¼ÑA¼ÑA¼ÑA¼ÑA¼ÑA¼ÑA¼ÑA¼ÑA¼ÑA¼ÑA¼ÑA¼ÑA¼ÑA¼ÑA¼ÑA¼ÑA¼ÑA¼ÑA¼ÑA¼ÑA¼ÑA¼ÑA¼ÑA¼ÑA¼ÑA¼ÑA¼ÑA¼ÑA¼ÑA¼ÑA¼ÑA¼ÑA¼ÑA¼ÑA¼ÑA¼ÑA¼ÑA¼ÑA¼ÑA¼ÑA¼ÑA¼ÑA¼ÑA¼ÑA¼ÑA¼ÑA¼ÑA¼ÑA¼ÑA¼ÑA¼ÑA¼ÑA¼ÑA¼ÑA¼ÑA¼ÑA¼ÑA¼ÑA¼ÑA¼ÑA¼ÑA¼ÑA¼ÑA¼ÑA¼ÑA¼ÑA¼ÑA¼ÑA¼ÑA¼ÑA¼ÑA¼ÑA¼ÑA¼ÑA¼ÑA¼ÑA¼ÑA¼ÑA¼ÑA¼ÑA¼ÑA¼ÑA¼ÑA¼ÑA¼ÑA¼ÑA¼ÑA¼ÑA¼ÑA¼ÑA¼ÑA¼ÑA¼ÑA¼ÑA¼ÑA¼ÑA¼ÑA¼ÑA¼ÑA¼ÑA¼ÑA¼ÑA¼ÑA¼ÑA¼ÑA¼ÑA¼ÑA¼ÑA¼ÑA¼ÑA¼ÑA¼ÑA¼ÑA¼ÑA¼ÑA¼ÑA¼ÑA¼ÑA¼ÑA¼ÑA¼ÑA¼ÑA¼ÑA¼ÑA¼ÑA¼ÑA¼ÑA¼ÑA¼ÑA¼ÑA¼ÑA¼ÑA¼ÑA¼ÑA¼ÑA¼ÑA¼ÑA¼ÑA¼ÑA¼ÑA¼ÑA¼ÑA¼ÑA¼ÑA¼ÑA¼ÑA¼ÑA¼ÑA¼ÑA¼ÑA¼ÑA¼ÑA¼ÑA¼ÑA¼ÑA¼ÑA¼ÑA¼ÑA¼ÑA¼ÑA¼ÑA¼ÑA¼ÑA¼ÑA¼ÑA¼ÑA¼ÑA¼ÑA¼ÑA¼ÑA¼ÑA¼ÑA¼ÑA¼ÑA¼ÑA¼ÑA¼ÑA¼ÑA¼ÑA¼ÑA¼ÑA¼ÑA¼ÑA¼ÑA¼ÑA¼ÑA¼ÑA¼ÑA¼ÑA¼ÑA¼ÑA¼ÑA¼ÑA¼ÑA¼ÑA¼ÑA¼ÑA¼ÑA¼ÑA¼ÑA¼ÑA¼ÑA¼ÑA¼ÑA¼ÑA¼ÑA¼ÑA¼ÑA¼ÑA¼ÑA¼ÑA¼ÑA¼ÑA¼ÑA¼ÑA¼ÑA¼ÑA¼ÑA¼ÑA¼ÑA¼ÑA¼ÑA¼ÑA¼ÑA¼ÑA¼ÑA¼ÑA¼ÑA¼ÑA¼ÑA¼ÑA¼ÑA¼ÑA¼ÑA¼ÑA¼ÑA¼ÑA¼ÑA¼ÑA¼ÑA¼ÑA¼ÑA¼ÑA¼ÑA¼ÑA¼ÑA¼ÑA¼ÑA¼ÑA¼ÑA¼ÑA¼ÑA¼ÑA¼ÑA¼ÑA¼ÑA¼ÑA¼ÑA¼ÑA¼ÑA¼ÑA¼ÑA¼ÑA¼ÑA¼ÑA¼ÑA¼ÑA¼ÑA¼ÑA¼ÑA¼ÑA¼ÑA¼ÑA¼ÑA¼ÑA¼ÑA¼ÑA¼ÑA¼ÑA¼ÑA¼ÑA¼ÑA¼ÑA¼ÑA¼ÑA¼ÑA¼ÑA¼ÑA¼ÑA¼ÑA¼ÑA¼ÑA¼ÑA¼ÑA¼ÑA¼ÑA¼ÑA¼ÑA¼ÑA¼ÑA¼ÑA¼ÑA¼ÑA¼ÑA¼ÑA¼ÑA¼ÑA¼ÑA¼ÑA¼ÑA¼ÑA¼ÑA¼ÑA¼ÑA¼ÑA¼ÑA¼ÑA¼ÑA¼ÑA¼ÑA¼ÑA¼ÑA¼ÑA¼ÑA¼ÑA¼ÑA¼ÑA¼ÑA¼ÑA¼ÑA¼ÑA¼ÑA¼ÑA¼ÑA¼ÑA¼ÑA¼ÑA¼ÑA¼ÑA¼ÑA¼ÑA¼ÑA¼ÑA¼ÑA¼ÑA¼ÑA¼ÑA¼ÑA¼ÑA¼ÑA¼ÑA¼ÑA¼ÑA¼ÑA¼ÑA¼ÑA¼ÑA¼ÑA¼ÑA¼ÑA¼ÑA¼ÑA¼ÑA¼ÑA¼ÑA¼ÑA¼ÑA¼ÑA¼ÑA¼ÑA¼ÑA¼ÑA¼ÑA¼ÑA¼ÑA¼ÑA¼ÑA¼ÑA¼ÑA¼ÑA¼ÑA¼ÑA¼ÑA¼ÑA¼ÑA¼ÑA¼ÑA¼ÑA¼ÑA¼ÑA¼ÑA¼ÑA¼ÑA¼ÑA¼ÑA¼ÑA¼ÑA¼ÑA¼ÑA¼ÑA¼ÑA¼ÑA¼ÑA¼ÑA¼ÑA¼ÑA¼ÑA¼ÑA¼ÑA¼ÑA¼ÑA¼ÑA¼ÑA¼ÑA¼ÑA¼ÑA¼ÑA¼ÑA¼ÑA¼ÑA¼ÑA¼ÑA¼ÑA¼ÑA¼ÑA¼ÑA¼ÑA¼ÑA¼ÑA¼ÑA¼ÑA¼ÑA¼ÑA¼ÑA¼ÑA¼ÑA¼ÑA¼ÑA¼ÑA¼ÑA¼ÑA¼ÑA¼ÑA¼ÑA¼ÑA¼ÑA¼ÑA¼ÑA¼ÑA¼ÑA¼ÑA¼ÑA¼ÑA¼ÑA¼ÑA¼ÑA¼ÑA¼ÑA¼ÑA¼ÑA¼ÑA¼ÑA¼ÑA¼ÑA¼ÑA¼ÑA¼ÑA¼ÑA¼ÑA¼ÑA¼ÑA¼ÑA¼ÑA¼ÑA¼ÑA¼ÑA¼ÑA¼ÑA¼ÑA¼ÑA¼ÑA¼ÑA¼ÑA¼ÑA¼ÑA¼ÑA¼ÑA¼ÑA¼ÑA¼ÑA¼ÑA¼ÑA¼ÑA¼ÑA¼ÑA¼ÑA¼ÑA¼ÑA¼ÑA¼ÑA¼ÑA¼ÑA¼ÑA¼ÑA¼ÑA¼ÑA¼ÑA¼ÑA¼ÑA¼ÑA¼ÑA¼ÑA¼ÑA¼ÑA¼ÑA¼ÑA¼ÑA¼ÑA¼ÑA¼ÑA¼ÑA¼ÑA¼ÑA¼ÑA¼ÑA¼ÑA¼ÑA¼ÑA¼ÑA¼ÑA¼ÑA¼ÑA¼ÑA¼ÑA¼ÑA¼ÑA¼ÑA¼ÑA¼ÑA¼ÑA¼ÑA¼ÑA¼ÑA¼ÑA¼ÑA¼ÑA¼ÑA¼ÑA¼ÑA¼ÑA¼ÑA¼ÑA¼ÑA¼ÑA¼ÑA¼ÑA¼ÑA¼ÑA¼ÑA¼ÑA¼ÑA¼ÑA¼ÑA¼ÑA¼ÑA¼ÑA¼ÑA¼ÑA¼ÑA¼ÑA¼ÑA¼ÑA¼ÑA¼ÑA¼ÑA¼ÑA¼ÑA¼ÑA¼ÑA¼ÑA¼ÑA¼ÑA¼ÑA¼ÑA¼ÑA¼ÑA¼ÑA¼ÑA¼ÑA¼ÑA¼ÑA¼ÑA¼ÑA¼ÑA¼ÑA¼ÑA¼ÑA¼ÑA¼ÑA¼ÑA¼ÑA¼ÑA¼ÑA¼ÑA¼ÑA¼ÑA¼ÑA¼ÑA¼ÑA¼ÑA¼ÑA¼ÑA¼ÑA¼ÑA¼ÑA¼ÑA¼ÑA¼ÑA¼ÑA¼ÑA¼ÑA¼ÑA¼ÑA¼ÑA¼ÑA¼ÑA¼ÑA¼ÑA¼ÑA¼ÑA¼ÑA¼ÑA¼ÑA¼ÑA¼ÑA¼ÑA¼ÑA¼ÑA¼ÑA¼ÑA¼ÑA¼ÑA¼ÑA¼ÑA¼ÑA¼ÑA¼ÑA¼ÑA¼ÑA¼ÑA¼ÑA¼ÑA¼ÑA¼ÑA¼ÑA¼ÑA¼ÑA¼ÑA¼ÑA¼ÑA¼ÑA¼ÑA¼ÑA¼ÑA¼ÑA¼ÑA¼ÑA¼ÑA¼ÑA¼ÑA¼ÑA¼ÑA¼ÑA¼ÑA¼ÑA¼ÑA¼ÑA¼ÑA¼ÑA¼ÑA¼ÑA¼ÑA¼ÑA¼ÑA¼ÑA¼ÑA¼ÑA¼ÑA¼ÑA¼ÑA¼ÑA¼ÑA¼ÑA¼ÑA¼ÑA¼ÑA¼ÑA¼ÑA¼ÑA¼ÑA¼ÑA¼ÑA¼ÑA¼ÑA¼ÑA¼ÑA¼ÑA¼ÑA¼ÑA¼ÑA¼ÑA¼ÑA¼ÑA¼ÑA¼ÑA¼ÑA¼ÑA¼ÑA¼ÑA¼ÑA¼ÑA¼ÑA¼ÑA¼ÑA¼ÑA¼ÑA¼ÑA¼ÑA¼ÑA¼ÑA¼ÑA¼ÑA¼ÑA¼ÑA¼ÑA¼ÑA¼ÑA¼ÑA¼ÑA¼ÑA¼ÑA¼ÑA¼ÑA¼ÑA¼ÑA¼ÑA¼ÑA¼ÑA¼ÑA¼ÑA¼ÑA¼ÑA¼ÑA¼ÑA¼ÑA¼ÑA¼ÑA¼ÑA¼ÑA¼ÑA¼ÑA¼ÑA¼ÑA¼ÑA¼ÑA¼ÑA¼ÑA¼ÑA¼ÑA¼ÑA¼ÑA¼ÑA¼ÑA¼ÑA¼ÑA¼ÑA¼ÑA¼ÑA¼ÑA¼ÑA¼ÑA¼ÑA¼ÑA¼ÑA¼ÑA¼ÑA¼ÑA¼ÑA¼ÑA¼ÑA¼ÑA¼ÑA¼ÑA¼ÑA¼ÑA¼ÑA¼ÑA¼ÑA¼ÑA¼ÑA¼ÑA¼ÑA¼ÑA¼ÑA¼ÑA¼ÑA¼ÑA¼ÑA¼ÑA¼ÑA¼ÑA¼ÑA¼ÑA¼ÑA¼ÑA¼ÑA¼ÑA¼ÑA¼ÑA¼ÑA¼ÑA¼ÑA¼ÑA¼ÑA¼ÑA¼ÑA¼ÑA¼ÑA¼ÑA¼ÑA¼ÑA¼ÑA¼ÑA¼ÑA¼ÑA¼ÑA¼ÑA¼ÑA¼ÑA¼ÑA¼ÑA¼ÑA¼ÑA¼ÑA¼ÑA¼ÑA¼ÑA¼ÑA¼ÑA¼ÑA¼ÑA¼ÑA¼ÑA¼ÑA¼ÑA¼ÑA¼ÑA¼ÑA¼ÑA¼ÑA¼ÑA¼ÑA¼ÑA¼ÑA¼ÑA¼ÑA¼ÑA¼ÑA¼ÑA¼ÑA¼ÑA¼ÑA¼ÑA¼ÑA¼ÑA¼ÑA¼ÑA¼ÑA¼ÑA¼ÑA¼ÑA¼ÑA¼ÑA¼ÑA¼ÑA¼ÑA¼ÑA¼ÑA¼ÑA¼ÑA¼ÑA¼ÑA¼ÑA¼ÑA¼ÑA¼ÑA¼ÑA¼ÑA¼ÑA¼ÑA¼ÑA¼ÑA¼ÑA¼ÑA¼ÑA¼ÑA¼ÑA¼ÑA¼ÑA¼ÑA¼ÑA¼ÑA¼ÑA¼ÑA¼ÑA¼ÑA¼ÑA¼ÑA¼ÑA¼ÑA¼ÑA¼ÑA¼ÑA¼ÑA¼ÑA¼ÑA¼ÑA¼ÑA¼ÑA¼ÑA¼ÑA¼ÑA¼ÑA¼ÑA¼ÑA¼ÑA¼ÑA¼ÑA¼ÑA¼ÑA¼ÑA¼ÑA¼ÑA¼ÑA¼ÑA¼ÑA¼ÑA¼ÑA¼ÑA¼ÑA¼ÑA¼ÑA¼ÑA¼ÑA¼ÑA¼ÑA¼ÑA¼ÑA¼ÑA¼ÑA¼ÑA¼ÑA¼ÑA¼ÑA¼ÑA¼ÑA¼ÑA¼ÑA¼ÑA¼ÑA¼ÑA¼ÑA¼ÑA¼ÑA¼ÑA¼ÑA¼ÑA¼ÑA¼ÑA¼ÑA¼ÑA¼ÑA¼ÑA¼ÑA¼ÑA¼ÑA¼ÑA¼ÑA¼ÑA¼ÑA¼ÑA¼ÑA¼ÑA¼ÑA¼ÑA¼ÑA¼ÑA¼ÑA¼ÑA¼ÑA¼ÑA¼ÑA¼ÑA¼ÑA¼ÑA¼ÑA¼ÑA¼ÑA¼ÑA¼ÑA¼ÑA¼ÑA¼ÑA¼ÑA¼ÑA¼ÑA¼ÑA¼ÑA¼ÑA¼ÑA¼ÑA¼ÑA¼ÑA¼ÑA¼ÑA¼ÑA¼ÑA¼ÑA¼ÑA¼ÑA¼ÑA¼ÑA¼ÑA¼ÑA¼ÑA¼ÑA¼ÑA¼ÑA¼ÑA¼ÑA¼ÑA¼ÑA¼ÑA¼ÑA¼ÑA¼ÑA¼ÑA¼ÑA¼ÑA¼ÑA¼ÑA¼ÑA¼ÑA¼ÑA¼ÑA¼ÑA¼ÑA¼ÑA¼ÑA¼ÑA¼ÑA¼ÑA¼ÑA¼ÑA¼ÑA¼ÑA¼ÑA¼ÑA¼ÑA¼ÑA¼ÑA¼ÑA¼ÑA¼ÑA¼ÑA¼ÑA¼ÑA¼ÑA¼ÑA¼ÑA¼ÑA¼ÑA¼ÑA¼ÑA¼ÑA¼ÑA¼ÑA¼ÑA¼ÑA¼ÑA¼ÑA¼ÑA¼ÑA¼ÑA¼ÑA¼ÑA¼ÑA¼ÑA¼ÑA¼ÑA¼ÑA¼ÑA¼ÑA¼ÑA¼ÑA¼ÑA¼ÑA¼ÑA¼ÑA¼ÑA¼ÑA¼ÑA¼ÑA¼ÑA¼ÑA¼ÑA¼ÑA¼ÑA¼ÑA¼ÑA¼ÑA¼ÑA¼ÑA¼ÑA¼ÑA¼ÑA¼ÑA¼ÑA¼ÑA¼ÑA¼ÑA¼ÑA¼ÑA¼ÑA¼ÑA¼ÑA¼ÑA¼ÑA¼ÑA¼ÑA¼ÑA¼ÑA¼ÑA¼ÑA¼ÑA¼ÑA¼ÑA¼ÑA¼ÑA¼ÑA¼ÑA¼ÑA¼ÑA¼ÑA¼ÑA¼ÑA¼ÑA¼ÑA¼ÑA¼ÑA¼ÑA¼ÑA¼ÑA¼ÑA¼ÑA¼ÑA¼ÑA¼ÑA¼ÑA¼ÑA¼ÑA¼ÑA¼ÑA¼ÑA¼ÑA¼ÑA¼ÑA¼ÑA¼ÑA¼ÑA¼ÑA¼ÑA¼ÑA¼ÑA¼ÑA¼ÑA¼ÑA¼ÑA¼ÑA¼ÑA¼ÑA¼ÑA¼ÑA¼ÑA¼ÑA¼ÑA¼ÑA¼ÑA¼ÑA¼ÑA¼ÑA¼ÑA¼ÑA¼ÑA¼ÑA¼ÑA¼ÑA¼ÑA¼ÑA¼ÑA¼ÑA¼ÑA¼ÑA¼ÑA¼ÑA¼ÑA¼ÑA¼ÑA¼ÑA¼ÑA¼ÑA¼ÑA¼ÑA¼ÑA¼ÑA¼ÑA¼ÑA¼ÑA¼ÑA¼ÑA¼ÑA¼ÑA¼ÑA¼ÑA¼ÑA¼ÑA¼ÑA¼ÑA¼ÑA¼ÑA¼ÑA¼ÑA¼ÑA¼ÑA¼ÑA¼ÑA¼ÑA¼ÑA¼ÑA¼ÑA¼ÑA¼ÑA¼ÑA¼ÑA¼ÑA¼ÑA¼ÑA¼ÑA¼ÑA¼ÑA¼ÑA¼ÑA¼ÑA¼ÑA¼ÑA¼ÑA¼ÑA¼ÑA¼ÑA¼ÑA¼ÑA¼ÑA¼ÑA¼ÑA¼ÑA¼ÑA¼ÑA¼ÑA¼ÑA¼ÑA¼ÑA¼ÑA¼ÑA¼ÑA¼ÑA¼ÑA¼ÑA¼ÑA¼ÑA¼ÑA¼ÑA¼ÑA¼ÑA¼ÑA¼ÑA¼ÑA¼ÑA¼ÑA¼ÑA¼ÑA¼ÑA¼ÑA¼ÑA¼ÑA¼ÑA¼ÑA¼ÑA¼ÑA¼ÑA¼ÑA¼ÑA¼ÑA¼ÑA¼ÑA¼ÑA¼ÑA¼ÑA¼ÑA¼ÑA¼ÑA¼ÑA¼ÑA¼ÑA¼ÑA¼ÑA¼ÑA¼ÑA¼ÑA¼ÑA¼ÑA¼ÑA¼ÑA¼ÑA¼ÑA¼ÑA¼ÑA¼ÑA¼ÑA¼ÑA¼ÑA¼ÑA¼ÑA¼ÑA¼ÑA¼ÑA¼ÑA¼ÑA¼ÑA¼ÑA¼ÑA¼ÑA¼ÑA¼ÑA¼ÑA¼ÑA¼ÑA¼ÑA¼ÑA¼ÑA¼ÑA¼ÑA¼ÑA¼ÑA¼ÑA¼ÑA¼ÑA¼ÑA¼ÑA¼ÑA¼ÑA¼ÑA¼ÑA¼ÑA¼ÑA¼ÑA¼ÑA¼ÑA¼ÑA¼ÑA¼ÑA¼ÑA¼ÑA¼ÑA¼ÑA¼ÑA¼ÑA¼ÑA¼ÑA¼ÑA¼ÑA¼ÑA¼ÑA¼ÑA¼ÑA¼ÑA¼ÑA¼ÑA¼ÑA¼ÑA¼ÑA¼ÑA¼ÑA¼ÑA¼ÑA¼ÑA¼ÑA¼ÑA¼ÑA¼ÑA¼ÑA¼ÑA¼ÑA¼ÑA¼ÑA¼ÑA¼ÑA¼ÑA¼ÑA¼ÑA¼ÑA¼ÑA¼ÑA¼ÑA¼ÑA¼ÑA¼ÑA¼ÑA¼ÑA¼ÑA¼ÑA¼ÑA¼ÑA¼ÑA¼ÑA¼ÑA¼ÑA¼ÑA¼ÑA¼ÑA¼ÑA¼ÑA¼ÑA¼ÑA¼ÑA¼ÑA¼ÑA¼ÑA¼ÑA¼ÑA¼ÑA¼ÑA¼ÑA¼ÑA¼ÑA¼ÑA¼ÑA¼ÑA¼ÑA¼ÑA¼ÑA¼ÑA¼ÑA¼ÑA¼ÑA¼ÑA¼ÑA¼ÑA¼ÑA¼ÑA¼ÑA¼ÑA¼ÑA¼ÑA¼ÑA¼ÑA¼ÑA¼ÑA¼ÑA¼ÑA¼ÑA¼ÑA¼ÑA¼ÑA¼ÑA¼ÑA¼ÑA¼ÑA¼ÑA¼ÑA¼ÑA¼ÑA¼ÑA¼ÑA¼ÑA¼ÑA¼ÑA¼ÑA¼ÑA¼ÑA¼ÑA¼ÑA¼ÑA¼ÑA¼ÑA¼ÑA¼ÑA¼ÑA¼ÑA¼ÑA¼ÑA¼ÑA¼ÑA¼ÑA¼ÑA¼ÑA¼ÑA¼ÑA¼ÑA¼ÑA¼ÑA¼ÑA¼ÑA¼ÑA¼ÑA¼ÑA¼ÑA¼ÑA¼ÑA¼ÑA¼ÑA¼ÑA¼ÑA¼ÑA¼ÑA¼ÑA¼ÑA¼ÑA¼ÑA¼ÑA¼ÑA¼ÑA¼ÑA¼ÑA¼ÑA¼ÑA¼ÑA¼ÑA¼ÑA¼ÑA¼ÑA¼ÑA¼ÑA¼ÑA¼ÑA¼ÑA¼ÑA¼ÑA¼ÑA¼ÑA¼ÑA¼ÑA¼ÑA¼ÑA¼ÑA¼ÑA¼ÑA¼ÑA¼ÑA¼ÑA¼ÑA¼ÑA¼ÑA¼ÑA¼ÑA¼ÑA¼ÑA¼ÑA¼ÑA¼ÑA¼ÑA¼ÑA¼ÑA¼ÑA¼ÑA¼ÑA¼ÑA¼ÑA¼ÑA¼ÑA¼ÑA¼ÑA¼ÑA¼ÑA¼ÑA¼ÑA¼ÑA¼ÑA¼ÑA¼ÑA¼ÑA¼ÑA¼ÑA¼ÑA¼ÑA¼ÑA¼ÑA¼ÑA¼ÑA¼ÑA¼ÑA¼ÑA¼ÑA¼ÑA¼ÑA¼ÑA¼ÑA¼ÑA¼ÑA¼ÑA¼ÑA¼ÑA¼ÑA¼ÑA¼ÑA¼ÑA¼ÑA¼ÑA¼ÑA¼ÑA¼ÑA¼ÑA¼ÑA¼ÑA¼ÑA¼ÑA¼ÑA¼ÑA¼ÑA¼ÑA¼ÑA¼ÑA¼ÑA¼ÑA¼ÑA¼ÑA¼ÑA¼ÑA¼ÑA¼ÑA¼ÑA¼ÑA¼ÑA¼ÑA¼ÑA¼ÑA¼ÑA¼ÑA¼ÑA¼ÑA¼ÑA¼ÑA¼ÑA¼ÑA¼ÑA¼ÑA¼ÑA¼ÑA¼ÑA¼ÑA¼ÑA¼ÑA¼ÑA¼ÑA¼ÑA¼ÑA¼ÑA¼ÑA¼ÑA¼ÑA¼ÑA¼ÑA¼ÑA¼ÑA¼ÑA¼ÑA¼ÑA¼ÑA¼ÑA¼ÑA¼ÑA¼ÑA¼ÑA¼ÑA¼ÑA¼ÑA¼ÑA¼ÑA¼ÑA¼ÑA¼ÑA¼ÑA¼ÑA¼ÑA¼ÑA¼ÑA¼ÑA¼ÑA¼ÑA¼ÑA¼ÑA¼ÑA¼ÑA¼ÑA¼ÑA¼ÑA¼ÑA¼ÑA¼ÑA¼ÑA¼ÑA¼ÑA¼ÑA¼ÑA¼ÑA¼ÑA¼ÑA¼ÑA¼ÑA¼ÑA¼ÑA¼ÑA¼ÑA¼ÑA¼ÑA¼ÑA¼ÑA¼ÑA¼ÑA¼ÑA¼ÑA¼ÑA¼ÑA¼ÑA¼ÑA¼ÑA¼ÑA¼ÑA¼ÑA¼ÑA¼ÑA¼ÑA¼ÑA¼ÑA¼ÑA¼ÑA¼ÑA¼ÑA¼ÑA¼ÑA¼ÑA¼ÑA¼ÑA¼ÑA¼ÑA¼ÑA¼ÑA¼ÑA¼ÑA¼ÑA¼ÑA¼ÑA¼ÑA¼ÑA¼ÑA¼ÑA¼ÑA¼ÑA¼ÑA¼ÑA¼ÑA¼ÑA¼ÑA¼ÑA¼ÑA¼ÑA¼ÑA¼ÑA¼ÑA¼ÑA¼ÑA¼ÑA¼ÑA¼ÑA¼ÑA¼ÑA¼ÑA¼ÑA¼ÑA¼ÑA¼ÑA¼ÑA¼ÑA¼ÑA¼ÑA¼ÑA¼ÑA¼ÑA¼ÑA¼ÑA¼ÑA¼ÑA¼ÑA¼ÑA¼ÑA¼ÑA¼ÑA¼ÑA¼ÑA¼ÑA¼ÑA¼ÑA¼ÑA¼ÑA¼ÑA¼ÑA¼ÑA¼ÑA¼ÑA¼ÑA¼ÑA¼ÑA¼ÑA¼ÑA¼ÑA¼ÑA¼ÑA¼ÑA¼ÑA¼ÑA¼ÑA¼ÑA¼ÑA¼ÑA¼ÑA¼ÑA¼ÑA¼ÑA¼ÑA¼ÑA¼ÑA¼ÑA¼ÑA¼ÑA¼ÑA¼ÑA¼ÑA¼ÑA¼ÑA¼ÑA¼ÑA¼ÑA¼ÑA¼ÑA¼ÑA¼ÑA¼ÑA¼ÑA¼ÑA¼ÑA¼ÑA¼ÑA¼ÑA¼ÑA¼ÑA¼ÑA¼ÑA¼ÑA¼ÑA¼ÑA¼ÑA¼ÑA¼ÑA¼ÑA¼ÑA¼ÑA¼ÑA¼ÑA¼ÑA¼ÑA¼ÑA¼ÑA¼ÑA¼ÑA¼ÑA¼ÑA¼ÑA¼ÑA¼ÑA¼ÑA¼ÑA¼ÑA¼ÑA¼ÑA¼ÑA¼ÑA¼ÑA¼ÑA¼ÑA¼ÑA¼ÑA¼ÑA¼ÑA¼ÑA¼ÑA¼ÑA¼ÑA¼ÑA¼ÑA¼ÑA¼ÑA¼ÑA¼ÑA¼ÑA¼ÑA¼ÑA¼ÑA¼ÑA¼ÑA¼ÑA¼ÑA¼ÑA¼ÑA¼ÑA¼ÑA¼ÑA¼ÑA¼ÑA¼ÑA¼ÑA¼ÑA¼ÑA¼ÑA¼ÑA¼ÑA¼ÑA¼ÑA¼ÑA¼ÑA¼ÑA¼ÑA¼ÑA¼ÑA¼ÑA¼ÑA¼ÑA¼ÑA¼ÑA¼ÑA¼ÑA¼ÑA¼ÑA¼ÑA¼ÑA¼ÑA¼ÑA¼ÑA¼ÑA¼ÑA¼ÑA¼ÑA¼ÑA¼ÑA¼ÑA¼ÑA¼ÑA¼ÑA¼ÑA¼ÑA¼ÑA¼ÑA¼ÑA¼ÑA¼ÑA¼ÑA¼ÑA¼ÑA¼ÑA¼ÑA¼ÑA¼ÑA¼ÑA¼ÑA¼ÑA¼ÑA¼ÑA¼ÑA¼ÑA¼ÑA¼ÑA¼ÑA¼ÑA¼ÑA¼ÑA¼ÑA¼ÑA¼ÑA¼ÑA¼ÑA¼ÑA¼ÑA¼ÑA¼ÑA¼ÑA¼ÑA¼ÑA¼ÑA¼ÑA¼ÑA¼ÑA¼ÑA¼ÑA¼ÑA¼ÑA¼ÑA¼ÑA¼ÑA¼ÑA¼ÑA¼ÑA¼ÑA¼ÑA¼ÑA¼ÑA¼ÑA¼ÑA¼ÑA¼ÑA¼ÑA¼ÑA¼ÑA¼ÑA¼ÑA¼ÑA¼ÑA¼ÑA¼ÑA¼ÑA¼ÑA¼ÑA¼ÑA¼ÑA¼ÑA¼ÑA¼ÑA¼ÑA¼ÑA¼ÑA¼ÑA¼ÑA¼ÑA¼ÑA¼ÑA¼ÑA¼ÑA¼ÑA¼ÑA¼ÑA¼ÑA¼ÑA¼ÑA¼ÑA¼ÑA¼ÑA¼ÑA¼ÑA¼ÑA¼ÑA¼ÑA¼ÑA¼ÑA¼ÑA¼ÑA¼ÑA¼ÑA¼ÑA¼ÑA¼ÑA¼ÑA¼ÑA¼ÑA¼ÑA¼ÑA¼ÑA¼ÑA¼ÑA¼ÑA¼ÑA¼ÑA¼ÑA¼ÑA¼ÑA¼ÑA¼ÑA¼ÑA¼ÑA¼ÑA¼ÑA¼ÑA¼ÑA¼ÑA¼ÑA¼ÑA¼ÑA¼ÑA¼ÑA¼ÑA¼ÑA¼ÑA¼ÑA¼ÑA¼ÑA¼ÑA¼ÑA¼ÑA¼ÑA¼ÑA¼ÑA¼ÑA¼ÑA¼ÑA¼ÑA¼ÑA¼ÑA¼ÑA¼ÑA¼ÑA¼ÑA¼ÑA¼ÑA¼ÑA¼ÑA¼ÑA¼ÑA¼ÑA¼ÑA¼ÑA¼ÑA¼ÑA¼ÑA¼ÑA¼ÑA¼ÑA¼ÑA¼ÑA¼ÑA¼ÑA¼ÑA¼ÑA¼ÑA¼ÑA¼ÑA¼ÑA¼ÑA¼ÑA¼ÑA¼ÑA¼ÑA¼ÑA¼ÑA¼ÑA¼ÑA¼ÑA¼ÑA¼ÑA¼ÑA¼ÑA¼ÑA¼ÑA¼ÑA¼ÑA¼ÑA¼ÑA¼ÑA¼ÑA¼ÑA¼ÑA¼ÑA¼ÑA¼ÑA¼ÑA¼ÑA¼ÑA¼ÑA¼ÑA¼ÑA¼ÑA¼ÑA¼ÑA¼ÑA¼ÑA¼ÑA¼ÑA¼ÑA¼ÑA¼ÑA¼ÑA¼ÑA¼ÑA¼ÑA¼ÑA¼ÑA¼ÑA¼ÑA¼ÑA¼ÑA¼ÑA¼ÑA¼ÑA¼ÑA¼ÑA¼ÑA¼ÑA¼ÑA¼ÑA¼ÑA¼ÑA¼ÑA¼ÑA¼ÑA¼ÑA¼ÑA¼ÑA¼ÑA¼ÑA¼ÑA¼ÑA¼ÑA¼ÑA¼ÑA¼ÑA¼ÑA¼ÑA¼ÑA¼ÑA¼ÑA¼ÑA¼ÑA¼ÑA¼ÑA¼ÑA¼ÑA¼ÑA¼ÑA¼ÑA¼ÑA¼ÑA¼ÑA¼ÑA¼ÑA¼ÑA¼ÑA¼ÑA¼ÑA¼ÑA¼ÑA¼ÑA¼ÑA¼ÑA¼ÑA¼ÑA¼ÑA¼ÑA¼ÑA¼ÑA¼ÑA¼ÑA¼ÑA¼ÑA¼ÑA¼ÑA¼ÑA¼ÑA¼ÑA¼ÑA¼ÑA¼ÑA¼ÑA¼ÑA¼ÑA¼ÑA¼ÑA¼ÑA¼ÑA¼ÑA¼ÑA¼ÑA¼ÑA¼ÑA¼ÑA¼ÑA¼ÑA¼ÑA¼ÑA¼ÑA¼ÑA¼ÑA¼ÑA¼ÑA¼ÑA¼ÑA¼ÑA¼ÑA¼ÑA¼ÑA¼ÑA¼ÑA¼ÑA¼ÑA¼ÑA¼ÑA¼ÑA¼ÑA¼ÑA¼ÑA¼ÑA¼ÑA¼ÑA¼ÑA¼ÑA¼ÑA¼ÑA¼ÑA¼ÑA¼ÑA¼ÑA¼ÑA¼ÑA¼ÑA¼ÑA¼ÑA¼ÑA¼ÑA¼ÑA¼ÑA¼ÑA¼ÑA¼ÑA¼ÑA¼ÑA¼ÑA¼ÑA¼ÑA¼ÑA¼ÑA¼ÑA¼ÑA¼ÑA¼ÑA¼ÑA¼ÑA¼ÑA¼ÑA¼ÑA¼ÑA¼ÑA¼ÑA¼ÑA¼ÑA¼ÑA¼ÑA¼ÑA¼ÑA¼ÑA¼ÑA¼ÑA¼ÑA¼ÑA¼ÑA¼ÑA¼ÑA¼ÑA¼ÑA¼ÑA¼ÑA¼ÑA¼ÑA¼ÑA¼ÑA¼ÑA¼ÑA¼ÑA¼ÑA¼ÑA¼ÑA¼ÑA¼ÑA¼ÑA¼ÑA¼ÑA¼ÑA¼ÑA¼ÑA¼ÑA¼ÑA¼ÑA¼ÑA¼ÑA¼ÑA¼ÑA¼ÑA¼ÑA¼ÑA¼ÑA¼ÑA¼ÑA¼ÑA¼ÑA¼ÑA¼ÑA¼ÑA¼ÑA¼ÑA¼ÑA¼ÑA¼ÑA¼ÑA¼ÑA¼ÑA¼ÑA¼ÑA¼ÑA¼ÑA¼ÑA¼ÑA¼ÑA¼ÑA¼ÑA¼ÑA¼ÑA¼ÑA¼ÑA¼ÑA¼ÑA¼ÑA¼ÑA¼ÑA¼ÑA¼ÑA¼ÑA¼ÑA¼ÑA¼ÑA¼ÑA¼ÑA¼ÑA¼ÑA¼ÑA¼ÑA¼ÑA¼ÑA¼ÑA¼ÑA¼ÑA¼ÑA¼ÑA¼ÑA¼ÑA¼ÑA¼ÑA¼ÑA¼ÑA¼ÑA¼ÑA¼ÑA¼ÑA¼ÑA¼ÑA¼ÑA¼ÑA¼ÑA¼ÑA¼ÑA¼ÑA¼ÑA¼ÑA¼ÑA¼ÑA¼ÑA¼ÑA¼ÑA¼ÑA¼ÑA¼ÑA¼ÑA¼ÑA¼ÑA¼ÑA¼ÑA¼ÑA¼ÑA¼ÑA¼ÑA¼ÑA¼ÑA¼ÑA¼ÑA¼ÑA¼ÑA¼ÑA¼ÑA¼ÑA¼ÑA¼ÑA¼ÑA¼ÑA¼ÑA¼ÑA¼ÑA¼ÑA¼ÑA¼ÑA¼ÑA¼ÑA¼ÑA¼ÑA¼ÑA¼ÑA¼ÑA¼ÑA¼ÑA¼ÑA¼ÑA¼ÑA¼ÑA¼ÑA¼ÑA¼ÑA¼ÑA¼ÑA¼ÑA¼ÑA¼ÑA¼ÑA¼ÑA¼ÑA¼ÑA¼ÑA¼ÑA¼ÑA¼ÑA¼ÑA¼ÑA¼ÑA¼ÑA¼ÑA¼ÑA¼ÑA¼ÑA¼ÑA¼ÑA¼ÑA¼ÑA¼ÑA¼ÑA¼ÑA¼ÑA¼ÑA¼ÑA¼ÑA¼ÑA¼ÑA¼ÑA¼ÑA¼ÑA¼ÑA¼ÑA¼ÑA¼ÑA¼ÑA¼ÑA¼ÑA¼ÑA¼ÑA¼ÑA¼ÑA¼ÑA¼ÑA¼ÑA¼ÑA¼ÑA¼ÑA¼ÑA¼ÑA¼ÑA¼ÑA¼ÑA¼ÑA¼ÑA¼ÑA¼ÑA¼ÑA¼ÑA¼ÑA¼ÑA¼ÑA¼ÑA¼ÑA¼ÑA¼ÑA¼ÑA¼ÑA¼ÑA¼ÑA¼ÑA¼ÑA¼ÑA¼ÑA¼ÑA¼ÑA¼ÑA¼ÑA¼ÑA¼ÑA¼ÑA¼ÑA¼ÑA¼ÑA¼ÑA¼ÑA¼ÑA¼ÑA¼ÑA¼ÑA¼ÑA¼ÑA¼ÑA¼ÑA¼ÑA¼ÑA¼ÑA¼ÑA¼ÑA¼ÑA¼ÑA¼ÑA¼ÑA¼ÑA¼ÑA¼ÑA¼ÑA¼ÑA¼ÑA¼ÑA¼ÑA¼ÑA¼ÑA¼ÑA¼ÑA¼ÑA¼ÑA¼ÑA¼ÑA¼ÑA¼ÑA¼ÑA¼ÑA¼ÑA¼ÑA¼ÑA¼ÑA¼ÑA¼ÑA¼ÑA¼ÑA¼ÑA¼ÑA¼ÑA¼ÑA¼ÑA¼ÑA¼ÑA¼ÑA¼ÑA¼ÑA¼ÑA¼ÑA¼ÑA¼ÑA¼ÑA¼ÑA¼ÑA¼ÑA¼ÑA¼ÑA¼ÑA¼ÑA¼ÑA¼ÑA¼ÑA¼ÑA¼ÑA¼ÑA¼ÑA¼ÑA¼ÑA¼ÑA¼ÑA¼ÑA¼ÑA¼ÑA¼ÑA¼ÑA¼ÑA¼ÑA¼ÑA¼ÑA¼ÑA¼ÑA¼ÑA¼ÑA¼ÑA¼ÑA¼ÑA¼ÑA¼ÑA¼ÑA¼ÑA¼ÑA¼ÑA¼ÑA¼ÑA¼ÑA¼ÑA¼ÑA¼ÑA¼ÑA¼ÑA¼ÑA¼ÑA¼ÑA¼ÑA¼ÑA¼ÑA¼ÑA¼ÑA¼ÑA¼ÑA¼ÑA¼ÑA¼ÑA¼ÑA¼ÑA¼ÑA¼ÑA¼ÑA¼ÑA¼ÑA¼ÑA¼ÑA¼ÑA¼ÑA¼ÑA¼ÑA¼ÑA¼ÑA¼ÑA¼ÑA¼ÑA¼ÑA¼ÑA¼ÑA¼ÑA¼ÑA¼ÑA¼ÑA¼ÑA¼ÑA¼ÑA¼ÑA¼ÑA¼ÑA¼ÑA¼ÑA¼ÑA¼ÑA¼ÑA¼ÑA¼ÑA¼ÑA¼ÑA¼ÑA¼ÑA¼ÑA¼ÑA¼ÑA¼ÑA¼ÑA¼ÑA¼ÑA¼ÑA¼ÑA¼ÑA¼ÑA¼ÑA¼ÑA¼ÑA¼ÑA¼ÑA¼ÑA¼ÑA¼ÑA¼ÑA¼ÑA¼ÑA¼ÑA¼ÑA¼ÑA¼ÑA¼ÑA¼ÑA¼ÑA¼ÑA¼ÑA¼ÑA¼ÑA¼ÑA¼ÑA¼ÑA¼ÑA¼ÑA¼ÑA¼ÑA¼ÑA¼ÑA¼ÑA¼ÑA¼ÑA¼ÑA¼ÑA¼ÑA¼ÑA¼ÑA¼ÑA¼ÑA¼ÑA¼ÑA¼ÑA¼ÑA¼ÑA¼ÑA¼ÑA¼ÑA¼ÑA¼ÑA¼ÑA¼ÑA¼ÑA¼ÑA¼ÑA¼ÑA¼ÑA¼ÑA¼ÑA¼ÑA¼ÑA¼ÑA¼ÑA¼ÑA¼ÑA¼ÑA¼ÑA¼ÑA¼ÑA¼ÑA¼ÑA¼ÑA¼ÑA¼ÑA¼ÑA¼ÑA¼ÑA¼ÑA¼ÑA¼ÑA¼ÑA¼ÑA¼ÑA¼ÑA¼ÑA¼ÑA¼ÑA¼ÑA¼ÑA¼ÑA¼ÑA¼ÑA¼ÑA¼ÑA¼ÑA¼ÑA¼ÑA¼ÑA¼ÑA¼ÑA¼ÑA¼ÑA¼ÑA¼ÑA¼ÑA¼ÑA¼ÑA¼ÑA¼ÑA¼ÑA¼ÑA¼ÑA¼ÑA¼ÑA¼ÑA¼ÑA¼ÑA¼ÑA¼ÑA¼ÑA¼ÑA¼ÑA¼ÑA¼ÑA¼ÑA¼ÑA¼ÑA¼ÑA¼ÑA¼ÑA¼ÑA¼ÑA¼ÑA¼ÑA¼ÑA¼ÑA¼ÑA¼ÑA¼ÑA¼ÑA¼ÑA¼ÑA¼ÑA¼ÑA¼ÑA¼ÑA¼ÑA¼ÑA¼ÑA¼ÑA¼ÑA¼ÑA¼ÑA¼ÑA¼ÑA¼ÑA¼ÑA¼ÑA¼ÑA¼ÑA¼ÑA¼ÑA¼ÑA¼ÑA¼ÑA¼ÑA¼ÑA¼ÑA¼ÑA¼ÑA¼ÑA¼ÑA¼ÑA¼ÑA¼ÑA¼ÑA¼ÑA¼ÑA¼ÑA¼ÑA¼ÑA¼ÑA¼ÑA¼ÑA¼ÑA¼ÑA¼ÑA¼ÑA¼ÑA¼ÑA¼ÑA¼ÑA¼ÑA¼ÑA¼ÑA¼ÑA¼ÑA¼ÑA¼ÑA¼ÑA¼ÑA¼ÑA¼ÑA¼ÑA¼ÑA¼ÑA¼ÑA¼ÑA¼ÑA¼ÑA¼ÑA¼ÑA¼ÑA¼ÑA¼ÑA¼ÑA¼ÑA¼ÑA¼ÑA¼ÑA¼ÑA¼ÑA¼ÑA¼ÑA¼ÑA¼ÑA¼ÑA¼ÑA¼ÑA¼ÑA¼ÑA¼ÑA¼ÑA¼ÑA¼ÑA¼ÑA¼ÑA¼ÑA¼ÑA¼ÑA¼ÑA¼ÑA¼ÑA¼ÑA¼ÑA¼ÑA¼ÑA¼ÑA¼ÑA¼ÑA¼ÑA¼ÑA¼ÑA¼ÑA¼ÑA¼ÑA¼ÑA¼ÑA¼ÑA¼ÑA¼ÑA¼ÑA¼ÑA¼ÑA¼ÑA¼ÑA¼ÑA¼ÑA¼ÑA¼ÑA¼ÑA¼ÑA¼ÑA¼ÑA¼ÑA¼ÑA¼ÑA¼ÑA¼ÑA¼ÑA¼ÑA¼ÑA¼ÑA¼ÑA¼ÑA¼ÑA¼ÑA¼ÑA¼ÑA¼ÑA¼ÑA¼ÑA¼ÑA¼ÑA¼ÑA¼ÑA¼ÑA¼ÑA¼ÑA¼ÑA¼ÑA¼ÑA¼ÑA¼ÑA¼ÑA¼ÑA¼ÑA¼ÑA¼ÑA¼ÑA¼ÑA¼ÑA¼ÑA¼ÑA¼ÑA¼ÑA¼ÑA¼ÑA¼ÑA¼ÑA¼ÑA¼ÑA¼ÑA¼ÑA¼ÑA¼ÑA¼ÑA¼ÑA¼ÑA¼ÑA¼ÑA¼ÑA¼ÑA¼ÑA¼ÑA¼ÑA¼ÑA¼ÑA¼ÑA¼ÑA¼ÑA¼ÑA¼ÑA¼ÑA¼ÑA¼ÑA¼ÑA¼ÑA¼ÑA¼ÑA¼ÑA¼ÑA¼ÑA¼ÑA¼ÑA¼ÑA¼ÑA¼ÑA¼ÑA¼ÑA¼ÑA¼ÑA¼ÑA¼ÑA¼ÑA¼ÑA¼ÑA¼ÑA¼ÑA¼ÑA¼ÑA¼ÑA¼ÑA¼ÑA¼ÑA¼ÑA¼ÑA¼ÑA¼ÑA¼ÑA¼ÑA¼ÑA¼ÑA¼ÑA¼ÑA¼ÑA¼ÑA¼ÑA¼ÑA¼ÑA¼ÑA¼ÑA¼ÑA¼ÑA¼ÑA¼ÑA¼ÑA¼ÑA¼ÑA¼ÑA¼ÑA¼ÑA¼ÑA¼ÑA¼ÑA¼ÑA¼ÑA¼ÑA¼ÑA¼ÑA¼ÑA¼ÑA¼ÑA¼ÑA¼ÑA¼ÑA¼ÑA¼ÑA¼ÑA¼ÑA¼ÑA¼ÑA¼ÑA¼ÑA¼ÑA¼ÑA¼ÑA¼ÑA¼ÑA¼ÑA¼ÑA¼ÑA¼ÑA¼ÑA¼ÑA¼ÑA¼ÑA¼ÑA¼ÑA¼ÑA¼ÑA¼ÑA¼ÑA¼ÑA¼ÑA¼ÑA¼ÑA¼ÑA¼ÑA¼ÑA¼ÑA¼ÑA¼ÑA¼ÑA¼ÑA¼ÑA¼ÑA¼ÑA¼ÑA¼ÑA¼ÑA¼ÑA¼ÑA¼ÑA¼ÑA¼ÑA¼ÑA¼ÑA¼ÑA¼ÑA¼ÑA¼ÑA¼ÑA¼ÑA¼ÑA¼ÑA¼ÑA¼ÑA¼ÑA¼ÑA¼ÑA¼ÑA¼ÑA¼ÑA¼ÑA¼ÑA¼ÑA¼ÑA¼ÑA¼ÑA¼ÑA¼ÑA¼ÑA¼ÑA¼ÑA¼ÑA¼ÑA¼ÑA¼ÑA¼ÑA¼ÑA¼ÑA¼ÑA¼ÑA¼ÑA¼ÑA¼ÑA¼ÑA¼ÑA¼ÑA¼ÑA¼ÑA¼ÑA¼ÑA¼ÑA¼ÑA¼ÑA¼ÑA¼ÑA¼ÑA¼ÑA¼ÑA¼ÑA¼ÑA¼ÑA¼ÑA¼ÑA¼ÑA¼ÑA¼ÑA¼ÑA¼ÑA¼ÑA¼ÑA¼ÑA¼ÑA¼ÑA¼ÑA¼ÑA¼ÑA¼ÑA¼ÑA¼ÑA¼ÑA¼ÑA¼ÑA¼ÑA¼ÑA¼ÑA¼ÑA¼ÑA¼ÑA¼ÑA¼ÑA¼ÑA¼ÑA¼ÑA¼ÑA¼ÑA¼ÑA¼ÑA¼ÑA¼ÑA¼ÑA¼ÑA¼ÑA¼ÑA¼ÑA¼ÑA¼ÑA¼ÑA¼ÑA¼ÑA¼ÑA¼ÑA¼ÑA¼ÑA¼ÑA¼ÑA¼ÑA¼ÑA¼ÑA¼ÑA¼ÑA¼ÑA¼ÑA¼ÑA¼ÑA¼ÑA¼ÑA¼ÑA¼ÑA¼ÑA¼ÑA¼ÑA¼ÑA¼ÑA¼ÑA¼ÑA¼ÑA¼ÑA¼ÑA¼ÑA¼ÑA¼ÑA¼ÑA¼ÑA¼ÑA¼ÑA¼ÑA¼ÑA¼ÑA¼ÑA¼ÑA¼ÑA¼ÑA¼ÑA¼ÑA¼ÑA¼ÑA¼ÑA¼ÑA¼ÑA¼ÑA¼ÑA¼ÑA¼ÑA¼ÑA¼ÑA¼ÑA¼ÑA¼ÑA¼ÑA¼ÑA¼ÑA¼ÑA¼ÑA¼ÑA¼ÑA¼ÑA¼ÑA¼ÑA¼ÑA¼ÑA¼ÑA¼ÑA¼ÑA¼ÑA¼ÑA¼ÑA¼ÑA¼ÑA¼ÑA¼ÑA¼ÑA¼ÑA¼ÑA¼ÑA¼ÑA¼ÑA¼ÑA¼ÑA¼ÑA¼ÑA¼ÑA¼ÑA¼ÑA¼ÑA¼ÑA¼ÑA¼ÑA¼ÑA¼ÑA¼ÑA¼ÑA¼ÑA¼ÑA¼ÑA¼ÑA¼ÑA¼ÑA¼ÑA¼ÑA¼ÑA¼ÑA¼ÑA¼ÑA¼ÑA¼ÑA¼ÑA¼ÑA¼ÑA¼ÑA¼ÑA¼ÑA¼ÑA¼ÑA¼ÑA¼ÑA¼ÑA¼ÑA¼ÑA¼ÑA¼ÑA¼ÑA¼ÑA¼ÑA¼ÑA¼ÑA¼ÑA¼ÑA¼ÑA¼ÑA¼ÑA¼ÑA¼ÑA¼ÑA¼ÑA¼ÑA¼ÑA¼ÑA¼ÑA¼ÑA¼ÑA¼ÑA¼ÑA¼ÑA¼ÑA¼ÑA¼ÑA¼ÑA¼ÑA¼ÑA¼ÑA¼ÑA¼ÑA¼ÑA¼ÑA¼ÑA¼ÑA¼ÑA¼ÑA¼ÑA¼ÑA¼ÑA¼ÑA¼ÑA¼ÑA¼ÑA¼ÑA¼ÑA¼ÑA¼ÑA¼ÑA¼ÑA¼ÑA¼ÑA¼ÑA¼ÑA¼ÑA¼ÑA¼ÑA¼ÑA¼ÑA¼ÑA¼ÑA¼ÑA¼ÑA¼ÑA¼ÑA¼ÑA¼ÑA¼ÑA¼ÑA¼ÑA¼ÑA¼ÑA¼ÑA¼ÑA¼ÑA¼ÑA¼ÑA¼ÑA¼ÑA¼ÑA¼ÑA¼ÑA¼ÑA¼ÑA¼ÑA¼ÑA¼ÑA¼ÑA¼ÑA¼ÑA¼ÑA¼ÑA¼ÑA¼ÑA¼ÑA¼ÑA¼ÑA¼ÑA¼ÑA¼ÑA¼ÑA¼ÑA¼ÑA¼ÑA¼ÑA¼ÑA¼ÑA¼ÑA¼ÑA¼ÑA¼ÑA¼ÑA¼ÑA¼ÑA¼ÑA¼ÑA¼ÑA¼ÑA¼ÑA¼ÑA¼ÑA¼ÑA¼ÑA¼ÑA¼ÑA¼ÑA¼ÑA¼ÑA¼ÑA¼ÑA¼ÑA¼ÑA¼ÑA¼ÑA¼ÑA¼ÑA¼ÑA¼ÑA¼ÑA¼ÑA¼ÑA¼ÑA¼ÑA¼ÑA¼ÑA¼ÑA¼ÑA¼ÑA¼ÑA¼ÑA¼ÑA¼ÑA¼ÑA¼ÑA¼ÑA¼ÑA¼ÑA¼ÑA¼ÑA¼ÑA¼ÑA¼ÑA¼ÑA¼ÑA¼ÑA¼ÑA¼ÑA¼ÑA¼ÑA¼ÑA¼ÑA¼ÑA¼ÑA¼ÑA¼ÑA¼ÑA¼ÑA¼ÑA¼ÑA¼ÑA¼ÑA¼ÑA¼ÑA¼ÑA¼ÑA¼ÑA¼ÑA¼ÑA¼ÑA¼ÑA¼ÑA¼ÑA¼ÑA¼ÑA¼ÑA¼ÑA¼ÑA¼ÑA¼ÑA¼ÑA¼ÑA¼ÑA¼ÑA¼ÑA¼ÑA¼ÑA¼ÑA¼ÑA¼ÑA¼ÑA¼ÑA¼ÑA¼ÑA¼ÑA¼ÑA¼ÑA¼ÑA¼ÑA¼ÑA¼ÑA¼ÑA¼ÑA¼ÑA¼ÑA¼ÑA¼ÑA¼ÑA¼ÑA¼ÑA¼ÑA¼ÑA¼ÑA¼ÑA¼ÑA¼ÑA¼ÑA¼ÑA¼ÑA¼ÑA¼ÑA¼ÑA¼ÑA¼ÑA¼ÑA¼ÑA¼ÑA¼ÑA¼ÑA¼ÑA¼ÑA¼ÑA¼ÑA¼ÑA¼ÑA¼ÑA¼ÑA¼ÑA¼ÑA¼ÑA¼ÑA¼ÑA¼ÑA¼ÑA¼ÑA¼ÑA¼ÑA¼ÑA¼ÑA¼ÑA¼ÑA¼ÑA¼ÑA¼ÑA¼ÑA¼ÑA¼ÑA¼ÑA¼ÑA¼ÑA¼ÑA¼ÑA¼ÑA¼ÑA¼ÑA¼ÑA¼ÑA¼ÑA¼ÑA¼ÑA¼ÑA¼ÑA¼ÑA¼ÑA¼ÑA¼ÑA¼ÑA¼ÑA¼ÑA¼ÑA¼ÑA¼ÑA¼ÑA¼ÑA¼ÑA¼ÑA¼ÑA¼ÑA¼ÑA¼ÑA¼ÑA¼ÑA¼ÑA¼ÑA¼ÑA¼ÑA¼ÑA¼ÑA¼ÑA¼ÑA¼ÑA¼ÑA¼ÑA¼ÑA¼ÑA¼ÑA¼ÑA¼ÑA¼ÑA¼ÑA¼ÑA¼ÑA¼ÑA¼ÑA¼ÑA¼ÑA¼ÑA¼ÑA¼ÑA¼ÑA¼ÑA¼ÑA¼ÑA¼ÑA¼ÑA¼ÑA¼ÑA¼ÑA¼ÑA¼ÑA¼ÑA¼ÑA¼ÑA¼ÑA¼ÑA¼ÑA¼ÑA¼ÑA¼ÑA¼ÑA¼ÑA¼ÑA¼ÑA¼ÑA¼ÑA¼ÑA¼ÑA¼ÑA¼ÑA¼ÑA¼ÑA¼ÑA¼ÑA¼ÑA¼ÑA¼ÑA¼ÑA¼ÑA¼ÑA¼ÑA¼ÑA¼ÑA¼ÑA¼ÑA¼ÑA¼ÑA¼ÑA¼ÑA¼ÑA¼ÑA¼ÑA¼ÑA¼ÑA¼ÑA¼ÑA¼ÑA¼ÑA¼ÑA¼ÑA¼ÑA¼ÑA¼ÑA¼ÑA¼ÑA¼ÑA¼ÑA¼ÑA¼ÑA¼ÑA¼ÑA¼ÑA¼ÑA¼ÑA¼ÑA¼ÑA¼ÑA¼ÑA¼ÑA¼ÑA¼ÑA¼ÑA¼ÑA¼ÑA¼ÑA¼ÑA¼ÑA¼ÑA¼ÑA¼ÑA¼ÑA¼ÑA¼ÑA¼ÑA¼ÑA¼ÑA¼ÑA¼ÑA¼ÑA¼ÑA¼ÑA¼ÑA¼ÑA¼ÑA¼ÑA¼ÑA¼ÑA¼ÑA¼ÑA¼ÑA¼ÑA¼ÑA¼ÑA¼ÑA¼ÑA¼ÑA¼ÑA¼ÑA¼ÑA¼ÑA¼ÑA¼ÑA¼ÑA¼ÑA¼ÑA¼ÑA¼ÑA¼ÑA¼ÑA¼ÑA¼ÑA¼ÑA¼ÑA¼ÑA¼ÑA¼ÑA¼ÑA¼ÑA¼ÑA¼ÑA¼ÑA¼ÑA¼ÑA¼ÑA¼ÑA¼ÑA¼ÑA¼ÑA¼ÑA¼ÑA¼ÑA¼ÑA¼ÑA¼ÑA¼ÑA¼ÑA¼ÑA¼ÑA¼ÑA¼ÑA¼ÑA¼ÑA¼ÑA¼ÑA¼ÑA¼ÑA¼ÑA¼ÑA¼ÑA¼ÑA¼ÑA¼ÑA¼ÑA¼ÑA¼ÑA¼ÑA¼ÑA¼ÑA¼ÑA¼ÑA¼ÑA¼ÑA¼ÑA¼ÑA¼ÑA¼ÑA¼ÑA¼ÑA¼ÑA¼ÑA¼ÑA¼ÑA¼ÑA¼ÑA¼ÑA¼ÑA¼ÑA¼ÑA¼ÑA¼ÑA¼ÑA¼ÑA¼ÑA¼ÑA¼ÑA¼ÑA¼ÑA¼ÑA¼ÑA¼ÑA¼ÑA¼ÑA¼ÑA¼ÑA¼ÑA¼ÑA¼ÑA¼ÑA¼ÑA¼ÑA¼ÑA¼ÑA¼ÑA¼ÑA¼ÑA¼ÑA¼ÑA¼ÑA¼ÑA¼ÑA¼ÑA¼ÑA¼ÑA¼ÑA¼ÑA¼ÑA¼ÑA¼ÑA¼ÑA¼ÑA¼ÑA¼ÑA¼ÑA¼ÑA¼ÑA¼ÑA¼ÑA¼ÑA¼ÑA¼ÑA¼ÑA¼ÑA¼ÑA¼ÑA¼ÑA¼ÑA¼ÑA¼ÑA¼ÑA¼ÑA¼ÑA¼ÑA¼ÑA¼ÑA¼ÑA¼ÑA¼ÑA¼ÑA¼ÑA¼ÑA¼ÑA¼ÑA¼ÑA¼ÑA¼ÑA¼ÑA¼ÑA¼ÑA¼ÑA¼ÑA¼ÑA¼ÑA¼ÑA¼ÑA¼ÑA¼ÑA¼ÑA¼ÑA¼ÑA¼ÑA¼ÑA¼ÑA¼ÑA¼ÑA¼ÑA¼ÑA¼ÑA¼ÑA¼ÑA¼ÑA¼ÑA¼ÑA¼ÑA¼ÑA¼ÑA¼ÑA¼ÑA¼ÑA¼ÑA¼ÑA¼ÑA¼ÑA¼ÑA¼ÑA¼ÑA¼ÑA¼ÑA¼ÑA¼ÑA¼ÑA¼ÑA¼ÑA¼ÑA¼ÑA¼ÑA¼ÑA¼ÑA¼ÑA¼ÑA¼ÑA¼ÑA¼ÑA¼ÑA¼ÑA¼ÑA¼ÑA¼ÑA¼ÑA¼ÑA¼ÑA¼ÑA¼ÑA¼ÑA¼ÑA¼ÑA¼ÑA¼ÑA¼ÑA¼ÑA¼ÑA¼ÑA¼ÑA¼ÑA¼ÑA¼ÑA¼ÑA¼ÑA¼ÑA¼ÑA¼ÑA¼ÑA¼ÑA¼ÑA¼ÑA¼ÑA¼ÑA¼ÑA¼ÑA¼ÑA¼ÑA¼ÑA¼ÑA¼ÑA¼ÑA¼ÑA¼ÑA¼ÑA¼ÑA¼ÑA¼ÑA¼ÑA¼ÑA¼ÑA¼ÑA¼ÑA¼ÑA¼ÑA¼ÑA¼ÑA¼ÑA¼ÑA¼ÑA¼ÑA¼ÑA¼ÑA¼ÑA¼ÑA¼ÑA¼ÑA¼ÑA¼ÑA¼ÑA¼ÑA¼ÑA¼ÑA¼ÑA¼ÑA¼ÑA¼ÑA¼ÑA¼ÑA¼ÑA¼ÑA¼ÑA¼ÑA¼ÑA¼ÑA¼ÑA¼ÑA¼ÑA¼ÑA¼ÑA¼ÑA¼ÑA¼ÑA¼ÑA¼ÑA¼ÑA¼ÑA¼ÑA¼ÑA¼ÑA¼ÑA¼ÑA¼ÑA¼ÑA¼ÑA¼ÑA¼ÑA¼ÑA¼ÑA¼ÑA¼ÑA¼ÑA¼ÑA¼ÑA¼ÑA¼ÑA¼ÑA¼ÑA¼ÑA¼ÑA¼ÑA¼ÑA¼ÑA¼ÑA¼ÑA¼ÑA¼ÑA¼ÑA¼ÑA¼ÑA¼ÑA¼ÑA¼ÑA¼ÑA¼ÑA¼ÑA¼ÑA¼ÑA¼ÑA¼ÑA¼ÑA¼ÑA¼ÑA¼ÑA¼ÑA¼ÑA¼ÑA¼ÑA¼ÑA¼ÑA¼ÑA¼ÑA¼ÑA¼ÑA¼ÑA¼ÑA¼ÑA¼ÑA¼ÑA¼ÑA¼ÑA¼ÑA¼ÑA¼ÑA¼ÑA¼ÑA¼ÑA¼ÑA¼ÑA¼ÑA¼ÑA¼ÑA¼ÑA¼ÑA¼ÑA¼ÑA¼ÑA¼ÑA¼ÑA¼ÑA¼ÑA¼ÑA¼ÑA¼ÑA¼ÑA¼ÑA¼ÑA¼ÑA¼ÑA¼ÑA¼ÑA¼ÑA¼ÑA¼ÑA¼ÑA¼ÑA¼ÑA¼ÑA¼ÑA¼ÑA¼ÑA¼ÑA¼ÑA¼ÑA¼ÑA¼ÑA¼ÑA¼ÑA¼ÑA¼ÑA¼ÑA¼ÑA¼ÑA¼ÑA¼ÑA¼ÑA¼ÑA¼ÑA¼ÑA¼ÑA¼ÑA¼ÑA¼ÑA¼ÑA¼ÑA¼ÑA¼ÑA¼ÑA¼ÑA¼ÑA¼ÑA¼ÑA¼ÑA¼ÑA¼ÑA¼ÑA¼ÑA¼ÑA¼ÑA¼ÑA¼ÑA¼ÑA¼ÑA¼ÑA¼ÑA¼ÑA¼ÑA¼ÑA¼ÑA¼ÑA¼ÑA¼ÑA¼ÑA¼ÑA¼ÑA¼ÑA¼ÑA¼ÑA¼ÑA¼ÑA¼ÑA¼ÑA¼ÑA¼ÑA¼ÑA¼ÑA¼ÑA¼ÑA¼ÑA¼ÑA¼ÑA¼ÑA¼ÑA¼ÑA¼ÑA¼ÑA¼ÑA¼ÑA¼ÑA¼ÑA¼ÑA¼ÑA¼ÑA¼ÑA¼ÑA¼ÑA¼ÑA¼ÑA¼ÑA¼ÑA¼ÑA¼ÑA¼ÑA¼ÑA¼ÑA¼ÑA¼ÑA¼ÑA¼ÑA¼ÑA¼ÑA¼ÑA¼ÑA¼ÑA¼ÑA¼ÑA¼ÑA¼ÑA¼ÑA¼ÑA¼ÑA¼ÑA¼ÑA¼ÑA¼ÑA¼ÑA¼ÑA¼ÑA¼ÑA¼ÑA¼ÑA¼ÑA¼ÑA¼ÑA¼ÑA¼ÑA¼ÑA¼ÑA¼ÑA¼ÑA¼ÑA¼ÑA¼ÑA¼ÑA¼ÑA¼ÑA¼ÑA¼ÑA¼ÑA¼ÑA¼ÑA¼ÑA¼ÑA¼ÑA¼ÑA¼ÑA¼ÑA¼ÑA¼ÑA¼ÑA¼ÑA¼ÑA¼ÑA¼ÑA¼ÑA¼ÑA¼ÑA¼ÑA¼ÑA¼ÑA¼ÑA¼ÑA¼ÑA¼ÑA¼ÑA¼ÑA¼ÑA¼ÑA¼ÑA¼ÑA¼ÑA¼ÑA¼ÑA¼ÑA¼ÑA¼ÑA¼ÑA¼ÑA¼ÑA¼ÑA¼ÑA¼ÑA¼ÑA¼ÑA¼ÑA¼ÑA¼ÑA¼ÑA¼ÑA¼ÑA¼ÑA¼ÑA¼ÑA¼ÑA¼ÑA¼ÑA¼ÑA¼ÑA¼ÑA¼ÑA¼ÑA¼ÑA¼ÑA¼ÑA¼ÑA¼ÑA¼ÑA¼ÑA¼ÑA¼ÑA¼ÑA¼ÑA¼ÑA¼ÑA¼ÑA¼ÑA¼ÑA¼ÑA¼ÑA¼ÑA¼ÑA¼ÑA¼ÑA¼ÑA¼ÑA¼ÑA¼ÑA¼ÑA¼ÑA¼ÑA¼ÑA¼ÑA¼ÑA¼ÑA¼ÑA¼ÑA¼ÑA¼ÑA¼ÑA¼ÑA¼ÑA¼ÑA¼ÑA¼ÑA¼ÑA¼ÑA¼ÑA¼ÑA¼ÑA¼ÑA¼ÑA¼ÑA¼ÑA¼ÑA¼ÑA¼ÑA¼ÑA¼ÑA¼ÑA¼ÑA¼ÑA¼ÑA¼ÑA¼ÑA¼ÑA¼ÑA¼ÑA¼ÑA¼ÑA¼ÑA¼ÑA¼ÑA¼ÑA¼ÑA¼ÑA¼ÑA¼ÑA¼ÑA¼ÑA¼ÑA¼ÑA¼ÑA¼ÑA¼ÑA¼ÑA¼ÑA¼ÑA¼ÑA¼ÑA¼ÑA¼ÑA¼ÑA¼ÑA¼ÑA¼ÑA¼ÑA¼ÑA¼ÑA¼ÑA¼ÑA¼ÑA¼ÑA¼ÑA¼ÑA¼ÑA¼ÑA¼ÑA¼ÑA¼ÑA¼ÑA¼ÑA¼ÑA¼ÑA¼ÑA¼ÑA¼ÑA¼ÑA¼ÑA¼ÑA¼ÑA¼ÑA¼ÑA¼ÑA¼ÑA¼ÑA¼ÑA¼ÑA¼ÑA¼ÑA¼ÑA¼ÑA¼ÑA¼ÑA¼ÑA¼ÑA¼ÑA¼ÑA¼ÑA¼ÑA¼ÑA¼ÑA¼ÑA¼ÑA¼ÑA¼ÑA¼ÑA¼ÑA¼ÑA¼ÑA¼ÑA¼ÑA¼ÑA¼ÑA¼ÑA¼ÑA¼ÑA¼ÑA¼ÑA¼ÑA¼ÑA¼ÑA¼ÑA¼ÑA¼ÑA¼ÑA¼ÑA¼ÑA¼ÑA¼ÑA¼ÑA¼ÑA¼ÑA¼ÑA¼ÑA¼ÑA¼ÑA¼ÑA¼ÑA¼ÑA¼ÑA¼ÑA¼ÑA¼ÑA¼ÑA¼ÑA¼ÑA¼ÑA¼ÑA¼ÑA¼ÑA¼ÑA¼ÑA¼ÑA¼ÑA¼ÑA¼ÑA¼ÑA¼ÑA¼ÑA¼ÑA¼ÑA¼ÑA¼ÑA¼ÑA¼ÑA¼ÑA¼ÑA¼ÑA¼ÑA¼ÑA¼ÑA¼ÑA¼ÑA¼ÑA¼ÑA¼ÑA¼ÑA¼ÑA¼ÑA¼ÑA¼ÑA¼ÑA¼ÑA¼ÑA¼ÑA¼ÑA¼ÑA¼ÑA¼ÑA¼ÑA¼ÑA¼ÑA¼ÑA¼ÑA¼ÑA¼ÑA¼ÑA¼ÑA¼ÑA¼ÑA¼ÑA¼ÑA¼ÑA¼ÑA¼ÑA¼ÑA¼ÑA¼ÑA¼ÑA¼ÑA¼ÑA¼ÑA¼ÑA¼ÑA¼ÑA¼ÑA¼ÑA¼ÑA¼ÑA¼ÑA¼ÑA¼ÑA¼ÑA¼ÑA¼ÑA¼ÑA¼ÑA¼ÑA¼ÑA¼ÑA¼ÑA¼ÑA¼ÑA¼ÑA¼ÑA¼ÑA¼ÑA¼ÑA¼ÑA¼ÑA¼ÑA¼ÑA¼ÑA¼ÑA¼ÑA¼ÑA¼ÑA¼ÑA¼ÑA¼ÑA¼ÑA¼ÑA¼ÑA¼ÑA¼ÑA¼ÑA¼ÑA¼ÑA¼ÑA¼ÑA¼ÑA¼ÑA¼ÑA¼ÑA¼ÑA¼ÑA¼ÑA¼ÑA¼ÑA¼ÑA¼ÑA¼ÑA¼ÑA¼ÑA¼ÑA¼ÑA¼ÑA¼ÑA¼ÑA¼ÑA¼ÑA¼ÑA¼ÑA¼ÑA¼ÑA¼ÑA¼ÑA¼ÑA¼ÑA¼ÑA¼ÑA¼ÑA¼ÑA¼ÑA¼ÑA¼ÑA¼ÑA¼ÑA¼ÑA¼ÑA¼ÑA¼ÑA¼ÑA¼ÑA¼ÑA¼ÑA¼ÑA¼ÑA¼ÑA¼ÑA¼ÑA¼ÑA¼ÑA¼ÑA¼ÑA¼ÑA¼ÑA¼ÑA¼ÑA¼ÑA¼ÑA¼ÑA¼ÑA¼ÑA¼ÑA¼ÑA¼ÑA¼ÑA¼ÑA¼ÑA¼ÑA¼ÑA¼ÑA¼ÑA¼ÑA¼ÑA¼ÑA¼ÑA¼ÑA¼ÑA¼ÑA¼ÑA¼ÑA¼ÑA¼ÑA¼ÑA¼ÑA¼ÑA¼ÑA¼ÑA¼ÑA¼ÑA¼ÑA¼ÑA¼ÑA¼ÑA¼ÑA¼ÑA¼ÑA¼ÑA¼ÑA¼ÑA¼ÑA¼ÑA¼ÑA¼ÑA¼ÑA¼ÑA¼ÑA¼ÑA¼ÑA¼ÑA¼ÑA¼ÑA¼ÑA¼ÑA¼ÑA¼ÑA¼ÑA¼ÑA¼ÑA¼ÑA¼ÑA¼ÑA¼ÑA¼ÑA¼ÑA¼ÑA¼ÑA¼ÑA¼ÑA¼ÑA¼ÑA¼ÑA¼ÑA¼ÑA¼ÑA¼ÑA¼ÑA¼ÑA¼ÑA¼ÑA¼ÑA¼ÑA¼ÑA¼ÑA¼ÑA¼ÑA¼ÑA¼ÑA¼ÑA¼ÑA¼ÑA¼ÑA¼ÑA¼ÑA¼ÑA¼ÑA¼ÑA¼ÑA¼ÑA¼ÑA¼ÑA¼ÑA¼ÑA¼ÑA¼ÑA¼ÑA¼ÑA¼ÑA¼ÑA¼ÑA¼ÑA¼ÑA¼ÑA¼ÑA¼ÑA¼ÑA¼ÑA¼ÑA¼ÑA¼ÑA¼ÑA¼ÑA¼ÑA¼ÑA¼ÑA¼ÑA¼ÑA¼ÑA¼ÑA¼ÑA¼ÑA¼ÑA¼ÑA¼ÑA¼ÑA¼ÑA¼ÑA¼ÑA¼ÑA¼ÑA¼ÑA¼ÑA¼ÑA¼ÑA¼ÑA¼ÑA¼ÑA¼ÑA¼ÑA¼ÑA¼ÑA¼ÑA¼ÑA¼ÑA¼ÑA¼ÑA¼ÑA¼ÑA¼ÑA¼ÑA¼ÑA¼ÑA¼ÑA¼ÑA¼ÑA¼ÑA¼ÑA¼ÑA¼ÑA¼ÑA¼ÑA¼ÑA¼ÑA¼ÑA¼ÑA¼ÑA¼ÑA¼ÑA¼ÑA¼ÑA¼ÑA¼ÑA¼ÑA¼ÑA¼ÑA¼ÑA¼ÑA¼ÑA¼ÑA¼ÑA¼ÑA¼ÑA¼ÑA¼ÑA¼ÑA¼ÑA¼ÑA¼ÑA¼ÑA¼ÑA¼ÑA¼ÑA¼ÑA¼ÑA¼ÑA¼ÑA¼ÑA¼ÑA¼ÑA¼ÑA¼ÑA¼ÑA¼ÑA¼ÑA¼ÑA¼ÑA¼ÑA¼ÑA¼ÑA¼ÑA¼ÑA¼ÑA¼ÑA¼ÑA¼ÑA¼ÑA¼ÑA¼ÑA¼ÑA¼ÑA¼ÑA¼ÑA¼ÑA¼ÑA¼ÑA¼ÑA¼ÑA¼ÑA¼ÑA¼ÑA¼ÑA¼ÑA¼ÑA¼ÑA¼ÑA¼ÑA¼ÑA¼ÑA¼ÑA¼ÑA¼ÑA¼ÑA¼ÑA¼ÑA¼ÑA¼ÑA¼ÑA¼ÑA¼ÑA¼ÑA¼ÑA¼ÑA¼ÑA¼ÑA¼ÑA¼ÑA¼ÑA¼ÑA¼ÑA¼ÑA¼ÑA¼ÑA¼ÑA¼ÑA¼ÑA¼ÑA¼ÑA¼ÑA¼ÑA¼ÑA¼ÑA¼ÑA¼ÑA¼ÑA¼ÑA¼ÑA¼ÑA¼ÑA¼ÑA¼ÑA¼ÑA¼ÑA¼ÑA¼ÑA¼ÑA¼ÑA¼ÑA¼ÑA¼ÑA¼ÑA¼ÑA¼ÑA¼ÑA¼ÑA¼ÑA¼ÑA¼ÑA¼ÑA¼ÑA¼ÑA¼ÑA¼ÑA¼ÑA¼ÑA¼ÑA¼ÑA¼ÑA¼ÑA¼ÑA¼ÑA¼ÑA¼ÑA¼ÑA¼ÑA¼ÑA¼ÑA¼ÑA¼ÑA¼ÑA¼ÑA¼ÑA¼ÑA¼ÑA¼ÑA¼ÑA¼ÑA¼ÑA¼ÑA¼ÑA¼ÑA¼ÑA¼ÑA¼ÑA¼ÑA¼ÑA¼ÑA¼ÑA¼ÑA¼ÑA¼ÑA¼ÑA¼ÑA¼ÑA¼ÑA¼ÑA¼ÑA¼ÑA¼ÑA¼ÑA¼ÑA¼ÑA¼ÑA¼ÑA¼ÑA¼ÑA¼ÑA¼ÑA¼ÑA¼ÑA¼ÑA¼ÑA¼ÑA¼ÑA¼ÑA¼ÑA¼ÑA¼ÑA¼ÑA¼ÑA¼ÑA¼ÑA¼ÑA¼ÑA¼ÑA¼ÑA¼ÑA¼ÑA¼ÑA¼ÑA¼ÑA¼ÑA¼ÑA¼ÑA¼ÑA¼ÑA¼ÑA¼ÑA¼ÑA¼ÑA¼ÑA¼ÑA¼ÑA¼ÑA¼ÑA¼ÑA¼ÑA¼ÑA¼ÑA¼ÑA¼ÑA¼ÑA¼ÑA¼ÑA¼ÑA¼ÑA¼ÑA¼ÑA¼ÑA¼ÑA¼ÑA¼ÑA¼ÑA¼ÑA¼ÑA¼ÑA¼ÑA¼ÑA¼ÑA¼ÑA¼ÑA¼ÑA¼ÑA¼ÑA¼ÑA¼ÑA¼ÑA¼ÑA¼ÑA¼ÑA¼ÑA¼ÑA¼ÑA¼ÑA¼ÑA¼ÑA¼ÑA¼ÑA¼ÑA¼ÑA¼ÑA¼ÑA¼ÑA¼ÑA¼ÑA¼ÑA¼ÑA¼ÑA¼ÑA¼ÑA¼ÑA¼ÑA¼ÑA¼ÑA¼ÑA¼ÑA¼ÑA¼ÑA¼ÑA¼ÑA¼ÑA¼ÑA¼ÑA¼ÑA¼ÑA¼ÑA¼ÑA¼ÑA¼ÑA¼ÑA¼ÑA¼ÑA¼ÑA¼ÑA¼ÑA¼ÑA¼ÑA¼ÑA¼ÑA¼ÑA¼ÑA¼ÑA¼ÑA¼ÑA¼ÑA¼ÑA¼ÑA¼ÑA¼ÑA¼ÑA¼ÑA¼ÑA¼ÑA¼ÑA¼ÑA¼ÑA¼ÑA¼ÑA¼ÑA¼ÑA¼ÑA¼ÑA¼ÑA¼ÑA¼ÑA¼ÑA¼ÑA¼ÑA¼ÑA¼ÑA¼ÑA¼ÑA¼ÑA¼ÑA¼ÑA¼ÑA¼ÑA¼ÑA¼ÑA¼ÑA¼ÑA¼ÑA¼ÑA¼ÑA¼ÑA¼ÑA¼ÑA¼ÑA¼ÑA¼ÑA¼ÑA¼ÑA¼ÑA¼ÑA¼ÑA¼ÑA¼ÑA¼ÑA¼ÑA¼ÑA¼ÑA¼ÑA¼ÑA¼ÑA¼ÑA¼ÑA¼ÑA¼ÑA¼ÑA¼ÑA¼ÑA¼ÑA¼ÑA¼ÑA¼ÑA¼ÑA¼ÑA¼ÑA¼ÑA¼ÑA¼ÑA¼ÑA¼ÑA¼ÑA¼ÑA¼ÑA¼ÑA¼ÑA¼ÑA¼ÑA¼ÑA¼ÑA¼ÑA¼ÑA¼ÑA¼ÑA¼ÑA¼ÑA¼ÑA¼ÑA¼ÑA¼ÑA¼ÑA¼ÑA¼ÑA¼ÑA¼ÑA¼ÑA¼ÑA¼ÑA¼ÑA¼ÑA¼ÑA¼ÑA¼ÑA¼ÑA¼ÑA¼ÑA¼ÑA¼ÑA¼ÑA¼ÑA¼ÑA¼ÑA¼ÑA¼ÑA¼ÑA¼ÑA¼ÑA¼ÑA¼ÑA¼ÑA¼ÑA¼ÑA¼ÑA¼ÑA¼ÑA¼ÑA¼ÑA¼ÑA¼ÑA¼ÑA¼ÑA¼ÑA¼ÑA¼ÑA¼ÑA¼ÑA¼ÑA¼ÑA¼ÑA¼ÑA¼ÑA¼ÑA¼ÑA¼ÑA¼ÑA¼ÑA¼ÑA¼ÑA¼ÑA¼ÑA¼ÑA¼ÑA¼ÑA¼ÑA¼ÑA¼ÑA¼ÑA¼ÑA¼ÑA¼ÑA¼ÑA¼ÑA¼ÑA¼ÑA¼ÑA¼ÑA¼ÑA¼ÑA¼ÑA¼ÑA¼ÑA¼ÑA¼ÑA¼ÑA¼ÑA¼ÑA¼ÑA¼ÑA¼ÑA¼ÑA¼ÑA¼ÑA¼ÑA¼ÑA¼ÑA¼ÑA¼ÑA¼ÑA¼ÑA¼ÑA¼ÑA¼ÑA¼ÑA¼ÑA¼ÑA¼ÑA¼ÑA¼ÑA¼ÑA¼ÑA¼ÑA¼ÑA¼ÑA¼ÑA¼ÑA¼ÑA¼ÑA¼ÑA¼ÑA¼ÑA¼ÑA¼ÑA¼ÑA¼ÑA¼ÑA¼ÑA¼ÑA¼ÑA¼ÑA¼ÑA¼ÑA¼ÑA¼ÑA¼ÑA¼ÑA¼ÑA¼ÑA¼ÑA¼ÑA¼ÑA¼ÑA¼ÑA¼ÑA¼ÑA¼ÑA¼ÑA¼ÑA¼ÑA¼ÑA¼ÑA¼ÑA¼ÑA¼ÑA¼ÑA¼ÑA¼ÑA¼ÑA¼ÑA¼ÑA¼ÑA¼ÑA¼ÑA¼ÑA¼ÑA¼ÑA¼ÑA¼ÑA¼ÑA¼ÑA¼ÑA¼ÑA¼ÑA¼ÑA¼ÑA¼ÑA¼ÑA¼ÑA¼ÑA¼ÑA¼ÑA¼ÑA¼ÑA¼ÑA¼ÑA¼ÑA¼ÑA¼ÑA¼ÑA¼ÑA¼ÑA¼ÑA¼ÑA¼ÑA¼ÑA¼ÑA¼ÑA¼ÑA¼ÑA¼ÑA¼ÑA¼ÑA¼ÑA¼ÑA¼ÑA¼ÑA¼ÑA¼ÑA¼ÑA¼ÑA¼ÑA¼ÑA¼ÑA¼ÑA¼ÑA¼ÑA¼ÑA¼ÑA¼ÑA¼ÑA¼ÑA¼ÑA¼ÑA¼ÑA¼ÑA¼ÑA¼ÑA¼ÑA¼ÑA¼ÑA¼ÑA¼ÑA¼ÑA¼ÑA¼ÑA¼ÑA¼ÑA¼ÑA¼ÑA¼ÑA¼ÑA¼ÑA¼ÑA¼ÑA¼ÑA¼ÑA¼ÑA¼ÑA¼ÑA¼ÑA¼ÑA¼ÑA¼ÑA¼ÑA¼ÑA¼ÑA¼ÑA¼ÑA¼ÑA¼ÑA¼ÑA¼ÑA¼ÑA¼ÑA¼ÑA¼ÑA¼ÑA¼ÑA¼ÑA¼ÑA¼ÑA¼ÑA¼ÑA¼ÑA¼ÑA¼ÑA¼ÑA¼ÑA¼ÑA¼ÑA¼ÑA¼ÑA¼ÑA¼ÑA¼ÑA¼ÑA¼ÑA¼ÑA¼ÑA¼ÑA¼ÑA¼ÑA¼ÑA¼ÑA¼ÑA¼ÑA¼ÑA¼ÑA¼ÑA¼ÑA¼ÑA¼ÑA¼ÑA¼ÑA¼ÑA¼ÑA¼ÑA¼ÑA¼ÑA¼ÑA¼ÑA¼ÑA¼ÑA¼ÑA¼ÑA¼ÑA¼ÑA¼ÑA¼ÑA¼ÑA¼ÑA¼ÑA¼ÑA¼ÑA¼ÑA¼ÑA¼ÑA¼ÑA¼ÑA¼ÑA¼ÑA¼ÑA¼ÑA¼ÑA¼ÑA¼ÑA¼ÑA¼ÑA¼ÑA¼ÑA¼ÑA¼ÑA¼ÑA¼ÑA¼ÑA¼ÑA¼ÑA¼ÑA¼ÑA¼ÑA¼ÑA¼ÑA¼ÑA¼ÑA¼ÑA¼ÑA¼ÑA¼ÑA¼ÑA¼ÑA¼ÑA¼ÑA¼ÑA¼ÑA¼ÑA¼ÑA¼ÑA¼ÑA¼ÑA¼ÑA¼ÑA¼ÑA¼ÑA¼ÑA¼ÑA¼ÑA¼ÑA¼ÑA¼ÑA¼ÑA¼ÑA¼ÑA¼ÑA¼ÑA¼ÑA¼ÑA¼ÑA¼ÑA¼ÑA¼ÑA¼ÑA¼ÑA¼ÑA¼ÑA¼ÑA¼ÑA¼ÑA¼ÑA¼ÑA¼ÑA¼ÑA¼ÑA¼ÑA¼ÑA¼ÑA¼ÑA¼ÑA¼ÑA¼ÑA¼ÑA¼ÑA¼ÑA¼ÑA¼ÑA¼ÑA¼ÑA¼ÑA¼ÑA¼ÑA¼ÑA¼ÑA¼ÑA¼ÑA¼ÑA¼ÑA¼ÑA¼ÑA¼ÑA¼ÑA¼ÑA¼ÑA¼ÑA¼ÑA¼ÑA¼ÑA¼ÑA¼ÑA¼ÑA¼ÑA¼ÑA¼ÑA¼ÑA¼ÑA¼ÑA¼ÑA¼ÑA¼ÑA¼ÑA¼ÑA¼ÑA¼ÑA¼ÑA¼ÑA¼ÑA¼ÑA¼ÑA¼ÑA¼ÑA¼ÑA¼ÑA¼ÑA¼ÑA¼ÑA¼ÑA¼ÑA¼ÑA¼ÑA¼ÑA¼ÑA¼ÑA¼ÑA¼ÑA¼ÑA¼ÑA¼ÑA¼ÑA¼ÑA¼ÑA¼ÑA¼ÑA¼ÑA¼ÑA¼ÑA¼ÑA¼ÑA¼ÑA¼ÑA¼ÑA¼ÑA¼ÑA¼ÑA¼ÑA¼ÑA¼ÑA¼ÑA¼ÑA¼ÑA¼ÑA¼ÑA¼ÑA¼ÑA¼ÑA¼ÑA¼ÑA¼ÑA¼ÑA¼ÑA¼ÑA¼ÑA¼ÑA¼ÑA¼ÑA¼ÑA¼ÑA¼ÑA¼ÑA¼ÑA¼ÑA¼ÑA¼ÑA¼ÑA¼ÑA¼ÑA¼ÑA¼ÑA¼ÑA¼ÑA¼ÑA¼ÑA¼ÑA¼ÑA¼ÑA¼ÑA¼ÑA¼ÑA¼ÑA¼ÑA¼ÑA¼ÑA¼ÑA¼ÑA¼ÑA¼ÑA¼ÑA¼ÑA¼ÑA¼ÑA¼ÑA¼ÑA¼ÑA¼ÑA¼ÑA¼ÑA¼ÑA¼ÑA¼ÑA¼ÑA¼ÑA¼ÑA¼ÑA¼ÑA¼ÑA¼ÑA¼ÑA¼ÑA¼ÑA¼ÑA¼ÑA¼ÑA¼ÑA¼ÑA¼ÑA¼ÑA¼ÑA¼ÑA¼ÑA¼ÑA¼ÑA¼ÑA¼ÑA¼ÑA¼ÑA¼ÑA¼ÑA¼ÑA¼ÑA¼ÑA¼ÑA¼ÑA¼ÑA¼ÑA¼ÑA¼ÑA¼ÑA¼ÑA¼ÑA¼ÑA¼ÑA¼ÑA¼ÑA¼ÑA¼ÑA¼ÑA¼ÑA¼ÑA¼ÑA¼ÑA¼ÑA¼ÑA¼ÑA¼ÑA¼ÑA¼ÑA¼ÑA¼ÑA¼ÑA¼ÑA¼ÑA¼ÑA¼ÑA¼ÑA¼ÑA¼ÑA¼ÑA¼ÑA¼ÑA¼ÑA¼ÑA¼ÑA¼ÑA¼ÑA¼ÑA¼ÑA¼ÑA¼ÑA¼ÑA¼ÑA¼ÑA¼ÑA¼ÑA¼ÑA¼ÑA¼ÑA¼ÑA¼ÑA¼ÑA¼ÑA¼ÑA¼ÑA¼ÑA¼ÑA¼ÑA¼ÑA¼ÑA¼ÑA¼ÑA¼ÑA¼ÑA¼ÑA¼ÑA¼ÑA¼ÑA¼ÑA¼ÑA¼ÑA¼ÑA¼ÑA¼ÑA¼ÑA¼ÑA¼ÑA¼ÑA¼ÑA¼ÑA¼ÑA¼ÑA¼ÑA¼ÑA¼ÑA¼ÑA¼ÑA¼ÑA¼ÑA¼ÑA¼ÑA¼ÑA¼ÑA¼ÑA¼ÑA¼ÑA¼ÑA¼ÑA¼ÑA¼ÑA¼ÑA¼ÑA¼ÑA¼ÑA¼ÑA¼ÑA¼ÑA¼ÑA¼ÑA¼ÑA¼ÑA¼ÑA¼ÑA¼ÑA¼ÑA¼ÑA¼ÑA¼ÑA¼ÑA¼ÑA¼ÑA¼ÑA¼ÑA¼ÑA¼ÑA¼ÑA¼ÑA¼ÑA¼ÑA¼ÑA¼ÑA¼ÑA¼ÑA¼ÑA¼ÑA¼ÑA¼ÑA¼ÑA¼ÑA¼ÑA¼ÑA¼ÑA¼ÑA¼ÑA¼ÑA¼ÑA¼ÑA¼ÑA¼ÑA¼ÑA¼ÑA¼ÑA¼ÑA¼ÑA¼ÑA¼ÑA¼ÑA¼ÑA¼ÑA¼ÑA¼ÑA¼ÑA¼ÑA¼ÑA¼ÑA¼ÑA¼ÑA¼ÑA¼ÑA¼ÑA¼ÑA¼ÑA¼ÑA¼ÑA¼ÑA¼ÑA¼ÑA¼ÑA¼ÑA¼ÑA¼ÑA¼ÑA¼ÑA¼ÑA¼ÑA¼ÑA¼ÑA¼ÑA¼ÑA¼ÑA¼ÑA¼ÑA¼ÑA¼ÑA¼ÑA¼ÑA¼ÑA¼ÑA¼ÑA¼ÑA¼ÑA¼ÑA¼ÑA¼ÑA¼ÑA¼ÑA¼ÑA¼ÑA¼ÑA¼ÑA¼ÑA¼ÑA¼ÑA¼ÑA¼ÑA¼ÑA¼ÑA¼ÑA¼ÑA¼ÑA¼ÑA¼ÑA¼ÑA¼ÑA¼ÑA¼ÑA¼ÑA¼ÑA¼ÑA¼ÑA¼ÑA¼ÑA¼ÑA¼ÑA¼ÑA¼ÑA¼ÑA¼ÑA¼ÑA¼ÑA¼ÑA¼ÑA¼ÑA¼ÑA¼ÑA¼ÑA¼ÑA¼ÑA¼ÑA¼ÑA¼ÑA¼ÑA¼ÑA¼ÑA¼ÑA¼ÑA¼ÑA¼ÑA¼ÑA¼ÑA¼ÑA¼ÑA¼ÑA¼ÑA¼ÑA¼ÑA¼ÑA¼ÑA¼ÑA¼ÑA¼ÑA¼ÑA¼ÑA¼ÑA¼ÑA¼ÑA¼ÑA¼ÑA¼ÑA¼ÑA¼ÑA¼ÑA¼ÑA¼ÑA¼ÑA¼ÑA¼ÑA¼ÑA¼ÑA¼ÑA¼ÑA¼ÑA¼ÑA¼ÑA¼ÑA¼ÑA¼ÑA¼ÑA¼ÑA¼ÑA¼ÑA¼ÑA¼ÑA¼ÑA¼ÑA¼ÑA¼ÑA¼ÑA¼ÑA¼ÑA¼ÑA¼ÑA¼ÑA¼ÑA¼ÑA¼ÑA¼ÑA¼ÑA¼ÑA¼ÑA¼ÑA¼ÑA¼ÑA¼ÑA¼ÑA¼ÑA¼ÑA¼ÑA¼ÑA¼ÑA¼ÑA¼ÑA¼ÑA¼ÑA¼ÑA¼ÑA¼ÑA¼ÑA¼ÑA¼ÑA¼ÑA¼ÑA¼ÑA¼ÑA¼ÑA¼ÑA¼ÑA¼ÑA¼ÑA¼ÑA¼ÑA¼ÑA¼ÑA¼ÑA¼ÑA¼ÑA¼ÑA¼ÑA¼ÑA¼ÑA¼ÑA¼ÑA¼ÑA¼ÑA¼ÑA¼ÑA¼ÑA¼ÑA¼ÑA¼ÑA¼ÑA¼ÑA¼ÑA¼ÑA¼ÑA¼ÑA¼ÑA¼ÑA¼ÑA¼ÑA¼ÑA¼ÑA¼ÑA¼ÑA¼ÑA¼ÑA¼ÑA¼ÑA¼ÑA¼ÑA¼ÑA¼ÑA¼ÑA¼ÑA¼ÑA¼ÑA¼ÑA¼ÑA¼ÑA¼ÑA¼ÑA¼ÑA¼ÑA¼ÑA¼ÑA¼ÑA¼ÑA¼ÑA¼ÑA¼ÑA¼ÑA¼ÑA¼ÑA¼ÑA¼ÑA¼ÑA¼ÑA¼ÑA¼ÑA¼ÑA¼ÑA¼ÑA¼ÑA¼ÑA¼ÑA¼ÑA¼ÑA¼ÑA¼ÑA¼ÑA¼ÑA¼ÑA¼ÑA¼ÑA¼ÑA¼ÑA¼ÑA¼ÑA¼ÑA¼ÑA¼ÑA¼ÑA¼ÑA¼ÑA¼ÑA¼ÑA¼ÑA¼ÑA¼ÑA¼ÑA¼ÑA¼ÑA¼ÑA¼ÑA¼ÑA¼ÑA¼ÑA¼ÑA¼ÑA¼ÑA¼ÑA¼ÑA¼ÑA¼ÑA¼ÑA¼ÑA¼ÑA¼ÑA¼ÑA¼ÑA¼ÑA¼ÑA¼ÑA¼ÑA¼ÑA¼ÑA¼ÑA¼ÑA¼ÑA¼ÑA¼ÑA¼ÑA¼ÑA¼ÑA¼ÑA¼ÑA¼ÑA¼ÑA¼ÑA¼ÑA¼ÑA¼ÑA¼ÑA¼ÑA¼ÑA¼ÑA¼ÑA¼ÑA¼ÑA¼ÑA¼ÑA¼ÑA¼ÑA¼ÑA¼ÑA¼ÑA¼ÑA¼ÑA¼ÑA¼ÑA¼ÑA¼ÑA¼ÑA¼ÑA¼ÑA¼ÑA¼ÑA¼ÑA¼ÑA¼ÑA¼ÑA¼ÑA¼ÑA¼ÑA¼ÑA¼ÑA¼ÑA¼ÑA¼ÑA¼ÑA¼ÑA¼ÑA¼ÑA¼ÑA¼ÑA¼ÑA¼ÑA¼ÑA¼ÑA¼ÑA¼ÑA¼ÑA¼ÑA¼ÑA¼ÑA¼ÑA¼ÑA¼ÑA¼ÑA¼ÑA¼ÑA¼ÑA¼ÑA¼ÑA¼ÑA¼ÑA¼ÑA¼ÑA¼ÑA¼ÑA¼ÑA¼ÑA¼ÑA¼ÑA¼ÑA¼ÑA¼ÑA¼ÑA¼ÑA¼ÑA¼ÑA¼ÑA¼ÑA¼ÑA¼ÑA¼ÑA¼ÑA¼ÑA¼ÑA¼ÑA¼ÑA¼ÑA¼ÑA¼ÑA¼ÑA¼ÑA¼ÑA¼ÑA¼ÑA¼ÑA¼ÑA¼ÑA¼ÑA¼ÑA¼ÑA¼ÑA¼ÑA¼ÑA¼ÑA¼ÑA¼ÑA¼ÑA¼ÑA¼ÑA¼ÑA¼ÑA¼ÑA¼ÑA¼ÑA¼ÑA¼ÑA¼ÑA¼ÑA¼ÑA¼ÑA¼ÑA¼ÑA¼ÑA¼ÑA¼ÑA¼ÑA¼ÑA¼ÑA¼ÑA¼ÑA¼ÑA¼ÑA¼ÑA¼ÑA¼ÑA¼ÑA¼ÑA¼ÑA¼ÑA¼ÑA¼ÑA¼ÑA¼ÑA¼ÑA¼ÑA¼ÑA¼ÑA¼ÑA¼ÑA¼ÑA¼ÑA¼ÑA¼ÑA¼ÑA¼ÑA¼ÑA¼ÑA¼ÑA¼ÑA¼ÑA¼ÑA¼ÑA¼ÑA¼ÑA¼ÑA¼ÑA¼ÑA¼ÑA¼ÑA¼ÑA¼ÑA¼ÑA¼ÑA¼ÑA¼ÑA¼ÑA¼ÑA¼ÑA¼ÑA¼ÑA¼ÑA¼ÑA¼ÑA¼ÑA¼ÑA¼ÑA¼ÑA¼ÑA¼ÑA¼ÑA¼ÑA¼ÑA¼ÑA¼ÑA¼ÑA¼ÑA¼ÑA¼ÑA¼ÑA¼ÑA¼ÑA¼ÑA¼ÑA¼ÑA¼ÑA¼ÑA¼ÑA¼ÑA¼ÑA¼ÑA¼ÑA¼ÑA¼ÑA¼ÑA¼ÑA¼ÑA¼ÑA¼ÑA¼ÑA¼ÑA¼ÑA¼ÑA¼ÑA¼ÑA¼ÑA¼ÑA¼ÑA¼ÑA¼ÑA¼ÑA¼ÑA¼ÑA¼ÑA¼ÑA¼ÑA¼ÑA¼ÑA¼ÑA¼ÑA¼ÑA¼ÑA¼ÑA¼ÑA¼ÑA¼ÑA¼ÑA¼ÑA¼ÑA¼ÑA¼ÑA¼ÑA¼ÑA¼ÑA¼ÑA¼ÑA¼ÑA¼ÑA¼ÑA¼ÑA¼ÑA¼ÑA¼ÑA¼ÑA¼ÑA¼ÑA¼ÑA¼ÑA¼ÑA¼ÑA¼ÑA¼ÑA¼ÑA¼ÑA¼ÑA¼ÑA¼ÑA¼ÑA¼ÑA¼ÑA¼ÑA¼ÑA¼ÑA¼ÑA¼ÑA¼ÑA¼ÑA¼ÑA¼ÑA¼ÑA¼ÑA¼ÑA¼ÑA¼ÑA¼ÑA¼ÑA¼ÑA¼ÑA¼ÑA¼ÑA¼ÑA¼ÑA¼ÑA¼ÑA¼ÑA¼ÑA¼ÑA¼ÑA¼ÑA¼ÑA¼ÑA¼ÑA¼ÑA¼ÑA¼ÑA¼ÑA¼ÑA¼ÑA¼ÑA¼ÑA¼ÑA¼ÑA¼ÑA¼ÑA¼ÑA¼ÑA¼ÑA¼ÑA¼ÑA¼ÑA¼ÑA¼ÑA¼ÑA¼ÑA¼ÑA¼ÑA¼ÑA¼ÑA¼ÑA¼ÑA¼ÑA¼ÑA¼ÑA¼ÑA¼ÑA¼ÑA¼ÑA¼ÑA¼ÑA¼ÑA¼ÑA¼ÑA¼ÑA¼ÑA¼ÑA¼ÑA¼ÑA¼ÑA¼ÑA¼ÑA¼ÑA¼ÑA¼ÑA¼ÑA¼ÑA¼ÑA¼ÑA¼ÑA¼ÑA¼ÑA¼ÑA¼ÑA¼ÑA¼ÑA¼ÑA¼ÑA¼ÑA¼ÑA¼ÑA¼ÑA¼ÑA¼ÑA¼ÑA¼ÑA¼ÑA¼ÑA¼ÑA¼ÑA¼ÑA¼ÑA¼ÑA¼ÑA¼ÑA¼ÑA¼ÑA¼ÑA¼ÑA¼ÑA¼ÑA¼ÑA¼ÑA¼ÑA¼ÑA¼ÑA¼ÑA¼ÑA¼ÑA¼ÑA¼ÑA¼ÑA¼ÑA¼ÑA¼ÑA¼ÑA¼ÑA¼ÑA¼ÑA¼ÑA¼ÑA¼ÑA¼ÑA¼ÑA¼ÑA¼ÑA¼ÑA¼ÑA¼ÑA¼ÑA¼ÑA¼ÑA¼ÑA¼ÑA¼ÑA¼ÑA¼ÑA¼ÑA¼ÑA¼ÑA¼ÑA¼ÑA¼ÑA¼ÑA¼ÑA¼ÑA¼ÑA¼ÑA¼ÑA¼ÑA¼ÑA¼ÑA¼ÑA¼ÑA¼ÑA¼ÑA¼ÑA¼ÑA¼ÑA¼ÑA¼ÑA¼ÑA¼ÑA¼ÑA¼ÑA¼ÑA¼ÑA¼ÑA¼ÑA¼ÑA¼ÑA¼ÑA¼ÑA¼ÑA¼ÑA¼ÑA¼ÑA¼ÑA¼ÑA¼ÑA¼ÑA¼ÑA¼ÑA¼ÑA¼ÑA¼ÑA¼ÑA¼ÑA¼ÑA¼ÑA¼ÑA¼ÑA¼ÑA¼ÑA¼ÑA¼ÑA¼ÑA¼ÑA¼ÑA¼ÑA¼ÑA¼ÑA¼ÑA¼ÑA¼ÑA¼ÑA¼ÑA¼ÑA¼ÑA¼ÑA¼ÑA¼ÑA¼ÑA¼ÑA¼ÑA¼ÑA¼ÑA¼ÑA¼ÑA¼ÑA¼ÑA¼ÑA¼ÑA¼ÑA¼ÑA¼ÑA¼ÑA¼ÑA¼ÑA¼ÑA¼ÑA¼ÑA¼ÑA¼ÑA¼ÑA¼ÑA¼ÑA¼ÑA¼ÑA¼ÑA¼ÑA¼ÑA¼ÑA¼ÑA¼ÑA¼ÑA¼ÑA¼ÑA¼ÑA¼ÑA¼ÑA¼ÑA¼ÑA¼ÑA¼ÑA¼ÑA¼ÑA¼ÑA¼ÑA¼ÑA¼ÑA¼ÑA¼ÑA¼ÑA¼ÑA¼ÑA¼ÑA¼ÑA¼ÑA¼ÑA¼ÑA¼ÑA¼ÑA¼ÑA¼ÑA¼ÑA¼ÑA¼ÑA¼ÑA¼ÑA¼ÑA¼ÑA¼ÑA¼ÑA¼ÑA¼ÑA¼ÑA¼ÑA¼ÑA¼ÑA¼ÑA¼ÑA¼ÑA¼ÑA¼ÑA¼ÑA¼ÑA¼ÑA¼ÑA¼ÑA¼ÑA¼ÑA¼ÑA¼ÑA¼ÑA¼ÑA¼ÑA¼ÑA¼ÑA¼ÑA¼ÑA¼ÑA¼ÑA¼ÑA¼ÑA¼ÑA¼ÑA¼ÑA¼ÑA¼ÑA¼ÑA¼ÑA¼ÑA¼ÑA¼ÑA¼ÑA¼ÑA¼ÑA¼ÑA¼ÑA¼ÑA¼ÑA¼ÑA¼ÑA¼ÑA¼ÑA¼ÑA¼ÑA¼ÑA¼ÑA¼ÑA¼ÑA¼ÑA¼ÑA¼ÑA¼ÑA¼ÑA¼ÑA¼ÑA¼ÑA¼ÑA¼ÑA¼ÑA¼ÑA¼ÑA¼ÑA¼ÑA¼ÑA¼ÑA¼ÑA¼ÑA¼ÑA¼ÑA¼ÑA¼ÑA¼ÑA¼ÑA¼ÑA¼ÑA¼ÑA¼ÑA¼ÑA¼ÑA¼ÑA¼ÑA¼ÑA¼ÑA¼ÑA¼ÑA¼ÑA¼ÑA¼ÑA¼ÑA¼ÑA¼ÑA¼ÑA¼ÑA¼ÑA¼ÑA¼ÑA¼ÑA¼ÑA¼ÑA¼ÑA¼ÑA¼ÑA¼ÑA¼ÑA¼ÑA¼ÑA¼ÑA¼ÑA¼ÑA¼ÑA¼ÑA¼ÑA¼ÑA¼ÑA¼ÑA¼ÑA¼ÑA¼ÑA¼ÑA¼ÑA¼ÑA¼ÑA¼ÑA¼ÑA¼ÑA¼ÑA¼ÑA¼ÑA¼ÑA¼ÑA¼ÑA¼ÑA¼ÑA¼ÑA¼ÑA¼ÑA¼ÑA¼ÑA¼ÑA¼ÑA¼ÑA¼ÑA¼ÑA¼ÑA¼ÑA¼ÑA¼ÑA¼ÑA¼ÑA¼ÑA¼ÑA¼ÑA¼ÑA¼ÑA¼ÑA¼ÑA¼ÑA¼ÑA¼ÑA¼ÑA¼ÑA¼ÑA¼ÑA¼ÑA¼ÑA¼ÑA¼ÑA¼ÑA¼ÑA¼ÑA¼ÑA¼ÑA¼ÑA¼ÑA¼ÑA¼ÑA¼ÑA¼ÑA¼ÑA¼ÑA¼ÑA¼ÑA¼ÑA¼ÑA¼ÑA¼ÑA¼ÑA¼ÑA¼ÑA¼ÑA¼ÑA¼ÑA¼ÑA¼ÑA¼ÑA¼ÑA¼ÑA¼ÑA¼ÑA¼ÑA¼ÑA¼ÑA¼ÑA¼ÑA¼ÑA¼ÑA¼ÑA¼ÑA¼ÑA¼ÑA¼ÑA¼ÑA¼ÑA¼ÑA¼ÑA¼ÑA¼ÑA¼ÑA¼ÑA¼ÑA¼ÑA¼ÑA¼ÑA¼ÑA¼ÑA¼ÑA¼ÑA¼ÑA¼ÑA¼ÑA¼ÑA¼ÑA¼ÑA¼ÑA¼ÑA¼ÑA¼ÑA¼ÑA¼ÑA¼ÑA¼ÑA¼ÑA¼ÑA¼ÑA¼ÑA¼ÑA¼ÑA¼ÑA¼ÑA¼ÑA¼ÑA¼ÑA¼ÑA¼ÑA¼ÑA¼ÑA¼ÑA¼ÑA¼ÑA¼ÑA¼ÑA¼ÑA¼ÑA¼ÑA¼ÑA¼ÑA¼ÑA¼ÑA¼ÑA¼ÑA¼ÑA¼ÑA¼ÑA¼ÑA¼ÑA¼ÑA¼ÑA¼ÑA¼ÑA¼ÑA¼ÑA¼ÑA¼ÑA¼ÑA¼ÑA¼ÑA¼ÑA¼ÑA¼ÑA¼ÑA¼ÑA¼ÑA¼ÑA¼ÑA¼ÑA¼ÑA¼ÑA¼ÑA¼ÑA¼ÑA¼ÑA¼ÑA¼ÑA¼ÑA¼ÑA¼ÑA¼ÑA¼ÑA¼ÑA¼ÑA¼ÑA¼ÑA¼ÑA¼ÑA¼ÑA¼ÑA¼ÑA¼ÑA¼ÑA¼ÑA¼ÑA¼ÑA¼ÑA¼ÑA¼ÑA¼ÑA¼ÑA¼ÑA¼ÑA¼ÑA¼ÑA¼ÑA¼ÑA¼ÑA¼ÑA¼ÑA¼ÑA¼ÑA¼ÑA¼ÑA¼ÑA¼ÑA¼ÑA¼ÑA¼ÑA¼ÑA¼ÑA¼ÑA¼ÑA¼ÑA¼ÑA¼ÑA¼ÑA¼ÑA¼ÑA¼ÑA¼ÑA¼ÑA¼ÑA¼ÑA¼ÑA¼ÑA¼ÑA¼ÑA¼ÑA¼ÑA¼ÑA¼ÑA¼ÑA¼ÑA¼ÑA¼ÑA¼ÑA¼ÑA¼ÑA¼ÑA¼ÑA¼ÑA¼ÑA¼ÑA¼ÑA¼ÑA¼ÑA¼ÑA¼ÑA¼ÑA¼ÑA¼ÑA¼ÑA¼ÑA¼ÑA¼ÑA¼ÑA¼ÑA¼ÑA¼ÑA¼ÑA¼ÑA¼ÑA¼ÑA¼ÑA¼ÑA¼ÑA¼ÑA¼ÑA¼ÑA¼ÑA¼ÑA¼ÑA¼ÑA¼ÑA¼ÑA¼ÑA¼ÑA¼ÑA¼ÑA¼ÑA¼ÑA¼ÑA¼ÑA¼ÑA¼ÑA¼ÑA¼ÑA¼ÑA¼ÑA¼ÑA¼ÑA¼ÑA¼ÑA¼ÑA¼ÑA¼ÑA¼ÑA¼ÑA¼ÑA¼ÑA¼ÑA¼ÑA¼ÑA¼ÑA¼ÑA¼ÑA¼ÑA¼ÑA¼ÑA¼ÑA¼ÑA¼ÑA¼ÑA¼ÑA¼ÑA¼ÑA¼ÑA¼ÑA¼ÑA¼ÑA¼ÑA¼ÑA¼ÑA¼ÑA¼ÑA¼ÑA¼ÑA¼ÑA¼ÑA¼ÑA¼ÑA¼ÑA¼ÑA¼ÑA¼ÑA¼ÑA¼ÑA¼ÑA¼ÑA¼ÑA¼ÑA¼ÑA¼ÑA¼ÑA¼ÑA¼ÑA¼ÑA¼ÑA¼ÑA¼ÑA¼ÑA¼ÑA¼ÑA¼ÑA¼ÑA¼ÑA¼ÑA¼ÑA¼ÑA¼ÑA¼ÑA¼ÑA¼ÑA¼ÑA¼ÑA¼ÑA¼ÑA¼ÑA¼ÑA¼ÑA¼ÑA¼ÑA¼ÑA¼ÑA¼ÑA¼ÑA¼ÑA¼ÑA¼ÑA¼ÑA¼ÑA¼ÑA¼ÑA¼ÑA¼ÑA¼ÑA¼ÑA¼ÑA¼ÑA¼ÑA¼ÑA¼ÑA¼ÑA¼ÑA¼ÑA¼ÑA¼ÑA¼ÑA¼ÑA¼ÑA¼ÑA¼ÑA¼ÑA¼ÑA¼ÑA¼ÑA¼ÑA¼ÑA¼ÑA¼ÑA¼ÑA¼ÑA¼ÑA¼ÑA¼ÑA¼ÑA¼ÑA¼ÑA¼ÑA¼ÑA¼ÑA¼ÑA¼ÑA¼ÑA¼ÑA¼ÑA¼ÑA¼ÑA¼ÑA¼ÑA¼ÑA¼ÑA¼ÑA¼ÑA¼ÑA¼ÑA¼ÑA¼ÑA¼ÑA¼ÑA¼ÑA¼ÑA¼ÑA¼ÑA¼ÑA¼ÑA¼ÑA¼ÑA¼ÑA¼ÑA¼ÑA¼ÑA¼ÑA¼ÑA¼ÑA¼ÑA¼ÑA¼ÑA¼ÑA¼ÑA¼ÑA¼ÑA¼ÑA¼ÑA¼ÑA¼ÑA¼ÑA¼ÑA¼ÑA¼ÑA¼ÑA¼ÑA¼ÑA¼ÑA¼ÑA¼ÑA¼ÑA¼ÑA¼ÑA¼ÑA¼ÑA¼ÑA¼ÑA¼ÑA¼ÑA¼ÑA¼ÑA¼ÑA¼ÑA¼ÑA¼ÑA¼ÑA¼ÑA¼ÑA¼ÑA¼ÑA¼ÑA¼ÑA¼ÑA¼ÑA¼ÑA¼ÑA¼ÑA¼ÑA¼ÑA¼ÑA¼ÑA¼ÑA¼ÑA¼ÑA¼ÑA¼ÑA¼ÑA¼ÑA¼ÑA¼ÑA¼ÑA¼ÑA¼ÑA¼ÑA¼ÑA¼ÑA¼ÑA¼ÑA¼ÑA¼ÑA¼ÑA¼ÑA¼ÑA¼ÑA¼ÑA¼ÑA¼ÑA¼ÑA¼ÑA¼ÑA¼ÑA¼ÑA¼ÑA¼ÑA¼ÑA¼ÑA¼ÑA¼ÑA¼ÑA¼ÑA¼ÑA¼ÑA¼ÑA¼ÑA¼ÑA¼ÑA¼ÑA¼ÑA¼ÑA¼ÑA¼ÑA¼ÑA¼ÑA¼ÑA¼ÑA¼ÑA¼ÑA¼ÑA¼ÑA¼ÑA¼ÑA¼ÑA¼ÑA¼ÑA¼ÑA¼ÑA¼ÑA¼ÑA¼ÑA¼ÑA¼ÑA¼ÑA¼ÑA¼ÑA¼ÑA¼ÑA¼ÑA¼ÑA¼ÑA¼ÑA¼ÑA¼ÑA¼ÑA¼ÑA¼ÑA¼ÑA¼ÑA¼ÑA¼ÑA¼ÑA¼ÑA¼ÑA¼ÑA¼ÑA¼ÑA¼ÑA¼ÑA¼ÑA¼ÑA¼ÑA¼ÑA¼ÑA¼ÑA¼ÑA¼ÑA¼ÑA¼ÑA¼ÑA¼ÑA¼ÑA¼ÑA¼ÑA¼ÑA¼ÑA¼ÑA¼ÑA¼ÑA¼ÑA¼ÑA¼ÑA¼ÑA¼ÑA¼ÑA¼ÑA¼ÑA¼ÑA¼ÑA¼ÑA¼ÑA¼ÑA¼ÑA¼ÑA¼ÑA¼ÑA¼ÑA¼ÑA¼ÑA¼ÑA¼ÑA¼ÑA¼ÑA¼ÑA¼ÑA¼ÑA¼ÑA¼ÑA¼ÑA¼ÑA¼ÑA¼ÑA¼ÑA¼ÑA¼ÑA¼ÑA¼ÑA¼ÑA¼ÑA¼ÑA¼ÑA¼ÑA¼ÑA¼ÑA¼ÑA¼ÑA¼ÑA¼ÑA¼ÑA¼ÑA¼ÑA¼ÑA¼ÑA¼ÑA¼ÑA¼ÑA¼ÑA¼ÑA¼ÑA¼ÑA¼ÑA¼ÑA¼ÑA¼ÑA¼ÑA¼ÑA¼ÑA¼ÑA¼ÑA¼ÑA¼ÑA¼ÑA¼ÑA¼ÑA¼ÑA¼ÑA¼ÑA¼ÑA¼ÑA¼ÑA¼ÑA¼ÑA¼ÑA¼ÑA¼ÑA¼ÑA¼ÑA¼ÑA¼ÑA¼ÑA¼ÑA¼ÑA¼ÑA¼ÑA¼ÑA¼ÑA¼ÑA¼ÑA¼ÑA¼ÑA¼ÑA¼ÑA¼ÑA¼ÑA¼ÑA¼ÑA¼ÑA¼ÑA¼ÑA¼ÑA¼ÑA¼ÑA¼ÑA¼ÑA¼ÑA¼ÑA¼ÑA¼ÑA¼ÑA¼ÑA¼ÑA¼ÑA¼ÑA¼ÑA¼ÑA¼ÑA¼ÑA¼ÑA¼ÑA¼ÑA¼ÑA¼ÑA¼ÑA¼ÑA¼ÑA¼ÑA¼ÑA¼ÑA¼ÑA¼ÑA¼ÑA¼ÑA¼ÑA¼ÑA¼ÑA¼ÑA¼ÑA¼ÑA¼ÑA¼ÑA¼ÑA¼ÑA¼ÑA¼ÑA¼ÑA¼ÑA¼ÑA¼ÑA¼ÑA¼ÑA¼ÑA¼ÑA¼ÑA¼ÑA¼ÑA¼ÑA¼ÑA¼ÑA¼ÑA¼ÑA¼ÑA¼ÑA¼ÑA¼ÑA¼ÑA¼ÑA¼ÑA¼ÑA¼ÑA¼ÑA¼ÑA¼ÑA¼ÑA¼ÑA¼ÑA¼ÑA¼ÑA¼ÑA¼ÑA¼ÑA¼ÑA¼ÑA¼ÑA¼ÑA¼ÑA¼ÑA¼ÑA¼ÑA¼ÑA¼ÑA¼ÑA¼ÑA¼ÑA¼ÑA¼ÑA¼ÑA¼ÑA¼ÑA¼ÑA¼ÑA¼ÑA¼ÑA¼ÑA¼ÑA¼ÑA¼ÑA¼ÑA¼ÑA¼ÑA¼ÑA¼ÑA¼ÑA¼ÑA¼ÑA¼ÑA¼ÑA¼ÑA¼ÑA¼ÑA¼ÑA¼ÑA¼ÑA¼ÑA¼ÑA¼ÑA¼ÑA¼ÑA¼ÑA¼ÑA¼ÑA¼ÑA¼ÑA¼ÑA¼ÑA¼ÑA¼ÑA¼ÑA¼ÑA¼ÑA¼ÑA¼ÑA¼ÑA¼ÑA¼ÑA¼ÑA¼ÑA¼ÑA¼ÑA¼ÑA¼ÑA¼ÑA¼ÑA¼ÑA¼ÑA¼ÑA¼ÑA¼ÑA¼ÑA¼ÑA¼ÑA¼ÑA¼ÑA¼ÑA¼ÑA¼ÑA¼ÑA¼ÑA¼ÑA¼ÑA¼ÑA¼ÑA¼ÑA¼ÑA¼ÑA¼ÑA¼ÑA¼ÑA¼ÑA¼ÑA¼ÑA¼ÑA¼ÑA¼ÑA¼ÑA¼ÑA¼ÑA¼ÑA¼ÑA¼ÑA¼ÑA¼ÑA¼ÑA¼ÑA¼ÑA¼ÑA¼ÑA¼ÑA¼ÑA¼ÑA¼ÑA¼ÑA¼ÑA¼ÑA¼ÑA¼ÑA¼ÑA¼ÑA¼ÑA¼ÑA¼ÑA¼ÑA¼ÑA¼ÑA¼ÑA¼ÑA¼ÑA¼ÑA¼ÑA¼ÑA¼ÑA¼ÑA¼ÑA¼ÑA¼ÑA¼ÑA¼ÑA¼ÑA¼ÑA¼ÑA¼ÑA¼ÑA¼ÑA¼ÑA¼ÑA¼ÑA¼ÑA¼ÑA¼ÑA¼ÑA¼ÑA¼ÑA¼ÑA¼ÑA¼ÑA¼ÑA¼ÑA¼ÑA¼ÑA¼ÑA¼ÑA¼ÑA¼ÑA¼ÑA¼ÑA¼ÑA¼ÑA¼ÑA¼ÑA¼ÑA¼ÑA¼ÑA¼ÑA¼ÑA¼ÑA¼ÑA¼ÑA¼ÑA¼ÑA¼ÑA¼ÑA¼ÑA¼ÑA¼ÑA¼ÑA¼ÑA¼ÑA¼ÑA¼ÑA¼ÑA¼ÑA¼ÑA¼ÑA¼ÑA¼ÑA¼ÑA¼ÑA¼ÑA¼ÑA¼ÑA¼ÑA¼ÑA¼ÑA¼ÑA¼ÑA¼ÑA¼ÑA¼ÑA¼ÑA¼ÑA¼ÑA¼ÑA¼ÑA¼ÑA¼ÑA¼ÑA¼ÑA¼ÑA¼ÑA¼ÑA¼ÑA¼ÑA¼ÑA¼ÑA¼ÑA¼ÑA¼ÑA¼ÑA¼ÑA¼ÑA¼ÑA¼ÑA¼ÑA¼ÑA¼ÑA¼ÑA¼ÑA¼ÑA¼ÑA¼ÑA¼ÑA¼ÑA¼ÑA¼ÑA¼ÑA¼ÑA¼ÑA¼ÑA¼ÑA¼ÑA¼ÑA¼ÑA¼ÑA¼ÑA¼ÑA¼ÑA¼ÑA¼ÑA¼ÑA¼ÑA¼ÑA¼ÑA¼ÑA¼ÑA¼ÑA¼ÑA¼ÑA¼ÑA¼ÑA¼ÑA¼ÑA¼ÑA¼ÑA¼ÑA¼ÑA¼ÑA¼ÑA¼ÑA¼ÑA¼ÑA¼ÑA¼ÑA¼ÑA¼ÑA¼ÑA¼ÑA¼ÑA¼ÑA¼ÑA¼ÑA¼ÑA¼ÑA¼ÑA¼ÑA¼ÑA¼ÑA¼ÑA¼ÑA¼ÑA¼ÑA¼ÑA¼ÑA¼ÑA¼ÑA¼ÑA¼ÑA¼ÑA¼ÑA¼ÑA¼ÑA¼ÑA¼ÑA¼ÑA¼ÑA¼ÑA¼ÑA¼ÑA¼ÑA¼ÑA¼ÑA¼ÑA¼ÑA¼ÑA¼ÑA¼ÑA¼ÑA¼ÑA¼ÑA¼ÑA¼ÑA¼ÑA¼ÑA¼ÑA¼ÑA¼ÑA¼ÑA¼ÑA¼ÑA¼ÑA¼ÑA¼ÑA¼ÑA¼ÑA¼ÑA¼ÑA¼ÑA¼ÑA¼ÑA¼ÑA¼ÑA¼ÑA¼ÑA¼ÑA¼ÑA¼ÑA¼ÑA¼ÑA¼ÑA¼ÑA¼ÑA¼ÑA¼ÑA¼ÑA¼ÑA¼ÑA¼ÑA¼ÑA¼ÑA¼ÑA¼ÑA¼ÑA¼ÑA¼ÑA¼ÑA¼ÑA¼ÑA¼ÑA¼ÑA¼ÑA¼ÑA¼ÑA¼ÑA¼ÑA¼ÑA¼ÑA¼ÑA¼ÑA¼ÑA¼ÑA¼ÑA¼ÑA¼ÑA¼ÑA¼ÑA¼ÑA¼ÑA¼ÑA¼ÑA¼ÑA¼ÑA¼ÑA¼ÑA¼ÑA¼ÑA¼ÑA¼ÑA¼ÑA¼ÑA¼ÑA¼ÑA¼ÑA¼ÑA¼ÑA¼ÑA¼ÑA¼ÑA¼ÑA¼ÑA¼ÑA¼ÑA¼ÑA¼ÑA¼ÑA¼ÑA¼ÑA¼ÑA¼ÑA¼ÑA¼ÑA¼ÑA¼ÑA¼ÑA¼ÑA¼ÑA¼ÑA¼ÑA¼ÑA¼ÑA¼ÑA¼ÑA¼ÑA¼ÑA¼ÑA¼ÑA¼ÑA¼ÑA¼ÑA¼ÑA¼ÑA¼ÑA¼ÑA¼ÑA¼ÑA¼ÑA¼ÑA¼ÑA¼ÑA¼ÑA¼ÑA¼ÑA¼ÑA¼ÑA¼ÑA¼ÑA¼ÑA¼ÑA¼ÑA¼ÑA¼ÑA¼ÑA¼ÑA¼ÑA¼ÑA¼ÑA¼ÑA¼ÑA¼ÑA¼ÑA¼ÑA¼ÑA¼ÑA¼ÑA¼ÑA¼ÑA¼ÑA¼ÑA¼ÑA¼ÑA¼ÑA¼ÑA¼ÑA¼ÑA¼ÑA¼ÑA¼ÑA¼ÑA¼ÑA¼ÑA¼ÑA¼ÑA¼ÑA¼ÑA¼ÑA¼ÑA¼ÑA¼ÑA¼ÑA¼ÑA¼ÑA¼ÑA¼ÑA¼ÑA¼ÑA¼ÑA¼ÑA¼ÑA¼ÑA¼ÑA¼ÑA¼ÑA¼ÑA¼ÑA¼ÑA¼ÑA¼ÑA¼ÑA¼ÑA¼ÑA¼ÑA¼ÑA¼ÑA¼ÑA¼ÑA¼ÑA¼ÑA¼ÑA¼ÑA¼ÑA¼ÑA¼ÑA¼ÑA¼ÑA¼ÑA¼ÑA¼ÑA¼ÑA¼ÑA¼ÑA¼ÑA¼ÑA¼ÑA¼ÑA¼ÑA¼ÑA¼ÑA¼ÑA¼ÑA¼ÑA¼ÑA¼ÑA¼ÑA¼ÑA¼ÑA¼ÑA¼ÑA¼ÑA¼ÑA¼ÑA¼ÑA¼ÑA¼ÑA¼ÑA¼ÑA¼ÑA¼ÑA¼ÑA¼ÑA¼ÑA¼ÑA¼ÑA¼ÑA¼ÑA¼ÑA¼ÑA¼ÑA¼ÑA¼ÑA¼ÑA¼ÑA¼ÑA¼ÑA¼ÑA¼ÑA¼ÑA¼ÑA¼ÑA¼ÑA¼ÑA¼ÑA¼ÑA¼ÑA¼ÑA¼ÑA¼ÑA¼ÑA¼ÑA¼ÑA¼ÑA¼ÑA¼ÑA¼ÑA¼ÑA¼ÑA¼ÑA¼ÑA¼ÑA¼ÑA¼ÑA¼ÑA¼ÑA¼ÑA¼ÑA¼ÑA¼ÑA¼ÑA¼ÑA¼ÑA¼ÑA¼ÑA¼ÑA¼ÑA¼ÑA¼ÑA¼ÑA¼ÑA¼ÑA¼ÑA¼ÑA¼ÑA¼ÑA¼ÑA¼ÑA¼ÑA¼ÑA¼ÑA¼ÑA¼ÑA¼ÑA¼ÑA¼ÑA¼ÑA¼ÑA¼ÑA¼ÑA¼ÑA¼ÑA¼ÑA¼ÑA¼ÑA¼ÑA¼ÑA¼ÑA¼ÑA¼ÑA¼ÑA¼ÑA¼ÑA¼ÑA¼ÑA¼ÑA¼ÑA¼ÑA¼ÑA¼ÑA¼ÑA¼ÑA¼ÑA¼ÑA¼ÑA¼ÑA¼ÑA¼ÑA¼ÑA¼ÑA¼ÑA¼ÑA¼ÑA¼ÑA¼ÑA¼ÑA¼ÑA¼ÑA¼ÑA¼ÑA¼ÑA¼ÑA¼ÑA¼ÑA¼ÑA¼ÑA¼ÑA¼ÑA¼ÑA¼ÑA¼ÑA¼ÑA¼ÑA¼ÑA¼ÑA¼ÑA¼ÑA¼ÑA¼ÑA¼ÑA¼ÑA¼ÑA¼ÑA¼ÑA¼ÑA¼ÑA¼ÑA¼ÑA¼ÑA¼ÑA¼ÑA¼ÑA¼ÑA¼ÑA¼ÑA¼ÑA¼ÑA¼ÑA¼ÑA¼ÑA¼ÑA¼ÑA¼ÑA¼ÑA¼ÑA¼ÑA¼ÑA¼ÑA¼ÑA¼ÑA¼ÑA¼ÑA¼ÑA¼ÑA¼ÑA¼ÑA¼ÑA¼ÑA¼ÑA¼ÑA¼ÑA¼ÑA¼ÑA¼ÑA¼ÑA¼ÑA¼ÑA¼ÑA¼ÑA¼ÑA¼ÑA¼ÑA¼ÑA¼ÑA¼ÑA¼ÑA¼ÑA¼ÑA¼ÑA¼ÑA¼ÑA¼ÑA¼ÑA¼ÑA¼ÑA¼ÑA¼ÑA¼ÑA¼ÑA¼ÑA¼ÑA¼ÑA¼ÑA¼ÑA¼ÑA¼ÑA¼ÑA¼ÑA¼ÑA¼ÑA¼ÑA¼ÑA¼ÑA¼ÑA¼ÑA¼ÑA¼ÑA¼ÑA¼ÑA¼ÑA¼ÑA¼ÑA¼ÑA¼ÑA¼ÑA¼ÑA¼ÑA¼ÑA¼ÑA¼ÑA¼ÑA¼ÑA¼ÑA¼ÑA¼ÑA¼ÑA¼ÑA¼ÑA¼ÑA¼ÑA¼ÑA¼ÑA¼ÑA¼ÑA¼ÑA¼ÑA¼ÑA¼ÑA¼ÑA¼ÑA¼ÑA¼ÑA¼ÑA¼ÑA¼ÑA¼ÑA¼ÑA¼ÑA¼ÑA¼ÑA¼ÑA¼ÑA¼ÑA¼ÑA¼ÑA¼ÑA¼ÑA¼ÑA¼ÑA¼ÑA¼ÑA¼ÑA¼ÑA¼ÑA¼ÑA¼ÑA¼ÑA¼ÑA¼ÑA¼ÑA¼ÑA¼ÑA¼ÑA¼ÑA¼ÑA¼ÑA¼ÑA¼ÑA¼ÑA¼ÑA¼ÑA¼ÑA¼ÑA¼ÑA¼ÑA¼ÑA¼ÑA¼ÑA¼ÑA¼ÑA¼ÑA¼ÑA¼ÑA¼ÑA¼ÑA¼ÑA¼ÑA¼ÑA¼ÑA¼ÑA¼ÑA¼ÑA¼ÑA¼ÑA¼ÑA¼ÑA¼ÑA¼ÑA¼ÑA¼ÑA¼ÑA¼ÑA¼ÑA¼ÑA¼ÑA¼ÑA¼ÑA¼ÑA¼ÑA¼ÑA¼ÑA¼ÑA¼ÑA¼ÑA¼ÑA¼ÑA¼ÑA¼ÑA¼ÑA¼ÑA¼ÑA¼ÑA¼ÑA¼ÑA¼ÑA¼ÑA¼ÑA¼ÑA¼ÑA¼ÑA¼ÑA¼ÑA¼ÑA¼ÑA¼ÑA¼ÑA¼ÑA¼ÑA¼ÑA¼ÑA¼ÑA¼ÑA¼ÑA¼ÑA¼ÑA¼ÑA¼ÑA¼ÑA¼ÑA¼ÑA¼ÑA¼ÑA¼ÑA¼ÑA¼ÑA¼ÑA¼ÑA¼ÑA¼ÑA¼ÑA¼ÑA¼ÑA¼ÑA¼ÑA¼ÑA¼ÑA¼ÑA¼ÑA¼ÑA¼ÑA¼ÑA¼ÑA¼ÑA¼ÑA¼ÑA¼ÑA¼ÑA¼ÑA¼ÑA¼ÑA¼ÑA¼ÑA¼ÑA¼ÑA¼ÑA¼ÑA¼ÑA¼ÑA¼ÑA¼ÑA¼ÑA¼ÑA¼ÑA¼ÑA¼ÑA¼ÑA¼ÑA¼ÑA¼ÑA¼ÑA¼ÑA¼ÑA¼ÑA¼ÑA¼ÑA¼ÑA¼ÑA¼ÑA¼ÑA¼ÑA¼ÑA¼ÑA¼ÑA¼ÑA¼ÑA¼ÑA¼ÑA¼ÑA¼ÑA¼ÑA¼ÑA¼ÑA¼ÑA¼ÑA¼ÑA¼ÑA¼ÑA¼ÑA¼ÑA¼ÑA¼ÑA¼ÑA¼ÑA¼ÑA¼ÑA¼ÑA¼ÑA¼ÑA¼ÑA¼ÑA¼ÑA¼ÑA¼ÑA¼ÑA¼ÑA¼ÑA¼ÑA¼ÑA¼ÑA¼ÑA¼ÑA¼ÑA¼ÑA¼ÑA¼ÑA¼ÑA¼ÑA¼ÑA¼ÑA¼ÑA¼ÑA¼ÑA¼ÑA¼ÑA¼ÑA¼ÑA¼ÑA¼ÑA¼ÑA¼ÑA¼ÑA¼ÑA¼ÑA¼ÑA¼ÑA¼ÑA¼ÑA¼ÑA¼ÑA¼ÑA¼ÑA¼ÑA¼ÑA¼ÑA¼ÑA¼ÑA¼ÑA¼ÑA¼ÑA¼ÑA¼ÑA¼ÑA¼ÑA¼ÑA¼ÑA¼ÑA¼ÑA¼ÑA¼ÑA¼ÑA¼ÑA¼ÑA¼ÑA¼ÑA¼ÑA¼ÑA¼ÑA¼ÑA¼ÑA¼ÑA¼ÑA¼ÑA¼ÑA¼ÑA¼ÑA¼ÑA¼ÑA¼ÑA¼ÑA¼ÑA¼ÑA¼ÑA¼ÑA¼ÑA¼ÑA¼ÑA¼ÑA¼ÑA¼ÑA¼ÑA¼ÑA¼ÑA¼ÑA¼ÑA¼ÑA¼ÑA¼ÑA¼ÑA¼ÑA¼ÑA¼ÑA¼ÑA¼ÑA¼ÑA¼ÑA¼ÑA¼ÑA¼ÑA¼ÑA¼ÑA¼ÑA¼ÑA¼ÑA¼ÑA¼ÑA¼ÑA¼ÑA¼ÑA¼ÑA¼ÑA¼ÑA¼ÑA¼ÑA¼ÑA¼ÑA¼ÑA¼ÑA¼ÑA¼ÑA¼ÑA¼ÑA¼ÑA¼ÑA¼ÑA¼ÑA¼ÑA¼ÑA¼ÑA¼ÑA¼ÑA¼ÑA¼ÑA¼ÑA¼ÑA¼ÑA¼ÑA¼ÑA¼ÑA¼ÑA¼ÑA¼ÑA¼ÑA¼ÑA¼ÑA¼ÑA¼ÑA¼ÑA¼ÑA¼ÑA¼ÑA¼ÑA¼ÑA¼ÑA¼ÑA¼ÑA¼ÑA¼ÑA¼ÑA¼ÑA¼ÑA¼ÑA¼ÑA¼ÑA¼ÑA¼ÑA¼ÑA¼ÑA¼ÑA¼ÑA¼ÑA¼ÑA¼ÑA¼ÑA¼ÑA¼ÑA¼ÑA¼ÑA¼ÑA¼ÑA¼ÑA¼ÑA¼ÑA¼ÑA¼ÑA¼ÑA¼ÑA¼ÑA¼ÑA¼ÑA¼ÑA¼ÑA¼ÑA¼ÑA¼ÑA¼ÑA¼ÑA¼ÑA¼ÑA¼ÑA¼ÑA¼ÑA¼ÑA¼ÑA¼ÑA¼ÑA¼ÑA¼ÑA¼ÑA¼ÑA¼ÑA¼ÑA¼ÑA¼ÑA¼ÑA¼ÑA¼ÑA¼ÑA¼ÑA¼ÑA¼ÑA¼ÑA¼ÑA¼ÑA¼ÑA¼ÑA¼ÑA¼ÑA¼ÑA¼ÑA¼ÑA¼ÑA¼ÑA¼ÑA¼ÑA¼ÑA¼ÑA¼ÑA¼ÑA¼ÑA¼ÑA¼ÑA¼ÑA¼ÑA¼ÑA¼ÑA¼ÑA¼ÑA¼ÑA¼ÑA¼ÑA¼ÑA¼ÑA¼ÑA¼ÑA¼ÑA¼ÑA¼ÑA¼ÑA¼ÑA¼ÑA¼ÑA¼ÑA¼ÑA¼ÑA¼ÑA¼ÑA¼ÑA¼ÑA¼ÑA¼ÑA¼ÑA¼ÑA¼ÑA¼ÑA¼ÑA¼ÑA¼ÑA¼ÑA¼ÑA¼ÑA¼ÑA¼ÑA¼ÑA¼ÑA¼ÑA¼ÑA¼ÑA¼ÑA¼ÑA¼ÑA¼ÑA¼ÑA¼ÑA¼ÑA¼ÑA¼ÑA¼ÑA¼ÑA¼ÑA¼ÑA¼ÑA¼ÑA¼ÑA¼ÑA¼ÑA¼ÑA¼ÑA¼ÑA¼ÑA¼ÑA¼ÑA¼ÑA¼ÑA¼ÑA¼ÑA¼ÑA¼ÑA¼ÑA¼ÑA¼ÑA¼ÑA¼ÑA¼ÑA¼ÑA¼ÑA¼ÑA¼ÑA¼ÑA¼ÑA¼ÑA¼ÑA¼ÑA¼ÑA¼ÑA¼ÑA¼ÑA¼ÑA¼ÑA¼ÑA¼ÑA¼ÑA¼ÑA¼ÑA¼ÑA¼ÑA¼ÑA¼ÑA¼ÑA¼ÑA¼ÑA¼ÑA¼ÑA¼ÑA¼ÑA¼ÑA¼ÑA¼ÑA¼ÑA¼ÑA¼ÑA¼ÑA¼ÑA¼ÑA¼ÑA¼ÑA¼ÑA¼ÑA¼ÑA¼ÑA¼ÑA¼ÑA¼ÑA¼ÑA¼ÑA¼ÑA¼ÑA¼ÑA¼ÑA¼ÑA¼ÑA¼ÑA¼ÑA¼ÑA¼ÑA¼ÑA¼ÑA¼ÑA¼ÑA¼ÑA¼ÑA¼ÑA¼ÑA¼ÑA¼ÑA¼ÑA¼ÑA¼ÑA¼ÑA¼ÑA¼ÑA¼ÑA¼ÑA¼ÑA¼ÑA¼ÑA¼ÑA¼ÑA¼ÑA¼ÑA¼ÑA¼ÑA¼ÑA¼ÑA¼ÑA¼ÑA¼ÑA¼ÑA¼ÑA¼ÑA¼ÑA¼ÑA¼ÑA¼ÑA¼ÑA¼ÑA¼ÑA¼ÑA¼ÑA¼ÑA¼ÑA¼ÑA¼ÑA¼ÑA¼ÑA¼ÑA¼ÑA¼ÑA¼ÑA¼ÑA¼ÑA¼ÑA¼ÑA¼ÑA¼ÑA¼ÑA¼ÑA¼ÑA¼ÑA¼ÑA¼ÑA¼ÑA¼ÑA¼ÑA¼ÑA¼ÑA¼ÑA¼ÑA¼ÑA¼ÑA¼ÑA¼ÑA¼ÑA¼ÑA¼ÑA¼ÑA¼ÑA¼ÑA¼ÑA¼ÑA¼ÑA¼ÑA¼ÑA¼ÑA¼ÑA¼ÑA¼ÑA¼ÑA¼ÑA¼ÑA¼ÑA¼ÑA¼ÑA¼ÑA¼ÑA¼ÑA¼ÑA¼ÑA¼ÑA¼ÑA¼ÑA¼ÑA¼ÑA¼ÑA¼ÑA¼ÑA¼ÑA¼ÑA¼ÑA¼ÑA¼ÑA¼ÑA¼ÑA¼ÑA¼ÑA¼ÑA¼ÑA¼ÑA¼ÑA¼ÑA¼ÑA¼ÑA¼ÑA¼ÑA¼ÑA¼ÑA¼ÑA¼ÑA¼ÑA¼ÑA¼ÑA¼ÑA¼ÑA¼ÑA¼ÑA¼ÑA¼ÑA¼ÑA¼ÑA¼ÑA¼ÑA¼ÑA¼ÑA¼ÑA¼ÑA¼ÑA¼ÑA¼ÑA¼ÑA¼ÑA¼ÑA¼ÑA¼ÑA¼ÑA¼ÑA¼ÑA¼ÑA¼ÑA¼ÑA¼ÑA¼ÑA¼ÑA¼ÑA¼ÑA¼ÑA¼ÑA¼ÑA¼ÑA¼ÑA¼ÑA¼ÑA¼ÑA¼ÑA¼ÑA¼ÑA¼ÑA¼ÑA¼ÑA¼ÑA¼ÑA¼ÑA¼ÑA¼ÑA¼ÑA¼ÑA¼ÑA¼ÑA¼ÑA¼ÑA¼ÑA¼ÑA¼ÑA¼ÑA¼ÑA¼ÑA¼ÑA¼ÑA¼ÑA¼ÑA¼ÑA¼ÑA¼ÑA¼ÑA¼ÑA¼ÑA¼ÑA¼ÑA¼ÑA¼ÑA¼ÑA¼ÑA¼ÑA¼ÑA¼ÑA¼ÑA¼ÑA¼ÑA¼ÑA¼ÑA¼ÑA¼ÑA¼ÑA¼ÑA¼ÑA¼ÑA¼ÑA¼ÑA¼ÑA¼ÑA¼ÑA¼ÑA¼ÑA¼ÑA¼ÑA¼ÑA¼ÑA¼ÑA¼ÑA¼ÑA¼ÑA¼ÑA¼ÑA¼ÑA¼ÑA¼ÑA¼ÑA¼ÑA¼ÑA¼ÑA¼ÑA¼ÑA¼ÑA¼ÑA¼ÑA¼ÑA¼ÑA¼ÑA¼ÑA¼ÑA¼ÑA¼ÑA¼ÑA¼ÑA¼ÑA¼ÑA¼ÑA¼ÑA¼ÑA¼ÑA¼ÑA¼ÑA¼ÑA¼ÑA¼ÑA¼ÑA¼ÑA¼ÑA¼ÑA¼ÑA¼ÑA¼ÑA¼ÑA¼ÑA¼ÑA¼ÑA¼ÑA¼ÑA¼ÑA¼ÑA¼ÑA¼ÑA¼ÑA¼ÑA¼ÑA¼ÑA¼ÑA¼ÑA¼ÑA¼ÑA¼ÑA¼ÑA¼ÑA¼ÑA¼ÑA¼ÑA¼ÑA¼ÑA¼ÑA¼ÑA¼ÑA¼ÑA¼ÑA¼ÑA¼ÑA¼ÑA¼ÑA¼ÑA¼ÑA¼ÑA¼ÑA¼ÑA¼ÑA¼ÑA¼ÑA¼ÑA¼ÑA¼ÑA¼ÑA¼ÑA¼ÑA¼ÑA¼ÑA¼ÑA¼ÑA¼ÑA¼ÑA¼ÑA¼ÑA¼ÑA¼ÑA¼ÑA¼ÑA¼ÑA¼ÑA¼ÑA¼ÑA¼ÑA¼ÑA¼ÑA¼ÑA¼ÑA¼ÑA¼ÑA¼ÑA¼ÑA¼ÑA¼ÑA¼ÑA¼ÑA¼ÑA¼ÑA¼ÑA¼ÑA¼ÑA¼ÑA¼ÑA¼ÑA¼ÑA¼ÑA¼ÑA¼ÑA¼ÑA¼ÑA¼ÑA¼ÑA¼ÑA¼ÑA¼ÑA¼ÑA¼ÑA¼ÑA¼ÑA¼ÑA¼ÑA¼ÑA¼ÑA¼ÑA¼ÑA¼ÑA¼ÑA¼ÑA¼ÑA¼ÑA¼ÑA¼ÑA¼ÑA¼ÑA¼ÑA¼ÑA¼ÑA¼ÑA¼ÑA¼ÑA¼ÑA¼ÑA¼ÑA¼ÑA¼ÑA¼ÑA¼ÑA¼ÑA¼ÑA¼ÑA¼ÑA¼ÑA¼ÑA¼ÑA¼ÑA¼ÑA¼ÑA¼ÑA¼ÑA¼ÑA¼ÑA¼ÑA¼ÑA¼ÑA¼ÑA¼ÑA¼ÑA¼ÑA¼ÑA¼ÑA¼ÑA¼ÑA¼ÑA¼ÑA¼ÑA¼ÑA¼ÑA¼ÑA¼ÑA¼ÑA¼ÑA¼ÑA¼ÑA¼ÑA¼ÑA¼ÑA¼ÑA¼ÑA¼ÑA¼ÑA¼ÑA¼ÑA¼ÑA¼ÑA¼ÑA¼ÑA¼ÑA¼ÑA¼ÑA¼ÑA¼ÑA¼ÑA¼ÑA¼ÑA¼ÑA¼ÑA¼ÑA¼ÑA¼ÑA¼ÑA¼ÑA¼ÑA¼ÑA¼ÑA¼ÑA¼ÑA¼ÑA¼ÑA¼ÑA¼ÑA¼ÑA¼ÑA¼ÑA¼ÑA¼ÑA¼ÑA¼ÑA¼ÑA¼ÑA¼ÑA¼ÑA¼ÑA¼ÑA¼ÑA¼ÑA¼ÑA¼ÑA¼ÑA¼ÑA¼ÑA¼ÑA¼ÑA¼ÑA¼ÑA¼ÑA¼ÑA¼ÑA¼ÑA¼ÑA¼ÑA¼ÑA¼ÑA¼ÑA¼ÑA¼ÑA¼ÑA¼ÑA¼ÑA¼ÑA¼ÑA¼ÑA¼ÑA¼ÑA¼ÑA¼ÑA¼ÑA¼ÑA¼ÑA¼ÑA¼ÑA¼ÑA¼ÑA¼ÑA¼ÑA¼ÑA¼ÑA¼ÑA¼ÑA¼ÑA¼ÑA¼ÑA¼ÑA¼ÑA¼ÑA¼ÑA¼ÑA¼ÑA¼ÑA¼ÑA¼ÑA¼ÑA¼ÑA¼ÑA¼ÑA¼ÑA¼ÑA¼ÑA¼ÑA¼ÑA¼ÑA¼ÑA¼ÑA¼ÑA¼ÑA¼ÑA¼ÑA¼ÑA¼ÑA¼ÑA¼ÑA¼ÑA¼ÑA¼ÑA¼ÑA¼ÑA¼ÑA¼ÑA¼ÑA¼ÑA¼ÑA¼ÑA¼ÑA¼ÑA¼ÑA¼ÑA¼ÑA¼ÑA¼ÑA¼ÑA¼ÑA¼ÑA¼ÑA¼ÑA¼ÑA¼ÑA¼ÑA¼ÑA¼ÑA¼ÑA¼ÑA¼ÑA¼ÑA¼ÑA¼ÑA¼ÑA¼ÑA¼ÑA¼ÑA¼ÑA¼ÑA¼ÑA¼ÑA¼ÑA¼ÑA¼ÑA¼ÑA¼ÑA¼ÑA¼ÑA¼ÑA¼ÑA¼ÑA¼ÑA¼ÑA¼ÑA¼ÑA¼ÑA¼ÑA¼ÑA¼ÑA¼ÑA¼ÑA¼ÑA¼ÑA¼ÑA¼ÑA¼ÑA¼ÑA¼ÑA¼ÑA¼ÑA¼ÑA¼ÑA¼ÑA¼ÑA¼ÑA¼ÑA¼ÑA¼ÑA¼ÑA¼ÑA¼ÑA¼ÑA¼ÑA¼ÑA¼ÑA¼ÑA¼ÑA¼ÑA¼ÑA¼ÑA¼ÑA¼ÑA¼ÑA¼ÑA¼ÑA¼ÑA¼ÑA¼ÑA¼ÑA¼ÑA¼ÑA¼ÑA¼ÑA¼ÑA¼ÑA¼ÑA¼ÑA¼ÑA¼ÑA¼ÑA¼ÑA¼ÑA¼ÑA¼ÑA¼ÑA¼ÑA¼ÑA¼ÑA¼ÑA¼ÑA¼ÑA¼ÑA¼ÑA¼ÑA¼ÑA¼ÑA¼ÑA¼ÑA¼ÑA¼ÑA¼ÑA¼ÑA¼ÑA¼ÑA¼ÑA¼ÑA¼ÑA¼ÑA¼ÑA¼ÑA¼ÑA¼ÑA¼ÑA¼ÑA¼ÑA¼ÑA¼ÑA¼ÑA¼ÑA¼ÑA¼ÑA¼ÑA¼ÑA¼ÑA¼ÑA¼ÑA¼ÑA¼ÑA¼ÑA¼ÑA¼ÑA¼ÑA¼ÑA¼ÑA¼ÑA¼ÑA¼ÑA¼ÑA¼ÑA¼ÑA¼ÑA¼ÑA¼ÑA¼ÑA¼ÑA¼ÑA¼ÑA¼ÑA¼ÑA¼ÑA¼ÑA¼ÑA¼ÑA¼ÑA¼ÑA¼ÑA¼ÑA¼ÑA¼ÑA¼ÑA¼ÑA¼ÑA¼ÑA¼ÑA¼ÑA¼ÑA¼ÑA¼ÑA¼ÑA¼ÑA¼ÑA¼ÑA¼ÑA¼ÑA¼ÑA¼ÑA¼ÑA¼ÑA¼ÑA¼ÑA¼ÑA¼ÑA¼ÑA¼ÑA¼ÑA¼ÑA¼ÑA¼ÑA¼ÑA¼ÑA¼ÑA¼ÑA¼ÑA¼ÑA¼ÑA¼ÑA¼ÑA¼ÑA¼ÑA¼ÑA¼ÑA¼ÑA¼ÑA¼ÑA¼ÑA¼ÑA¼ÑA¼ÑA¼ÑA¼ÑA¼ÑA¼ÑA¼ÑA¼ÑA¼ÑA¼ÑA¼ÑA¼ÑA¼ÑA¼ÑA¼ÑA¼ÑA¼ÑA¼ÑA¼ÑA¼ÑA¼ÑA¼ÑA¼ÑA¼ÑA¼ÑA¼ÑA¼ÑA¼ÑA¼ÑA¼ÑA¼ÑA¼ÑA¼ÑA¼ÑA¼ÑA¼ÑA¼ÑA¼ÑA¼ÑA¼ÑA¼ÑA¼ÑA¼ÑA¼ÑA¼ÑA¼ÑA¼ÑA¼ÑA¼ÑA¼ÑA¼ÑA¼ÑA¼ÑA¼ÑA¼ÑA¼ÑA¼ÑA¼ÑA¼ÑA¼ÑA¼ÑA¼ÑA¼ÑA¼ÑA¼ÑA¼ÑA¼ÑA¼ÑA¼ÑA¼ÑA¼ÑA¼ÑA¼ÑA¼ÑA¼ÑA¼ÑA¼ÑA¼ÑA¼ÑA¼ÑA¼ÑA¼ÑA¼ÑA¼ÑA¼ÑA¼ÑA¼ÑA¼ÑA¼ÑA¼ÑA¼ÑA¼ÑA¼ÑA¼ÑA¼ÑA¼ÑA¼ÑA¼ÑA¼ÑA¼ÑA¼ÑA¼ÑA¼ÑA¼ÑA¼ÑA¼ÑA¼ÑA¼ÑA¼ÑA¼ÑA¼ÑA¼ÑA¼ÑA¼ÑA¼ÑA¼ÑA¼ÑA¼ÑA¼ÑA¼ÑA¼ÑA¼ÑA¼ÑA¼ÑA¼ÑA¼ÑA¼ÑA¼ÑA¼ÑA¼ÑA¼ÑA¼ÑA¼ÑA¼ÑA¼ÑA¼ÑA¼ÑA¼ÑA¼ÑA¼ÑA¼ÑA¼ÑA¼ÑA¼ÑA¼ÑA¼ÑA¼ÑA¼ÑA¼ÑA¼ÑA¼ÑA¼ÑA¼ÑA¼ÑA¼ÑA¼ÑA¼ÑA¼ÑA¼ÑA¼ÑA¼ÑA¼ÑA¼ÑA¼ÑA¼ÑA¼ÑA¼ÑA¼ÑA¼ÑA¼ÑA¼ÑA¼ÑA¼ÑA¼ÑA¼ÑA¼ÑA¼ÑA¼ÑA¼ÑA¼ÑA¼ÑA¼ÑA¼ÑA¼ÑA¼ÑA¼ÑA¼ÑA¼ÑA¼ÑA¼ÑA¼ÑA¼ÑA¼ÑA¼ÑA¼ÑA¼ÑA¼ÑA¼ÑA¼ÑA¼ÑA¼ÑA¼ÑA¼ÑA¼ÑA¼ÑA¼ÑA¼ÑA¼ÑA¼ÑA¼ÑA¼ÑA¼ÑA¼ÑA¼ÑA¼ÑA¼ÑA¼ÑA¼ÑA¼ÑA¼ÑA¼ÑA¼ÑA¼ÑA¼ÑA¼ÑA¼ÑA¼ÑA¼ÑA¼ÑA¼ÑA¼ÑA¼ÑA¼ÑA¼ÑA¼ÑA¼ÑA¼ÑA¼ÑA¼ÑA¼ÑA¼ÑA¼ÑA¼ÑA¼ÑA¼ÑA¼ÑA¼ÑA¼ÑA¼ÑA¼ÑA¼ÑA¼ÑA¼ÑA¼ÑA¼ÑA¼ÑA¼ÑA¼ÑA¼ÑA¼ÑA¼ÑA¼ÑA¼ÑA¼ÑA¼ÑA¼ÑA¼ÑA¼ÑA¼ÑA¼ÑA¼ÑA¼ÑA¼ÑA¼ÑA¼ÑA¼ÑA¼ÑA¼ÑA¼ÑA¼ÑA¼ÑA¼ÑA¼ÑA¼ÑA¼ÑA¼ÑA¼ÑA¼ÑA¼ÑA¼ÑA¼ÑA¼ÑA¼ÑA¼ÑA¼ÑA¼ÑA¼ÑA¼ÑA¼ÑA¼ÑA¼ÑA¼ÑA¼ÑA¼ÑA¼ÑA¼ÑA¼ÑA¼ÑA¼ÑA¼ÑA¼ÑA¼ÑA¼ÑA¼ÑA¼ÑA¼ÑA¼ÑA¼ÑA¼ÑA¼ÑA¼ÑA¼ÑA¼ÑA¼ÑA¼ÑA¼ÑA¼ÑA¼ÑA¼ÑA¼ÑA¼ÑA¼ÑA¼ÑA¼ÑA¼ÑA¼ÑA¼ÑA¼ÑA¼ÑA¼ÑA¼ÑA¼ÑA¼ÑA¼ÑA¼ÑA¼ÑA¼ÑA¼ÑA¼ÑA¼ÑA¼ÑA¼ÑA¼ÑA¼ÑA¼ÑA¼ÑA¼ÑA¼ÑA¼ÑA¼ÑA¼ÑA¼ÑA¼ÑA¼ÑA¼ÑA¼ÑA¼ÑA¼ÑA¼ÑA¼ÑA¼ÑA¼ÑA¼ÑA¼ÑA¼ÑA¼ÑA¼ÑA¼ÑA¼ÑA¼ÑA¼ÑA¼ÑA¼ÑA¼ÑA¼ÑA¼ÑA¼ÑA¼ÑA¼ÑA¼ÑA¼ÑA¼ÑA¼ÑA¼ÑA¼ÑA¼ÑA¼ÑA¼ÑA¼ÑA¼ÑA¼ÑA¼ÑA¼ÑA¼ÑA¼ÑA¼ÑA¼ÑA¼ÑA¼ÑA¼ÑA¼ÑA¼ÑA¼ÑA¼ÑA¼ÑA¼ÑA¼ÑA¼ÑA¼ÑA¼ÑA¼ÑA¼ÑA¼ÑA¼ÑA¼ÑA¼ÑA¼ÑA¼ÑA¼ÑA¼ÑA¼ÑA¼ÑA¼ÑA¼ÑA¼ÑA¼ÑA¼ÑA¼ÑA¼ÑA¼ÑA¼ÑA¼ÑA¼ÑA¼ÑA¼ÑA¼ÑA¼ÑA¼ÑA¼ÑA¼ÑA¼ÑA¼ÑA¼ÑA¼ÑA¼ÑA¼ÑA¼ÑA¼ÑA¼ÑA¼ÑA¼ÑA¼ÑA¼ÑA¼ÑA¼ÑA¼ÑA¼ÑA¼ÑA¼ÑA¼ÑA¼ÑA¼ÑA¼ÑA¼ÑA¼ÑA¼ÑA¼ÑA¼ÑA¼ÑA¼ÑA¼ÑA¼ÑA¼ÑA¼ÑA¼ÑA¼ÑA¼ÑA¼ÑA¼ÑA¼ÑA¼ÑA¼ÑA¼ÑA¼ÑA¼ÑA¼ÑA¼ÑA¼ÑA¼ÑA¼ÑA¼ÑA¼ÑA¼ÑA¼ÑA¼ÑA¼ÑA¼ÑA¼ÑA¼ÑA¼ÑA¼ÑA¼ÑA¼ÑA¼ÑA¼ÑA¼ÑA¼ÑA¼ÑA¼ÑA¼ÑA¼ÑA¼ÑA¼ÑA¼ÑA¼ÑA¼ÑA¼ÑA¼ÑA¼ÑA¼ÑA¼ÑA¼ÑA¼ÑA¼ÑA¼ÑA¼ÑA¼ÑA¼ÑA¼ÑA¼ÑA¼ÑA¼ÑA¼ÑA¼ÑA¼ÑA¼ÑA¼ÑA¼ÑA¼ÑA¼ÑA¼ÑA¼ÑA¼ÑA¼ÑA¼ÑA¼ÑA¼ÑA¼ÑA¼ÑA¼ÑA¼ÑA¼ÑA¼ÑA¼ÑA¼ÑA¼ÑA¼ÑA¼ÑA¼ÑA¼ÑA¼ÑA¼ÑA¼ÑA¼ÑA¼ÑA¼ÑA¼ÑA¼ÑA¼ÑA¼ÑA¼ÑA¼ÑA¼ÑA¼ÑA¼ÑA¼ÑA¼ÑA¼ÑA¼ÑA¼ÑA¼ÑA¼ÑA¼ÑA¼ÑA¼ÑA¼ÑA¼ÑA¼ÑA¼ÑA¼ÑA¼ÑA¼ÑA¼ÑA¼ÑA¼ÑA¼ÑA¼ÑA¼ÑA¼ÑA¼ÑA¼ÑA¼ÑA¼ÑA¼ÑA¼ÑA¼ÑA¼ÑA¼ÑA¼ÑA¼ÑA¼ÑA¼ÑA¼ÑA¼ÑA¼ÑA¼ÑA¼ÑA¼ÑA¼ÑA¼ÑA¼ÑA¼ÑA¼ÑA¼ÑA¼ÑA¼ÑA¼ÑA¼ÑA¼ÑA¼ÑA¼ÑA¼ÑA¼ÑA¼ÑA¼ÑA¼ÑA¼ÑA¼ÑA¼ÑA¼ÑA¼ÑA¼ÑA¼ÑA¼ÑA¼ÑA¼ÑA¼ÑA¼ÑA¼ÑA¼ÑA¼ÑA¼ÑA¼ÑA¼ÑA¼ÑA¼ÑA¼ÑA¼ÑA¼ÑA¼ÑA¼ÑA¼ÑA¼ÑA¼ÑA¼ÑA¼ÑA¼ÑA¼ÑA¼ÑA¼ÑA¼ÑA¼ÑA¼ÑA¼ÑA¼ÑA¼ÑA¼ÑA¼ÑA¼ÑA¼ÑA¼ÑA¼ÑA¼ÑA¼ÑA¼ÑA¼ÑA¼ÑA¼ÑA¼ÑA¼ÑA¼ÑA¼ÑA¼ÑA¼ÑA¼ÑA¼ÑA¼ÑA¼ÑA¼ÑA¼ÑA¼ÑA¼ÑA¼ÑA¼ÑA¼ÑA¼ÑA¼ÑA¼ÑA¼ÑA¼ÑA¼ÑA¼ÑA¼ÑA¼ÑA¼ÑA¼ÑA¼ÑA¼ÑA¼ÑA¼ÑA¼ÑA¼ÑA¼ÑA¼ÑA¼ÑA¼ÑA¼ÑA¼ÑA¼ÑA¼ÑA¼ÑA¼ÑA¼ÑA¼ÑA¼ÑA¼ÑA¼ÑA¼ÑA¼ÑA¼ÑA¼ÑA¼ÑA¼ÑA¼ÑA¼ÑA¼ÑA¼ÑA¼ÑA¼ÑA¼ÑA¼ÑA¼ÑA¼ÑA¼ÑA¼ÑA¼ÑA¼ÑA¼ÑA¼ÑA¼ÑA¼ÑA¼ÑA¼ÑA¼ÑA¼ÑA¼ÑA¼ÑA¼ÑA¼ÑA¼ÑA¼ÑA¼ÑA¼ÑA¼ÑA¼ÑA¼ÑA¼ÑA¼ÑA¼ÑA¼ÑA¼ÑA¼ÑA¼ÑA¼ÑA¼ÑA¼ÑA¼ÑA¼ÑA¼ÑA¼ÑA¼ÑA¼ÑA¼ÑA¼ÑA¼ÑA¼ÑA¼ÑA¼ÑA¼ÑA¼ÑA¼ÑA¼ÑA¼ÑA¼ÑA¼ÑA¼ÑA¼ÑA¼ÑA¼ÑA¼ÑA¼ÑA¼ÑA¼ÑA¼ÑA¼ÑA¼ÑA¼ÑA¼ÑA¼ÑA¼ÑA¼ÑA¼ÑA¼ÑA¼ÑA¼ÑA¼ÑA¼ÑA¼ÑA¼ÑA¼ÑA¼ÑA¼ÑA¼ÑA¼ÑA¼ÑA¼ÑA¼ÑA¼ÑA¼ÑA¼ÑA¼ÑA¼ÑA¼ÑA¼ÑA¼ÑA¼ÑA¼ÑA¼ÑA¼ÑA¼ÑA¼ÑA¼ÑA¼ÑA¼ÑA¼ÑA¼ÑA¼ÑA¼ÑA¼ÑA¼ÑA¼ÑA¼ÑA¼ÑA¼ÑA¼ÑA¼ÑA¼ÑA¼ÑA¼ÑA¼ÑA¼ÑA¼ÑA¼ÑA¼ÑA¼ÑA¼ÑA¼ÑA¼ÑA¼ÑA¼ÑA¼ÑA¼ÑA¼ÑA¼ÑA¼ÑA¼ÑA¼ÑA¼ÑA¼ÑA¼ÑA¼ÑA¼ÑA¼ÑA¼ÑA¼ÑA¼ÑA¼ÑA¼ÑA¼ÑA¼ÑA¼ÑA¼ÑA¼ÑA¼ÑA¼ÑA¼ÑA¼ÑA¼ÑA¼ÑA¼ÑA¼ÑA¼ÑA¼ÑA¼ÑA¼ÑA¼ÑA¼ÑA¼ÑA¼ÑA¼ÑA¼ÑA¼ÑA¼ÑA¼ÑA¼ÑA¼ÑA¼ÑA¼ÑA¼ÑA¼ÑA¼ÑA¼ÑA¼ÑA¼ÑA¼ÑA¼ÑA¼ÑA¼ÑA¼ÑA¼ÑA¼ÑA¼ÑA¼ÑA¼ÑA¼ÑA¼ÑA¼ÑA¼ÑA¼ÑA¼ÑA¼ÑA¼ÑA¼ÑA¼ÑA¼ÑA¼ÑA¼ÑA¼ÑA¼ÑA¼ÑA¼ÑA¼ÑA¼ÑA¼ÑA¼ÑA¼ÑA¼ÑA¼ÑA¼ÑA¼ÑA¼ÑA¼ÑA¼ÑA¼ÑA¼ÑA¼ÑA¼ÑA¼ÑA¼ÑA¼ÑA¼ÑA¼ÑA¼ÑA¼ÑA¼ÑA¼ÑA¼ÑA¼ÑA¼ÑA¼ÑA¼ÑA¼ÑA¼ÑA¼ÑA¼ÑA¼ÑA¼ÑA¼ÑA¼ÑA¼ÑA¼ÑA¼ÑA¼ÑA¼ÑA¼ÑA¼ÑA¼ÑA¼ÑA¼ÑA¼ÑA¼ÑA¼ÑA¼ÑA¼ÑA¼ÑA¼ÑA¼ÑA¼ÑA¼ÑA¼ÑA¼ÑA¼ÑA¼ÑA¼ÑA¼ÑA¼ÑA¼ÑA¼ÑA¼ÑA¼ÑA¼ÑA¼ÑA¼ÑA¼ÑA¼ÑA¼ÑA¼ÑA¼ÑA¼ÑA¼ÑA¼ÑA¼ÑA¼ÑA¼ÑA¼ÑA¼ÑA¼ÑA¼ÑA¼ÑA¼ÑA¼ÑA¼ÑA¼ÑA¼ÑA¼ÑA¼ÑA¼ÑA¼ÑA¼ÑA¼ÑA¼ÑA¼ÑA¼ÑA¼ÑA¼ÑA¼ÑA¼ÑA¼ÑA¼ÑA¼ÑA¼ÑA¼ÑA¼ÑA¼ÑA¼ÑA¼ÑA¼ÑA¼ÑA¼ÑA¼ÑA¼ÑA¼ÑA¼ÑA¼ÑA¼ÑA¼ÑA¼ÑA¼ÑA¼ÑA¼ÑA¼ÑA¼ÑA¼ÑA¼ÑA¼ÑA¼ÑA¼ÑA¼ÑA¼ÑA¼ÑA¼ÑA¼ÑA¼ÑA¼ÑA¼ÑA¼ÑA¼ÑA¼ÑA¼ÑA¼ÑA¼ÑA¼ÑA¼ÑA¼ÑA¼ÑA¼ÑA¼ÑA¼ÑA¼ÑA¼ÑA¼ÑA¼ÑA¼ÑA¼ÑA¼ÑA¼ÑA¼ÑA¼ÑA¼ÑA¼ÑA¼ÑA¼ÑA¼ÑA¼ÑA¼ÑA¼ÑA¼ÑA¼ÑA¼ÑA¼ÑA¼ÑA¼ÑA¼ÑA¼ÑA¼ÑA¼ÑA¼ÑA¼ÑA¼ÑA¼ÑA¼ÑA¼ÑA¼ÑA¼ÑA¼ÑA¼ÑA¼ÑA¼ÑA¼ÑA¼ÑA¼ÑA¼ÑA¼ÑA¼ÑA¼ÑA¼ÑA¼ÑA¼ÑA¼ÑA¼ÑA¼ÑA¼ÑA¼ÑA¼ÑA¼ÑA¼ÑA¼ÑA¼ÑA¼ÑA¼ÑA¼ÑA¼ÑA¼ÑA¼ÑA¼ÑA¼ÑA¼ÑA¼ÑA¼ÑA¼ÑA¼ÑA¼ÑA¼ÑA¼ÑA¼ÑA¼ÑA¼ÑA¼ÑA¼ÑA¼ÑA¼ÑA¼ÑA¼ÑA¼ÑA¼ÑA¼ÑA¼ÑA¼ÑA¼ÑA¼ÑA¼ÑA¼ÑA¼ÑA¼ÑA¼ÑA¼ÑA¼ÑA¼ÑA¼ÑA¼ÑA¼ÑA¼ÑA¼ÑA¼ÑA¼ÑA¼ÑA¼ÑA¼ÑA¼ÑA¼ÑA¼ÑA¼ÑA¼ÑA¼ÑA¼ÑA¼ÑA¼ÑA¼ÑA¼ÑA¼ÑA¼ÑA¼ÑA¼ÑA¼ÑA¼ÑA¼ÑA¼ÑA¼ÑA¼ÑA¼ÑA¼ÑA¼ÑA¼ÑA¼ÑA¼ÑA¼ÑA¼ÑA¼ÑA¼ÑA¼ÑA¼ÑA¼ÑA¼ÑA¼ÑA¼ÑA¼ÑA¼ÑA¼ÑA¼ÑA¼ÑA¼ÑA¼ÑA¼ÑA¼ÑA¼ÑA¼ÑA¼ÑA¼ÑA¼ÑA¼ÑA¼ÑA¼ÑA¼ÑA¼ÑA¼ÑA¼ÑA¼ÑA¼ÑA¼ÑA¼ÑA¼ÑA¼ÑA¼ÑA¼ÑA¼ÑA¼ÑA¼ÑA¼ÑA¼ÑA¼ÑA¼ÑA¼ÑA¼ÑA¼ÑA¼ÑA¼ÑA¼ÑA¼ÑA¼ÑA¼ÑA¼ÑA¼ÑA¼ÑA¼ÑA¼ÑA¼ÑA¼ÑA¼ÑA¼ÑA¼ÑA¼ÑA¼ÑA¼ÑA¼ÑA¼ÑA¼ÑA¼ÑA¼ÑA¼ÑA¼ÑA¼ÑA¼ÑA¼ÑA¼ÑA¼ÑA¼ÑA¼ÑA¼ÑA¼ÑA¼ÑA¼ÑA¼ÑA¼ÑA¼ÑA¼ÑA¼ÑA¼ÑA¼ÑA¼ÑA¼ÑA¼ÑA¼ÑA¼ÑA¼ÑA¼ÑA¼ÑA¼ÑA¼ÑA¼ÑA¼ÑA¼ÑA¼ÑA¼ÑA¼ÑA¼ÑA¼ÑA¼ÑA¼ÑA¼ÑA¼ÑA¼ÑA¼ÑA¼ÑA¼ÑA¼ÑA¼ÑA¼ÑA¼ÑA¼ÑA¼ÑA¼ÑA¼ÑA¼ÑA¼ÑA¼ÑA¼ÑA¼ÑA¼ÑA¼ÑA¼ÑA¼ÑA¼ÑA¼ÑA¼ÑA¼ÑA¼ÑA¼ÑA¼ÑA¼ÑA¼ÑA¼ÑA¼ÑA¼ÑA¼ÑA¼ÑA¼ÑA¼ÑA¼ÑA¼ÑA¼ÑA¼ÑA¼ÑA¼ÑA¼ÑA¼ÑA¼ÑA¼ÑA¼ÑA¼ÑA¼ÑA¼ÑA¼ÑA¼ÑA¼ÑA¼ÑA¼ÑA¼ÑA¼ÑA¼ÑA¼ÑA¼ÑA¼ÑA¼ÑA¼ÑA¼ÑA¼ÑA¼ÑA¼ÑA¼ÑA¼ÑA¼ÑA¼ÑA¼ÑA¼ÑA¼ÑA¼ÑA¼ÑA¼ÑA¼ÑA¼ÑA¼ÑA¼ÑA¼ÑA¼ÑA¼ÑA¼ÑA¼ÑA¼ÑA¼ÑA¼ÑA¼ÑA¼ÑA¼ÑA¼ÑA¼ÑA¼ÑA¼ÑA¼ÑA¼ÑA¼ÑA¼ÑA¼ÑA¼ÑA¼ÑA¼ÑA¼ÑA¼ÑA¼ÑA¼ÑA¼ÑA¼ÑA¼ÑA¼ÑA¼ÑA¼ÑA¼ÑA¼ÑA¼ÑA¼ÑA¼ÑA¼ÑA¼ÑA¼ÑA¼ÑA¼ÑA¼ÑA¼ÑA¼ÑA¼ÑA¼ÑA¼ÑA¼ÑA¼ÑA¼ÑA¼ÑA¼ÑA¼ÑA¼ÑA¼ÑA¼ÑA¼ÑA¼ÑA¼ÑA¼ÑA¼ÑA¼ÑA¼ÑA¼ÑA¼ÑA¼ÑA¼ÑA¼ÑA¼ÑA¼ÑA¼ÑA¼ÑA¼ÑA¼ÑA¼ÑA¼ÑA¼ÑA¼ÑA¼ÑA¼ÑA¼ÑA¼ÑA¼ÑA¼ÑA¼ÑA¼ÑA¼ÑA¼ÑA¼ÑA¼ÑA¼ÑA¼ÑA¼ÑA¼ÑA¼ÑA¼ÑA¼ÑA¼ÑA¼ÑA¼ÑA¼ÑA¼ÑA¼ÑA¼ÑA¼ÑA¼ÑA¼ÑA¼ÑA¼ÑA¼ÑA¼ÑA¼ÑA¼ÑA¼ÑA¼ÑA¼ÑA¼ÑA¼ÑA¼ÑA¼ÑA¼ÑA¼ÑA¼ÑA¼ÑA¼ÑA¼ÑA¼ÑA¼ÑA¼ÑA¼ÑA¼ÑA¼ÑA¼ÑA¼ÑA¼ÑA¼ÑA¼ÑA¼ÑA¼ÑA¼ÑA¼ÑA¼ÑA¼ÑA¼ÑA¼ÑA¼ÑA¼ÑA¼ÑA¼ÑA¼ÑA¼ÑA¼ÑA¼ÑA¼ÑA¼ÑA¼ÑA¼ÑA¼ÑA¼ÑA¼ÑA¼ÑA¼ÑA¼ÑA¼ÑA¼ÑA¼ÑA¼ÑA¼ÑA¼ÑA¼ÑA¼ÑA¼ÑA¼ÑA¼ÑA¼ÑA¼ÑA¼ÑA¼ÑA¼ÑA¼ÑA¼ÑA¼ÑA¼ÑA¼ÑA¼ÑA¼ÑA¼ÑA¼ÑA¼ÑA¼ÑA¼ÑA¼ÑA¼ÑA¼ÑA¼ÑA¼ÑA¼ÑA¼ÑA¼ÑA¼ÑA¼ÑA¼ÑA¼ÑA¼ÑA¼ÑA¼ÑA¼ÑA¼ÑA¼ÑA¼ÑA¼ÑA¼ÑA¼ÑA¼ÑA¼ÑA¼ÑA¼ÑA¼ÑA¼ÑA¼ÑA¼ÑA¼ÑA¼ÑA¼ÑA¼ÑA¼ÑA¼ÑA¼ÑA¼ÑA¼ÑA¼ÑA¼ÑA¼ÑA¼ÑA¼ÑA¼ÑA¼ÑA¼ÑA¼ÑA¼ÑA¼ÑA¼ÑA¼ÑA¼ÑA¼ÑA¼ÑA¼ÑA¼ÑA¼ÑA¼ÑA¼ÑA¼ÑA¼ÑA¼ÑA¼ÑA¼ÑA¼ÑA¼ÑA¼ÑA¼ÑA¼ÑA¼ÑA¼ÑA¼ÑA¼ÑA¼ÑA¼ÑA¼ÑA¼ÑA¼ÑA¼ÑA¼ÑA¼ÑA¼ÑA¼ÑA¼ÑA¼ÑA¼ÑA¼ÑA¼ÑA¼ÑA¼ÑA¼ÑA¼ÑA¼ÑA¼ÑA¼ÑA¼ÑA¼ÑA¼ÑA¼ÑA¼ÑA¼ÑA¼ÑA¼ÑA¼ÑA¼ÑA¼ÑA¼ÑA¼ÑA¼ÑA¼ÑA¼ÑA¼ÑA¼ÑA¼ÑA¼ÑA¼ÑA¼ÑA¼ÑA¼ÑA¼ÑA¼ÑA¼ÑA¼ÑA¼ÑA¼ÑA¼ÑA¼ÑA¼ÑA¼ÑA¼ÑA¼ÑA¼ÑA¼ÑA¼ÑA¼ÑA¼ÑA¼ÑA¼ÑA¼ÑA¼ÑA¼ÑA¼ÑA¼ÑA¼ÑA¼ÑA¼ÑA¼ÑA¼ÑA¼ÑA¼ÑA¼ÑA¼ÑA¼ÑA¼ÑA¼ÑA¼ÑA¼ÑA¼ÑA¼ÑA¼ÑA¼ÑA¼ÑA¼ÑA¼ÑA¼ÑA¼ÑA¼ÑA¼ÑA¼ÑA¼ÑA¼ÑA¼ÑA¼ÑA¼ÑA¼ÑA¼ÑA¼ÑA¼ÑA¼ÑA¼ÑA¼ÑA¼ÑA¼ÑA¼ÑA¼ÑA¼ÑA¼ÑA¼ÑA¼ÑA¼ÑA¼ÑA¼ÑA¼ÑA¼ÑA¼ÑA¼ÑA¼ÑA¼ÑA¼ÑA¼ÑA¼ÑA¼ÑA¼ÑA¼ÑA¼ÑA¼ÑA¼ÑA¼ÑA¼ÑA¼ÑA¼ÑA¼ÑA¼ÑA¼ÑA¼ÑA¼ÑA¼ÑA¼ÑA¼ÑA¼ÑA¼ÑA¼ÑA¼ÑA¼ÑA¼ÑA¼ÑA¼ÑA¼ÑA¼ÑA¼ÑA¼ÑA¼ÑA¼ÑA¼ÑA¼ÑA¼ÑA¼ÑA¼ÑA¼ÑA¼ÑA¼ÑA¼ÑA¼ÑA¼ÑA¼ÑA¼ÑA¼ÑA¼ÑA¼ÑA¼ÑA¼ÑA¼ÑA¼ÑA¼ÑA¼ÑA¼ÑA¼ÑA¼ÑA¼ÑA¼ÑA¼ÑA¼ÑA¼ÑA¼ÑA¼ÑA¼ÑA¼ÑA¼ÑA¼ÑA¼ÑA¼ÑA¼ÑA¼ÑA¼ÑA¼ÑA¼ÑA¼ÑA¼ÑA¼ÑA¼ÑA¼ÑA¼ÑA¼ÑA¼ÑA¼ÑA¼ÑA¼ÑA¼ÑA¼ÑA¼ÑA¼ÑA¼ÑA¼ÑA¼ÑA¼ÑA¼ÑA¼ÑA¼ÑA¼ÑA¼ÑA¼ÑA¼ÑA¼ÑA¼ÑA¼ÑA¼ÑA¼ÑA¼ÑA¼ÑA¼ÑA¼ÑA¼ÑA¼ÑA¼ÑA¼ÑA¼ÑA¼ÑA¼ÑA¼ÑA¼ÑA¼ÑA¼ÑA¼ÑA¼ÑA¼ÑA¼ÑA¼ÑA¼ÑA¼ÑA¼ÑA¼ÑA¼ÑA¼ÑA¼ÑA¼ÑA¼ÑA¼ÑA¼ÑA¼ÑA¼ÑA¼ÑA¼ÑA¼ÑA¼ÑA¼ÑA¼ÑA¼ÑA¼ÑA¼ÑA¼ÑA¼ÑA¼ÑA¼ÑA¼ÑA¼ÑA¼ÑA¼ÑA¼ÑA¼ÑA¼ÑA¼ÑA¼ÑA¼ÑA¼ÑA¼ÑA¼ÑA¼ÑA¼ÑA¼ÑA¼ÑA¼ÑA¼ÑA¼ÑA¼ÑA¼ÑA¼ÑA¼ÑA¼ÑA¼ÑA¼ÑA¼ÑA¼ÑA¼ÑA¼ÑA¼ÑA¼ÑA¼ÑA¼ÑA¼ÑA¼ÑA¼ÑA¼ÑA¼ÑA¼ÑA¼ÑA¼ÑA¼ÑA¼ÑA¼ÑA¼ÑA¼ÑA¼ÑA¼ÑA¼ÑA¼ÑA¼ÑA¼ÑA¼ÑA¼ÑA¼ÑA¼ÑA¼ÑA¼ÑA¼ÑA¼ÑA¼ÑA¼ÑA¼ÑA¼ÑA¼ÑA¼ÑA¼ÑA¼ÑA¼ÑA¼ÑA¼ÑA¼ÑA¼ÑA¼ÑA¼ÑA¼ÑA¼ÑA¼ÑA¼ÑA¼ÑA¼ÑA¼ÑA¼ÑA¼ÑA¼ÑA¼ÑA¼ÑA¼ÑA¼ÑA¼ÑA¼ÑA¼ÑA¼ÑA¼ÑA¼ÑA¼ÑA¼ÑA¼ÑA¼ÑA¼ÑA¼ÑA¼ÑA¼ÑA¼ÑA¼ÑA¼ÑA¼ÑA¼ÑA¼ÑA¼ÑA¼ÑA¼ÑA¼ÑA¼ÑA¼ÑA¼ÑA¼ÑA¼ÑA¼ÑA¼ÑA¼ÑA¼ÑA¼ÑA¼ÑA¼ÑA¼ÑA¼ÑA¼ÑA¼ÑA¼ÑA¼ÑA¼ÑA¼ÑA¼ÑA¼ÑA¼ÑA¼ÑA¼ÑA¼ÑA¼ÑA¼ÑA¼ÑA¼ÑA¼ÑA¼ÑA¼ÑA¼ÑA¼ÑA¼ÑA¼ÑA¼ÑA¼ÑA¼ÑA¼ÑA¼ÑA¼ÑA¼ÑA¼ÑA¼ÑA¼ÑA¼ÑA¼ÑA¼ÑA¼ÑA¼ÑA¼ÑA¼ÑA¼ÑA¼ÑA¼ÑA¼ÑA¼ÑA¼ÑA¼ÑA¼ÑA¼ÑA¼ÑA¼ÑA¼ÑA¼ÑA¼ÑA¼ÑA¼ÑA¼ÑA¼ÑA¼ÑA¼ÑA¼ÑA¼ÑA¼ÑA¼ÑA¼ÑA¼ÑA¼ÑA¼ÑA¼ÑA¼ÑA¼ÑA¼ÑA¼ÑA¼ÑA¼ÑA¼ÑA¼ÑA¼ÑA¼ÑA¼ÑA¼ÑA¼ÑA¼ÑA¼ÑA¼ÑA¼ÑA¼ÑA¼ÑA¼ÑA¼ÑA¼ÑA¼ÑA¼ÑA¼ÑA¼ÑA¼ÑA¼ÑA¼ÑA¼ÑA¼ÑA¼ÑA¼ÑA¼ÑA¼ÑA¼ÑA¼ÑA¼ÑA¼ÑA¼ÑA¼ÑA¼ÑA¼ÑA¼ÑA¼ÑA¼ÑA¼ÑA¼ÑA¼ÑA¼ÑA¼ÑA¼ÑA¼ÑA¼ÑA¼ÑA¼ÑA¼ÑA¼ÑA¼ÑA¼ÑA¼ÑA¼ÑA¼ÑA¼ÑA¼ÑA¼ÑA¼ÑA¼ÑA¼ÑA¼ÑA¼ÑA¼ÑA¼ÑA¼ÑA¼ÑA¼ÑA¼ÑA¼ÑA¼ÑA¼ÑA¼ÑA¼ÑA¼ÑA¼ÑA¼ÑA¼ÑA¼ÑA¼ÑA¼ÑA¼ÑA¼ÑA¼ÑA¼ÑA¼ÑA¼ÑA¼ÑA¼ÑA¼ÑA¼ÑA¼ÑA¼ÑA¼ÑA¼ÑA¼ÑA¼ÑA¼ÑA¼ÑA¼ÑA¼ÑA¼ÑA¼ÑA¼ÑA¼ÑA¼ÑA¼ÑA¼ÑA¼ÑA¼ÑA¼ÑA¼ÑA¼ÑA¼ÑA¼ÑA¼ÑA¼ÑA¼ÑA¼ÑA¼ÑA¼ÑA¼ÑA¼ÑA¼ÑA¼ÑA¼ÑA¼ÑA¼ÑA¼ÑA¼ÑA¼ÑA¼ÑA¼ÑA¼ÑA¼ÑA¼ÑA¼ÑA¼ÑA¼ÑA¼ÑA¼ÑA¼ÑA¼ÑA¼ÑA¼ÑA¼ÑA¼ÑA¼ÑA¼ÑA¼ÑA¼ÑA¼ÑA¼ÑA¼ÑA¼ÑA¼ÑA¼ÑA¼ÑA¼ÑA¼ÑA¼ÑA¼ÑA¼ÑA¼ÑA¼ÑA¼ÑA¼ÑA¼ÑA¼ÑA¼ÑA¼ÑA¼ÑA¼ÑA¼ÑA¼ÑA¼ÑA¼ÑA¼ÑA¼ÑA¼ÑA¼ÑA¼ÑA¼ÑA¼ÑA¼ÑA¼ÑA¼ÑA¼ÑA¼ÑA¼ÑA¼ÑA¼ÑA¼ÑA¼ÑA¼ÑA¼ÑA¼ÑA¼ÑA¼ÑA¼ÑA¼ÑA¼ÑA¼ÑA¼ÑA¼ÑA¼ÑA¼ÑA¼ÑA¼ÑA¼ÑA¼ÑA¼ÑA¼ÑA¼ÑA¼ÑA¼ÑA¼ÑA¼ÑA¼ÑA¼ÑA¼ÑA¼ÑA¼ÑA¼ÑA¼ÑA¼ÑA¼ÑA¼ÑA¼ÑA¼ÑA¼ÑA¼ÑA¼ÑA¼ÑA¼ÑA¼ÑA¼ÑA¼ÑA¼ÑA¼ÑA¼ÑA¼ÑA¼ÑA¼ÑA¼ÑA¼ÑA¼ÑA¼ÑA¼ÑA¼ÑA¼ÑA¼ÑA¼ÑA¼ÑA¼ÑA¼ÑA¼ÑA¼ÑA¼ÑA¼ÑA¼ÑA¼ÑA¼ÑA¼ÑA¼ÑA¼ÑA¼ÑA¼ÑA¼ÑA¼ÑA¼ÑA¼ÑA¼ÑA¼ÑA¼ÑA¼ÑA¼ÑA¼ÑA¼ÑA¼ÑA¼ÑA¼ÑA¼ÑA¼ÑA¼ÑA¼ÑA¼ÑA¼ÑA¼ÑA¼ÑA¼ÑA¼ÑA¼ÑA¼ÑA¼ÑA¼ÑA¼ÑA¼ÑA¼ÑA¼ÑA¼ÑA¼ÑA¼ÑA¼ÑA¼ÑA¼ÑA¼ÑA¼ÑA¼ÑA¼ÑA¼ÑA¼ÑA¼ÑA¼ÑA¼ÑA¼ÑA¼ÑA¼ÑA¼ÑA¼ÑA¼ÑA¼ÑA¼ÑA¼ÑA¼ÑA¼ÑA¼ÑA¼ÑA¼ÑA¼ÑA¼ÑA¼ÑA¼ÑA¼ÑA¼ÑA¼ÑA¼ÑA¼ÑA¼ÑA¼ÑA¼ÑA¼ÑA¼ÑA¼ÑA¼ÑA¼ÑA¼ÑA¼ÑA¼ÑA¼ÑA¼ÑA¼ÑA¼ÑA¼ÑA¼ÑA¼ÑA¼ÑA¼ÑA¼ÑA¼ÑA¼ÑA¼ÑA¼ÑA¼ÑA¼ÑA¼ÑA¼ÑA¼ÑA¼ÑA¼ÑA¼ÑA¼ÑA¼ÑA¼ÑA¼ÑA¼ÑA¼ÑA¼ÑA¼ÑA¼ÑA¼ÑA¼ÑA¼ÑA¼ÑA¼ÑA¼ÑA¼ÑA¼ÑA¼ÑA¼ÑA¼ÑA¼ÑA¼ÑA¼ÑA¼ÑA¼ÑA¼ÑA¼ÑA¼ÑA¼ÑA¼ÑA¼ÑA¼ÑA¼ÑA¼ÑA¼ÑA¼ÑA¼ÑA¼ÑA¼ÑA¼ÑA¼ÑA¼ÑA¼ÑA¼ÑA¼ÑA¼ÑA¼ÑA¼ÑA¼ÑA¼ÑA¼ÑA¼ÑA¼ÑA¼ÑA¼ÑA¼ÑA¼ÑA¼ÑA¼ÑA¼ÑA¼ÑA¼ÑA¼ÑA¼ÑA¼ÑA¼ÑA¼ÑA¼ÑA¼ÑA¼ÑA¼ÑA¼ÑA¼ÑA¼ÑA¼ÑA¼ÑA¼ÑA¼ÑA¼ÑA¼ÑA¼ÑA¼ÑA¼ÑA¼ÑA¼ÑA¼ÑA¼ÑA¼ÑA¼ÑA¼ÑA¼ÑA¼ÑA¼ÑA¼ÑA¼ÑA¼ÑA¼ÑA¼ÑA¼ÑA¼ÑA¼ÑA¼ÑA¼ÑA¼ÑA¼ÑA¼ÑA¼ÑA¼ÑA¼ÑA¼ÑA¼ÑA¼ÑA¼ÑA¼ÑA¼ÑA¼ÑA¼ÑA¼ÑA¼ÑA¼ÑA¼ÑA¼ÑA¼ÑA¼ÑA¼ÑA¼ÑA¼ÑA¼ÑA¼ÑA¼ÑA¼ÑA¼ÑA¼ÑA¼ÑA¼ÑA¼ÑA¼ÑA¼ÑA¼ÑA¼ÑA¼ÑA¼ÑA¼ÑA¼ÑA¼ÑA¼ÑA¼ÑA¼ÑA¼ÑA¼ÑA¼ÑA¼ÑA¼ÑA¼ÑA¼ÑA¼ÑA¼ÑA¼ÑA¼ÑA¼ÑA¼ÑA¼ÑA¼ÑA¼ÑA¼ÑA¼ÑA¼ÑA¼ÑA¼ÑA¼ÑA¼ÑA¼ÑA¼ÑA¼ÑA¼ÑA¼ÑA¼ÑA¼ÑA¼ÑA¼ÑA¼ÑA¼ÑA¼ÑA¼ÑA¼ÑA¼ÑA¼ÑA¼ÑA¼ÑA¼ÑA¼ÑA¼ÑA¼ÑA¼ÑA¼ÑA¼ÑA¼ÑA¼ÑA¼ÑA¼ÑA¼ÑA¼ÑA¼ÑA¼ÑA¼ÑA¼ÑA¼ÑA¼ÑA¼ÑA¼ÑA¼ÑA¼ÑA¼ÑA¼ÑA¼ÑA¼ÑA¼ÑA¼ÑA¼ÑA¼ÑA¼ÑA¼ÑA¼ÑA¼ÑA¼ÑA¼ÑA¼ÑA¼ÑA¼ÑA¼ÑA¼ÑA¼ÑA¼ÑA¼ÑA¼ÑA¼ÑA¼ÑA¼ÑA¼ÑA¼ÑA¼ÑA¼ÑA¼ÑA¼ÑA¼ÑA¼ÑA¼ÑA¼ÑA¼ÑA¼ÑA¼ÑA¼ÑA¼ÑA¼ÑA¼ÑA¼ÑA¼ÑA¼ÑA¼ÑA¼ÑA¼ÑA¼ÑA¼ÑA¼ÑA¼ÑA¼ÑA¼ÑA¼ÑA¼ÑA¼ÑA¼ÑA¼ÑA¼ÑA¼ÑA¼ÑA¼ÑA¼ÑA¼ÑA¼ÑA¼ÑA¼ÑA¼ÑA¼ÑA¼ÑA¼ÑA¼ÑA¼ÑA¼ÑA¼ÑA¼ÑA¼ÑA¼ÑA¼ÑA¼ÑA¼ÑA¼ÑA¼ÑA¼ÑA¼ÑA¼ÑA¼ÑA¼ÑA¼ÑA¼ÑA¼ÑA¼ÑA¼ÑA¼ÑA¼ÑA¼ÑA¼ÑA¼ÑA¼ÑA¼ÑA¼ÑA¼ÑA¼ÑA¼ÑA¼ÑA¼ÑA¼ÑA¼ÑA¼ÑA¼ÑA¼ÑA¼ÑA¼ÑA¼ÑA¼ÑA¼ÑA¼ÑA¼ÑA¼ÑA¼ÑA¼ÑA¼ÑA¼ÑA¼ÑA¼ÑA¼ÑA¼ÑA¼ÑA¼ÑA¼ÑA¼ÑA¼ÑA¼ÑA¼ÑA¼ÑA¼ÑA¼ÑA¼ÑA¼ÑA¼ÑA¼ÑA¼ÑA¼ÑA¼ÑA¼ÑA¼ÑA¼ÑA¼ÑA¼ÑA¼ÑA¼ÑA¼ÑA¼ÑA¼ÑA¼ÑA¼ÑA¼ÑA¼ÑA¼ÑA¼ÑA¼ÑA¼ÑA¼ÑA¼ÑA¼ÑA¼ÑA¼ÑA¼ÑA¼ÑA¼ÑA¼ÑA¼ÑA¼ÑA¼ÑA¼ÑA¼ÑA¼ÑA¼ÑA¼ÑA¼ÑA¼ÑA¼ÑA¼ÑA¼ÑA¼ÑA¼ÑA¼ÑA¼ÑA¼ÑA¼ÑA¼ÑA¼ÑA¼ÑA¼ÑA¼ÑA¼ÑA¼ÑA¼ÑA¼ÑA¼ÑA¼ÑA¼ÑA¼ÑA¼ÑA¼ÑA¼ÑA¼ÑA¼ÑA¼ÑA¼ÑA¼ÑA¼ÑA¼ÑA¼ÑA¼ÑA¼ÑA¼ÑA¼ÑA¼ÑA¼ÑA¼ÑA¼ÑA¼ÑA¼ÑA¼ÑA¼ÑA¼ÑA¼ÑA¼ÑA¼ÑA¼ÑA¼ÑA¼ÑA¼ÑA¼ÑA¼ÑA¼ÑA¼ÑA¼ÑA¼ÑA¼ÑA¼ÑA¼ÑA¼ÑA¼ÑA¼ÑA¼ÑA¼ÑA¼ÑA¼ÑA¼ÑA¼ÑA¼ÑA¼ÑA¼ÑA¼ÑA¼ÑA¼ÑA¼ÑA¼ÑA¼ÑA¼ÑA¼ÑA¼ÑA¼ÑA¼ÑA¼ÑA¼ÑA¼ÑA¼ÑA¼ÑA¼ÑA¼ÑA¼ÑA¼ÑA¼ÑA¼ÑA¼ÑA¼ÑA¼ÑA¼ÑA¼ÑA¼ÑA¼ÑA¼ÑA¼ÑA¼ÑA¼ÑA¼ÑA¼ÑA¼ÑA¼ÑA¼ÑA¼ÑA¼ÑA¼ÑA¼ÑA¼ÑA¼ÑA¼ÑA¼ÑA¼ÑA¼ÑA¼ÑA¼ÑA¼ÑA¼ÑA¼ÑA¼ÑA¼ÑA¼ÑA¼ÑA¼ÑA¼ÑA¼ÑA¼ÑA¼ÑA¼ÑA¼ÑA¼ÑA¼ÑA¼ÑA¼ÑA¼ÑA¼ÑA¼ÑA¼ÑA¼ÑA¼ÑA¼ÑA¼ÑA¼ÑA¼ÑA¼ÑA¼ÑA¼ÑA¼ÑA¼ÑA¼ÑA¼ÑA¼ÑA¼ÑA¼ÑA¼ÑA¼ÑA¼ÑA¼ÑA¼ÑA¼ÑA¼ÑA¼ÑA¼ÑA¼ÑA¼ÑA¼ÑA¼ÑA¼ÑA¼ÑA¼ÑA¼ÑA¼ÑA¼ÑA¼ÑA¼ÑA¼ÑA¼ÑA¼ÑA¼ÑA¼ÑA¼ÑA¼ÑA¼ÑA¼ÑA¼ÑA¼ÑA¼ÑA¼ÑA¼ÑA¼ÑA¼ÑA¼ÑA¼ÑA¼ÑA¼ÑA¼ÑA¼ÑA¼ÑA¼ÑA¼ÑA¼ÑA¼ÑA¼ÑA¼ÑA¼ÑA¼ÑA¼ÑA¼ÑA¼ÑA¼ÑA¼ÑA¼ÑA¼ÑA¼ÑA¼ÑA¼ÑA¼ÑA¼ÑA¼ÑA¼ÑA¼ÑA¼ÑA¼ÑA¼ÑA¼ÑA¼ÑA¼ÑA¼ÑA¼ÑA¼ÑA¼ÑA¼ÑA¼ÑA¼ÑA¼ÑA¼ÑA¼ÑA¼ÑA¼ÑA¼ÑA¼ÑA¼ÑA¼ÑA¼ÑA¼ÑA¼ÑA¼ÑA¼ÑA¼ÑA¼ÑA¼ÑA¼ÑA¼ÑA¼ÑA¼ÑA¼ÑA¼ÑA¼ÑA¼ÑA¼ÑA¼ÑA¼ÑA¼ÑA¼ÑA¼ÑA¼ÑA¼ÑA¼ÑA¼ÑA¼ÑA¼ÑA¼ÑA¼ÑA¼ÑA¼ÑA¼ÑA¼ÑA¼ÑA¼ÑA¼ÑA¼ÑA¼ÑA¼ÑA¼ÑA¼ÑA¼ÑA¼ÑA¼ÑA¼ÑA¼ÑA¼ÑA¼ÑA¼ÑA¼ÑA¼ÑA¼ÑA¼ÑA¼ÑA¼ÑA¼ÑA¼ÑA¼ÑA¼ÑA¼ÑA¼ÑA¼ÑA¼ÑA¼ÑA¼ÑA¼ÑA¼ÑA¼ÑA¼ÑA¼ÑA¼ÑA¼ÑA¼ÑA¼ÑA¼ÑA¼ÑA¼ÑA¼ÑA¼ÑA¼ÑA¼ÑA¼ÑA¼ÑA¼ÑA¼ÑA¼ÑA¼ÑA¼ÑA¼ÑA¼ÑA¼ÑA¼ÑA¼ÑA¼ÑA¼ÑA¼ÑA¼ÑA¼ÑA¼ÑA¼ÑA¼ÑA¼ÑA¼ÑA¼ÑA¼ÑA¼ÑA¼ÑA¼ÑA¼ÑA¼ÑA¼ÑA¼ÑA¼ÑA¼ÑA¼ÑA¼ÑA¼ÑA¼ÑA¼ÑA¼ÑA¼ÑA¼ÑA¼ÑA¼ÑA¼ÑA¼ÑA¼ÑA¼ÑA¼ÑA¼ÑA¼ÑA¼ÑA¼ÑA¼ÑA¼ÑA¼ÑA¼ÑA¼ÑA¼ÑA¼ÑA¼ÑA¼ÑA¼ÑA¼ÑA¼ÑA¼ÑA¼ÑA¼ÑA¼ÑA¼ÑA¼ÑA¼ÑA¼ÑA¼ÑA¼ÑA¼ÑA¼ÑA¼ÑA¼ÑA¼ÑA¼ÑA¼ÑA¼ÑA¼ÑA¼ÑA¼ÑA¼ÑA¼ÑA¼ÑA¼ÑA¼ÑA¼ÑA¼ÑA¼ÑA¼ÑA¼ÑA¼ÑA¼ÑA¼ÑA¼ÑA¼ÑA¼ÑA¼ÑA¼ÑA¼ÑA¼ÑA¼ÑA¼ÑA¼ÑA¼ÑA¼ÑA¼ÑA¼ÑA¼ÑA¼ÑA¼ÑA¼ÑA¼ÑA¼ÑA¼ÑA¼ÑA¼ÑA¼ÑA¼ÑA¼ÑA¼ÑA¼ÑA¼ÑA¼ÑA¼ÑA¼ÑA¼ÑA¼ÑA¼ÑA¼ÑA¼ÑA¼ÑA¼ÑA¼ÑA¼ÑA¼ÑA¼ÑA¼ÑA¼ÑA¼ÑA¼ÑA¼ÑA¼ÑA¼ÑA¼ÑA¼ÑA¼ÑA¼ÑA¼ÑA¼ÑA¼ÑA¼ÑA¼ÑA¼ÑA¼ÑA¼ÑA¼ÑA¼ÑA¼ÑA¼ÑA¼ÑA¼ÑA¼ÑA¼ÑA¼ÑA¼ÑA¼ÑA¼ÑA¼ÑA¼ÑA¼ÑA¼ÑA¼ÑA¼ÑA¼ÑA¼ÑA¼ÑA¼ÑA¼ÑA¼ÑA¼ÑA¼ÑA¼ÑA¼ÑA¼ÑA¼ÑA¼ÑA¼ÑA¼ÑA¼ÑA¼ÑA¼ÑA¼ÑA¼ÑA¼ÑA¼ÑA¼ÑA¼ÑA¼ÑA¼ÑA¼ÑA¼ÑA¼ÑA¼ÑA¼ÑA¼ÑA¼ÑA¼ÑA¼ÑA¼ÑA¼ÑA¼ÑA¼ÑA¼ÑA¼ÑA¼ÑA¼ÑA¼ÑA¼ÑA¼ÑA¼ÑA¼ÑA¼ÑA¼ÑA¼ÑA¼ÑA¼ÑA¼ÑA¼ÑA¼ÑA¼ÑA¼ÑA¼ÑA¼ÑA¼ÑA¼ÑA¼ÑA¼ÑA¼ÑA¼ÑA¼ÑA¼ÑA¼ÑA¼ÑA¼ÑA¼ÑA¼ÑA¼ÑA¼ÑA¼ÑA¼ÑA¼ÑA¼ÑA¼ÑA¼ÑA¼ÑA¼ÑA¼ÑA¼ÑA¼ÑA¼ÑA¼ÑA¼ÑA¼ÑA¼ÑA¼ÑA¼ÑA¼ÑA¼ÑA¼ÑA¼ÑA¼ÑA¼ÑA¼ÑA¼ÑA¼ÑA¼ÑA¼ÑA¼ÑA¼ÑA¼ÑA¼ÑA¼ÑA¼ÑA¼ÑA¼ÑA¼ÑA¼ÑA¼ÑA¼ÑA¼ÑA¼ÑA¼ÑA¼ÑA¼ÑA¼ÑA¼ÑA¼ÑA¼ÑA¼ÑA¼ÑA¼ÑA¼ÑA¼ÑA¼ÑA¼ÑA¼ÑA¼ÑA¼ÑA¼ÑA¼ÑA¼ÑA¼ÑA¼ÑA¼ÑA¼ÑA¼ÑA¼ÑA¼ÑA¼ÑA¼ÑA¼ÑA¼ÑA¼ÑA¼ÑA¼ÑA¼ÑA¼ÑA¼ÑA¼ÑA¼ÑA¼ÑA¼ÑA¼ÑA¼ÑA¼ÑA¼ÑA¼ÑA¼ÑA¼ÑA¼ÑA¼ÑA¼ÑA¼ÑA¼ÑA¼ÑA¼ÑA¼ÑA¼ÑA¼ÑA¼ÑA¼ÑA¼ÑA¼ÑA¼ÑA¼ÑA¼ÑA¼ÑA¼ÑA¼ÑA¼ÑA¼ÑA¼ÑA¼ÑA¼ÑA¼ÑA¼ÑA¼ÑA¼ÑA¼ÑA¼ÑA¼ÑA¼ÑA¼ÑA¼ÑA¼ÑA¼ÑA¼ÑA¼ÑA¼ÑA¼ÑA¼ÑA¼ÑA¼ÑA¼ÑA¼ÑA¼ÑA¼ÑA¼ÑA¼ÑA¼ÑA¼ÑA¼ÑA¼ÑA¼ÑA¼ÑA¼ÑA¼ÑA¼ÑA¼ÑA¼ÑA¼ÑA¼ÑA¼ÑA¼ÑA¼ÑA¼ÑA¼ÑA¼ÑA¼ÑA¼ÑA¼ÑA¼ÑA¼ÑA¼ÑA¼ÑA¼ÑA¼ÑA¼ÑA¼ÑA¼ÑA¼ÑA¼ÑA¼ÑA¼ÑA¼ÑA¼ÑA¼ÑA¼ÑA¼ÑA¼ÑA¼ÑA¼ÑA¼ÑA¼ÑA¼ÑA¼ÑA¼ÑA¼ÑA¼ÑA¼ÑA¼ÑA¼ÑA¼ÑA¼ÑA¼ÑA¼ÑA¼ÑA¼ÑA¼ÑA¼ÑA¼ÑA¼ÑA¼ÑA¼ÑA¼ÑA¼ÑA¼ÑA¼ÑA¼ÑA¼ÑA¼ÑA¼ÑA¼ÑA¼ÑA¼ÑA¼ÑA¼ÑA¼ÑA¼ÑA¼ÑA¼ÑA¼ÑA¼ÑA¼ÑA¼ÑA¼ÑA¼ÑA¼ÑA¼ÑA¼ÑA¼ÑA¼ÑA¼ÑA¼ÑA¼ÑA¼ÑA¼ÑA¼ÑA¼ÑA¼ÑA¼ÑA¼ÑA¼ÑA¼ÑA¼ÑA¼ÑA¼ÑA¼ÑA¼ÑA¼ÑA¼ÑA¼ÑA¼ÑA¼ÑA¼ÑA¼ÑA¼ÑA¼ÑA¼ÑA¼ÑA¼ÑA¼ÑA¼ÑA¼ÑA¼ÑA¼ÑA¼ÑA¼ÑA¼ÑA¼ÑA¼ÑA¼ÑA¼ÑA¼ÑA¼ÑA¼ÑA¼ÑA¼ÑA¼ÑA¼ÑA¼ÑA¼ÑA¼ÑA¼ÑA¼ÑA¼ÑA¼ÑA¼ÑA¼ÑA¼ÑA¼ÑA¼ÑA¼ÑA¼ÑA¼ÑA¼ÑA¼ÑA¼ÑA¼ÑA¼ÑA¼ÑA¼ÑA¼ÑA¼ÑA¼ÑA¼ÑA¼ÑA¼ÑA¼ÑA¼ÑA¼ÑA¼ÑA¼ÑA¼ÑA¼ÑA¼ÑA¼ÑA¼ÑA¼ÑA¼ÑA¼ÑA¼ÑA¼ÑA¼ÑA¼ÑA¼ÑA¼ÑA¼ÑA¼ÑA¼ÑA¼ÑA¼ÑA¼ÑA¼ÑA¼ÑA¼ÑA¼ÑA¼ÑA¼ÑA¼ÑA¼ÑA¼ÑA¼ÑA¼ÑA¼ÑA¼ÑA¼ÑA¼ÑA¼ÑA¼ÑA¼ÑA¼ÑA¼ÑA¼ÑA¼ÑA¼ÑA¼ÑA¼ÑA¼ÑA¼ÑA¼ÑA¼ÑA¼ÑA¼ÑA¼ÑA¼ÑA¼ÑA¼ÑA¼ÑA¼ÑA¼ÑA¼ÑA¼ÑA¼ÑA¼ÑA¼ÑA¼ÑA¼ÑA¼ÑA¼ÑA¼ÑA¼ÑA¼ÑA¼ÑA¼ÑA¼ÑA¼ÑA¼ÑA¼ÑA¼ÑA¼ÑA¼ÑA¼ÑA¼ÑA¼ÑA¼ÑA¼ÑA¼ÑA¼ÑA¼ÑA¼ÑA¼ÑA¼ÑA¼ÑA¼ÑA¼ÑA¼ÑA¼ÑA¼ÑA¼ÑA¼ÑA¼ÑA¼ÑA¼ÑA¼ÑA¼ÑA¼ÑA¼ÑA¼ÑA¼ÑA¼ÑA¼ÑA¼ÑA¼ÑA¼ÑA¼ÑA¼ÑA¼ÑA¼ÑA¼ÑA¼ÑA¼ÑA¼ÑA¼ÑA¼ÑA¼ÑA¼ÑA¼ÑA¼ÑA¼ÑA¼ÑA¼ÑA¼ÑA¼ÑA¼ÑA¼ÑA¼ÑA¼ÑA¼ÑA¼ÑA¼ÑA¼ÑA¼ÑA¼ÑA¼ÑA¼ÑA¼ÑA¼ÑA¼ÑA¼ÑA¼ÑA¼ÑA¼ÑA¼ÑA¼ÑA¼ÑA¼ÑA¼ÑA¼ÑA¼ÑA¼ÑA¼ÑA¼ÑA¼ÑA¼ÑA¼ÑA¼ÑA¼ÑA¼ÑA¼ÑA¼ÑA¼ÑA¼ÑA¼ÑA¼ÑA¼ÑA¼ÑA¼ÑA¼ÑA¼ÑA¼ÑA¼ÑA¼ÑA¼ÑA¼ÑA¼ÑA¼ÑA¼ÑA¼ÑA¼ÑA¼ÑA¼ÑA¼ÑA¼ÑA¼ÑA¼ÑA¼ÑA¼ÑA¼ÑA¼ÑA¼ÑA¼ÑA¼ÑA¼ÑA¼ÑA¼ÑA¼ÑA¼ÑA¼ÑA¼ÑA¼ÑA¼ÑA¼ÑA¼ÑA¼ÑA¼ÑA¼ÑA¼ÑA¼ÑA¼ÑA¼ÑA¼ÑA¼ÑA¼ÑA¼ÑA¼ÑA¼ÑA¼ÑA¼ÑA¼ÑA¼ÑA¼ÑA¼ÑA¼ÑA¼ÑA¼ÑA¼ÑA¼ÑA¼ÑA¼ÑA¼ÑA¼ÑA¼ÑA¼ÑA¼ÑA¼ÑA¼ÑA¼ÑA¼ÑA¼ÑA¼ÑA¼ÑA¼ÑA¼ÑA¼ÑA¼ÑA¼ÑA¼ÑA¼ÑA¼ÑA¼ÑA¼ÑA¼ÑA¼ÑA¼ÑA¼ÑA¼ÑA¼ÑA¼ÑA¼ÑA¼ÑA¼ÑA¼ÑA¼ÑA¼ÑA¼ÑA¼ÑA¼ÑA¼ÑA¼ÑA¼ÑA¼ÑA¼ÑA¼ÑA¼ÑA¼ÑA¼ÑA¼ÑA¼ÑA¼ÑA¼ÑA¼ÑA¼ÑA¼ÑA¼ÑA¼ÑA¼ÑA¼ÑA¼ÑA¼ÑA¼ÑA¼ÑA¼ÑA¼ÑA¼ÑA¼ÑA¼ÑA¼ÑA¼ÑA¼ÑA¼ÑA¼ÑA¼ÑA¼ÑA¼ÑA¼ÑA¼ÑA¼ÑA¼ÑA¼ÑA¼ÑA¼ÑA¼ÑA¼ÑA¼ÑA¼ÑA¼ÑA¼ÑA¼ÑA¼ÑA¼ÑA¼ÑA¼ÑA¼ÑA¼ÑA¼ÑA¼ÑA¼ÑA¼ÑA¼ÑA¼ÑA¼ÑA¼ÑA¼ÑA¼ÑA¼ÑA¼ÑA¼ÑA¼ÑA¼ÑA¼ÑA¼ÑA¼ÑA¼ÑA¼ÑA¼ÑA¼ÑA¼ÑA¼ÑA¼ÑA¼ÑA¼ÑA¼ÑA¼ÑA¼ÑA¼ÑA¼ÑA¼ÑA¼ÑA¼ÑA¼ÑA¼ÑA¼ÑA¼ÑA¼ÑA¼ÑA¼ÑA¼ÑA¼ÑA¼ÑA¼ÑA¼ÑA¼ÑA¼ÑA¼ÑA¼ÑA¼ÑA¼ÑA¼ÑA¼ÑA¼ÑA¼ÑA¼ÑA¼ÑA¼ÑA¼ÑA¼ÑA¼ÑA¼ÑA¼ÑA¼ÑA¼ÑA¼ÑA¼ÑA¼ÑA¼ÑA¼ÑA¼ÑA¼ÑA¼ÑA¼ÑA¼ÑA¼ÑA¼ÑA¼ÑA¼ÑA¼ÑA¼ÑA¼ÑA¼ÑA¼ÑA¼ÑA¼ÑA¼ÑA¼ÑA¼ÑA¼ÑA¼ÑA¼ÑA¼ÑA¼ÑA¼ÑA¼ÑA¼ÑA¼ÑA¼ÑA¼ÑA¼ÑA¼ÑA¼ÑA¼ÑA¼ÑA¼ÑA¼ÑA¼ÑA¼ÑA¼ÑA¼ÑA¼ÑA¼ÑA¼ÑA¼ÑA¼ÑA¼ÑA¼ÑA¼ÑA¼ÑA¼ÑA¼ÑA¼ÑA¼ÑA¼ÑA¼ÑA¼ÑA¼ÑA¼ÑA¼ÑA¼ÑA¼ÑA¼ÑA¼ÑA¼ÑA¼ÑA¼ÑA¼ÑA¼ÑA¼ÑA¼ÑA¼ÑA¼ÑA¼ÑA¼ÑA¼ÑA¼ÑA¼ÑA¼ÑA¼ÑA¼ÑA¼ÑA¼ÑA¼ÑA¼ÑA¼ÑA¼ÑA¼ÑA¼ÑA¼ÑA¼ÑA¼ÑA¼ÑA¼ÑA¼ÑA¼ÑA¼ÑA¼ÑA¼ÑA¼ÑA¼ÑA¼ÑA¼ÑA¼ÑA¼ÑA¼ÑA¼ÑA¼ÑA¼ÑA¼ÑA¼ÑA¼ÑA¼ÑA¼ÑA¼ÑA¼ÑA¼ÑA¼ÑA¼ÑA¼ÑA¼ÑA¼ÑA¼ÑA¼ÑA¼ÑA¼ÑA¼ÑA¼ÑA¼ÑA¼ÑA¼ÑA¼ÑA¼ÑA¼ÑA¼ÑA¼ÑA¼ÑA¼ÑA¼ÑA¼ÑA¼ÑA¼ÑA¼ÑA¼ÑA¼ÑA¼ÑA¼ÑA¼ÑA¼ÑA¼ÑA¼ÑA¼ÑA¼ÑA¼ÑA¼ÑA¼ÑA¼ÑA¼ÑA¼ÑA¼ÑA¼ÑA¼ÑA¼ÑA¼ÑA¼ÑA¼ÑA¼ÑA¼ÑA¼ÑA¼ÑA¼ÑA¼ÑA¼ÑA¼ÑA¼ÑA¼ÑA¼ÑA¼ÑA¼ÑA¼ÑA¼ÑA¼ÑA¼ÑA¼ÑA¼ÑA¼ÑA¼ÑA¼ÑA¼ÑA¼ÑA¼ÑA¼ÑA¼ÑA¼ÑA¼ÑA¼ÑA¼ÑA¼ÑA¼ÑA¼ÑA¼ÑA¼ÑA¼ÑA¼ÑA¼ÑA¼ÑA¼ÑA¼ÑA¼ÑA¼ÑA¼ÑA¼ÑA¼ÑA¼ÑA¼ÑA¼ÑA¼ÑA¼ÑA¼ÑA¼ÑA¼ÑA¼ÑA¼ÑA¼ÑA¼ÑA¼ÑA¼ÑA¼ÑA¼ÑA¼ÑA¼ÑA¼ÑA¼ÑA¼ÑA¼ÑA¼ÑA¼ÑA¼ÑA¼ÑA¼ÑA¼ÑA¼ÑA¼ÑA¼ÑA¼ÑA¼ÑA¼ÑA¼ÑA¼ÑA¼ÑA¼ÑA¼ÑA¼ÑA¼ÑA¼ÑA¼ÑA¼ÑA¼ÑA¼ÑA¼ÑA¼ÑA¼ÑA¼ÑA¼ÑA¼ÑA¼ÑA¼ÑA¼ÑA¼ÑA¼ÑA¼ÑA¼ÑA¼ÑA¼ÑA¼ÑA¼ÑA¼ÑA¼ÑA¼ÑA¼ÑA¼ÑA¼ÑA¼ÑA¼ÑA¼ÑA¼ÑA¼ÑA¼ÑA¼ÑA¼ÑA¼ÑA¼ÑA¼ÑA¼ÑA¼ÑA¼ÑA¼ÑA¼ÑA¼ÑA¼ÑA¼ÑA¼ÑA¼ÑA¼ÑA¼ÑA¼ÑA¼ÑA¼ÑA¼ÑA¼ÑA¼ÑA¼ÑA¼ÑA¼ÑA¼ÑA¼ÑA¼ÑA¼ÑA¼ÑA¼ÑA¼ÑA¼ÑA¼ÑA¼ÑA¼ÑA¼ÑA¼ÑA¼ÑA¼ÑA¼ÑA¼ÑA¼ÑA¼ÑA¼ÑA¼ÑA¼ÑA¼ÑA¼ÑA¼ÑA¼ÑA¼ÑA¼ÑA¼ÑA¼ÑA¼ÑA¼ÑA¼ÑA¼ÑA¼ÑA¼ÑA¼ÑA¼ÑA¼ÑA¼ÑA¼ÑA¼ÑA¼ÑA¼ÑA¼ÑA¼ÑA¼ÑA¼ÑA¼ÑA¼ÑA¼ÑA¼ÑA¼ÑA¼ÑA¼ÑA¼ÑA¼ÑA¼ÑA¼ÑA¼ÑA¼ÑA¼ÑA¼ÑA¼ÑA¼ÑA¼ÑA¼ÑA¼ÑA¼ÑA¼ÑA¼ÑA¼ÑA¼ÑA¼ÑA¼ÑA¼ÑA¼ÑA¼ÑA¼ÑA¼ÑA¼ÑA¼ÑA¼ÑA¼ÑA¼ÑA¼ÑA¼ÑA¼ÑA¼ÑA¼ÑA¼ÑA¼ÑA¼ÑA¼ÑA¼ÑA¼ÑA¼ÑA¼ÑA¼ÑA¼ÑA¼ÑA¼ÑA¼ÑA¼ÑA¼ÑA¼ÑA¼ÑA¼ÑA¼ÑA¼ÑA¼ÑA¼ÑA¼ÑA¼ÑA¼ÑA¼ÑA¼ÑA¼ÑA¼ÑA¼ÑA¼ÑA¼ÑA¼ÑA¼ÑA¼ÑA¼ÑA¼ÑA¼ÑA¼ÑA¼ÑA¼ÑA¼ÑA¼ÑA¼ÑA¼ÑA¼ÑA¼ÑA¼ÑA¼ÑA¼ÑA¼ÑA¼ÑA¼ÑA¼ÑA¼ÑA¼ÑA¼ÑA¼ÑA¼ÑA¼ÑA¼ÑA¼ÑA¼ÑA¼ÑA¼ÑA¼ÑA¼ÑA¼ÑA¼ÑA¼ÑA¼ÑA¼ÑA¼ÑA¼ÑA¼ÑA¼ÑA¼ÑA¼ÑA¼ÑA¼ÑA¼ÑA¼ÑA¼ÑA¼ÑA¼ÑA¼ÑA¼ÑA¼ÑA¼ÑA¼ÑA¼ÑA¼ÑA¼ÑA¼ÑA¼ÑA¼ÑA¼ÑA¼ÑA¼ÑA¼ÑA¼ÑA¼ÑA¼ÑA¼ÑA¼ÑA¼ÑA¼ÑA¼ÑA¼ÑA¼ÑA¼ÑA¼ÑA¼ÑA¼ÑA¼ÑA¼ÑA¼ÑA¼ÑA¼ÑA¼ÑA¼ÑA¼ÑA¼ÑA¼ÑA¼ÑA¼ÑA¼ÑA¼ÑA¼ÑA¼ÑA¼ÑA¼ÑA¼ÑA¼ÑA¼ÑA¼ÑA¼ÑA¼ÑA¼ÑA¼ÑA¼ÑA¼ÑA¼ÑA¼ÑA¼ÑA¼ÑA¼ÑA¼ÑA¼ÑA¼ÑA¼ÑA¼ÑA¼ÑA¼ÑA¼ÑA¼ÑA¼ÑA¼ÑA¼ÑA¼ÑA¼ÑA¼ÑA¼ÑA¼ÑA¼ÑA¼ÑA¼ÑA¼ÑA¼ÑA¼ÑA¼ÑA¼ÑA¼ÑA¼ÑA¼ÑA¼ÑA¼ÑA¼ÑA¼ÑA¼ÑA¼ÑA¼ÑA¼ÑA¼ÑA¼ÑA¼ÑA¼ÑA¼ÑA¼ÑA¼ÑA¼ÑA¼ÑA¼ÑA¼ÑA¼ÑA¼ÑA¼ÑA¼ÑA¼ÑA¼ÑA¼ÑA¼ÑA¼ÑA¼ÑA¼ÑA¼ÑA¼ÑA¼ÑA¼ÑA¼ÑA¼ÑA¼ÑA¼ÑA¼ÑA¼ÑA¼ÑA¼ÑA¼ÑA¼ÑA¼ÑA¼ÑA¼ÑA¼ÑA¼ÑA¼ÑA¼ÑA¼ÑA¼ÑA¼ÑA¼ÑA¼ÑA¼ÑA¼ÑA¼ÑA¼ÑA¼ÑA¼ÑA¼ÑA¼ÑA¼ÑA¼ÑA¼ÑA¼ÑA¼ÑA¼ÑA¼ÑA¼ÑA¼ÑA¼ÑA¼ÑA¼ÑA¼ÑA¼ÑA¼ÑA¼ÑA¼ÑA¼ÑA¼ÑA¼ÑA¼ÑA¼ÑA¼ÑA¼ÑA¼ÑA¼ÑA¼ÑA¼ÑA¼ÑA¼ÑA¼ÑA¼ÑA¼ÑA¼ÑA¼ÑA¼ÑA¼ÑA¼ÑA¼ÑA¼ÑA¼ÑA¼ÑA¼ÑA¼ÑA¼ÑA¼ÑA¼ÑA¼ÑA¼ÑA¼ÑA¼ÑA¼ÑA¼ÑA¼ÑA¼ÑA¼ÑA¼ÑA¼ÑA¼ÑA¼ÑA¼ÑA¼ÑA¼ÑA¼ÑA¼ÑA¼ÑA¼ÑA¼ÑA¼ÑA¼ÑA¼ÑA¼ÑA¼ÑA¼ÑA¼ÑA¼ÑA¼ÑA¼ÑA¼ÑA¼ÑA¼ÑA¼ÑA¼ÑA¼ÑA¼ÑA¼ÑA¼ÑA¼ÑA¼ÑA¼ÑA¼ÑA¼ÑA¼ÑA¼ÑA¼ÑA¼ÑA¼ÑA¼ÑA¼ÑA¼ÑA¼ÑA¼ÑA¼ÑA¼ÑA¼ÑA¼ÑA¼ÑA¼ÑA¼ÑA¼ÑA¼ÑA¼ÑA¼ÑA¼ÑA¼ÑA¼ÑA¼ÑA¼ÑA¼ÑA¼ÑA¼ÑA¼ÑA¼ÑA¼ÑA¼ÑA¼ÑA¼ÑA¼ÑA¼ÑA¼ÑA¼ÑA¼ÑA¼ÑA¼ÑA¼ÑA¼ÑA¼ÑA¼ÑA¼ÑA¼ÑA¼ÑA¼ÑA¼ÑA¼ÑA¼ÑA¼ÑA¼ÑA¼ÑA¼ÑA¼ÑA¼ÑA¼ÑA¼ÑA¼ÑA¼ÑA¼ÑA¼ÑA¼ÑA¼ÑA¼ÑA¼ÑA¼ÑA¼ÑA¼ÑA¼ÑA¼ÑA¼ÑA¼ÑA¼ÑA¼ÑA¼ÑA¼ÑA¼ÑA¼ÑA¼ÑA¼ÑA¼ÑA¼ÑA¼ÑA¼ÑA¼ÑA¼ÑA¼ÑA¼ÑA¼ÑA¼ÑA¼ÑA¼ÑA¼ÑA¼ÑA¼ÑA¼ÑA¼ÑA¼ÑA¼ÑA¼ÑA¼ÑA¼ÑA¼ÑA¼ÑA¼ÑA¼ÑA¼ÑA¼ÑA¼ÑA¼ÑA¼ÑA¼ÑA¼ÑA¼ÑA¼ÑA¼ÑA¼ÑA¼ÑA¼ÑA¼ÑA¼ÑA¼ÑA¼ÑA¼ÑA¼ÑA¼ÑA¼ÑA¼ÑA¼ÑA¼ÑA¼ÑA¼ÑA¼ÑA¼ÑA¼ÑA¼ÑA¼ÑA¼ÑA¼ÑA¼ÑA¼ÑA¼ÑA¼ÑA¼ÑA¼ÑA¼ÑA¼ÑA¼ÑA¼ÑA¼ÑA¼ÑA¼ÑA¼ÑA¼ÑA¼ÑA¼ÑA¼ÑA¼ÑA¼ÑA¼ÑA¼ÑA¼ÑA¼ÑA¼ÑA¼ÑA¼ÑA¼ÑA¼ÑA¼ÑA¼ÑA¼ÑA¼ÑA¼ÑA¼ÑA¼ÑA¼ÑA¼ÑA¼ÑA¼ÑA¼ÑA¼ÑA¼ÑA¼ÑA¼ÑA¼ÑA¼ÑA¼ÑA¼ÑA¼ÑA¼ÑA¼ÑA¼ÑA¼ÑA¼ÑA¼ÑA¼ÑA¼ÑA¼ÑA¼ÑA¼ÑA¼ÑA¼ÑA¼ÑA¼ÑA¼ÑA¼ÑA¼ÑA¼ÑA¼ÑA¼ÑA¼ÑA¼ÑA¼ÑA¼ÑA¼ÑA¼ÑA¼ÑA¼ÑA¼ÑA¼ÑA¼ÑA¼ÑA¼ÑA¼ÑA¼ÑA¼ÑA¼ÑA¼ÑA¼ÑA¼ÑA¼ÑA¼ÑA¼ÑA¼ÑA¼ÑA¼ÑA¼ÑA¼ÑA¼ÑA¼ÑA¼ÑA¼ÑA¼ÑA¼ÑA¼ÑA¼ÑA¼ÑA¼ÑA¼ÑA¼ÑA¼ÑA¼ÑA¼ÑA¼ÑA¼ÑA¼ÑA¼ÑA¼ÑA¼ÑA¼ÑA¼ÑA¼ÑA¼ÑA¼ÑA¼ÑA¼ÑA¼ÑA¼ÑA¼ÑA¼ÑA¼ÑA¼ÑA¼ÑA¼ÑA¼ÑA¼ÑA¼ÑA¼ÑA¼ÑA¼ÑA¼ÑA¼ÑA¼ÑA¼ÑA¼ÑA¼ÑA¼ÑA¼ÑA¼ÑA¼ÑA¼ÑA¼ÑA¼ÑA¼ÑA¼ÑA¼ÑA¼ÑA¼ÑA¼ÑA¼ÑA¼ÑA¼ÑA¼ÑA¼ÑA¼ÑA¼ÑA¼ÑA¼ÑA¼ÑA¼ÑA¼ÑA¼ÑA¼ÑA¼ÑA¼ÑA¼ÑA¼ÑA¼ÑA¼ÑA¼ÑA¼ÑA¼ÑA¼ÑA¼ÑA¼ÑA¼ÑA¼ÑA¼ÑA¼ÑA¼ÑA¼ÑA¼ÑA¼ÑA¼ÑA¼ÑA¼ÑA¼ÑA¼ÑA¼ÑA¼ÑA¼ÑA¼ÑA¼ÑA¼ÑA¼ÑA¼ÑA¼ÑA¼ÑA¼ÑA¼ÑA¼ÑA¼ÑA¼ÑA¼ÑA¼ÑA¼ÑA¼ÑA¼ÑA¼ÑA¼ÑA¼ÑA¼ÑA¼ÑA¼ÑA¼ÑA¼ÑA¼ÑA¼ÑA¼ÑA¼ÑA¼ÑA¼ÑA¼ÑA¼ÑA¼ÑA¼ÑA¼ÑA¼ÑA¼ÑA¼ÑA¼ÑA¼ÑA¼ÑA¼ÑA¼ÑA¼ÑA¼ÑA¼ÑA¼ÑA¼ÑA¼ÑA¼ÑA¼ÑA¼ÑA¼ÑA¼ÑA¼ÑA¼ÑA¼ÑA¼ÑA¼ÑA¼ÑA¼ÑA¼ÑA¼ÑA¼ÑA¼ÑA¼ÑA¼ÑA¼ÑA¼ÑA¼ÑA¼ÑA¼ÑA¼ÑA¼ÑA¼ÑA¼ÑA¼ÑA¼ÑA¼ÑA¼ÑA¼ÑA¼ÑA¼ÑA¼ÑA¼ÑA¼ÑA¼ÑA¼ÑA¼ÑA¼ÑA¼ÑA¼ÑA¼ÑA¼ÑA¼ÑA¼ÑA¼ÑA¼ÑA¼ÑA¼ÑA¼ÑA¼ÑA¼ÑA¼ÑA¼ÑA¼ÑA¼ÑA¼ÑA¼ÑA¼ÑA¼ÑA¼ÑA¼ÑA¼ÑA¼ÑA¼ÑA¼ÑA¼ÑA¼ÑA¼ÑA¼ÑA¼ÑA¼ÑA¼ÑA¼ÑA¼ÑA¼ÑA¼ÑA¼ÑA¼ÑA¼ÑA¼ÑA¼ÑA¼ÑA¼ÑA¼ÑA¼ÑA¼ÑA¼ÑA¼ÑA¼ÑA¼ÑA¼ÑA¼ÑA¼ÑA¼ÑA¼ÑA¼ÑA¼ÑA¼ÑA¼ÑA¼ÑA¼ÑA¼ÑA¼ÑA¼ÑA¼ÑA¼ÑA¼ÑA¼ÑA¼ÑA¼ÑA¼ÑA¼ÑA¼ÑA¼ÑA¼ÑA¼ÑA¼ÑA¼ÑA¼ÑA¼ÑA¼ÑA¼ÑA¼ÑA¼ÑA¼ÑA¼ÑA¼ÑA¼ÑA¼ÑA¼ÑA¼ÑA¼ÑA¼ÑA¼ÑA¼ÑA¼ÑA¼ÑA¼ÑA¼ÑA¼ÑA¼ÑA¼ÑA¼ÑA¼ÑA¼ÑA¼ÑA¼ÑA¼ÑA¼ÑA¼ÑA¼ÑA¼ÑA¼ÑA¼ÑA¼ÑA¼ÑA¼ÑA¼ÑA¼ÑA¼ÑA¼ÑA¼ÑA¼ÑA¼ÑA¼ÑA¼ÑA¼ÑA¼ÑA¼ÑA¼ÑA¼ÑA¼ÑA¼ÑA¼ÑA¼ÑA¼ÑA¼ÑA¼ÑA¼ÑA¼ÑA¼ÑA¼ÑA¼ÑA¼ÑA¼ÑA¼ÑA¼ÑA¼ÑA¼ÑA¼ÑA¼ÑA¼ÑA¼ÑA¼ÑA¼ÑA¼ÑA¼ÑA¼ÑA¼ÑA¼ÑA¼ÑA¼ÑA¼ÑA¼ÑA¼ÑA¼ÑA¼ÑA¼ÑA¼ÑA¼ÑA¼ÑA¼ÑA¼ÑA¼ÑA¼ÑA¼ÑA¼ÑA¼ÑA¼ÑA¼ÑA¼ÑA¼ÑA¼ÑA¼ÑA¼ÑA¼ÑA¼ÑA¼ÑA¼ÑA¼ÑA¼ÑA¼ÑA¼ÑA¼ÑA¼ÑA¼ÑA¼ÑA¼ÑA¼ÑA¼ÑA¼ÑA¼ÑA¼ÑA¼ÑA¼ÑA¼ÑA¼ÑA¼ÑA¼ÑA¼ÑA¼ÑA¼ÑA¼ÑA¼ÑA¼ÑA¼ÑA¼ÑA¼ÑA¼ÑA¼ÑA¼ÑA¼ÑA¼ÑA¼ÑA¼ÑA¼ÑA¼ÑA¼ÑA¼ÑA¼ÑA¼ÑA¼ÑA¼ÑA¼ÑA¼ÑA¼ÑA¼ÑA¼ÑA¼ÑA¼ÑA¼ÑA¼ÑA¼ÑA¼ÑA¼ÑA¼ÑA¼ÑA¼ÑA¼ÑA¼ÑA¼ÑA¼ÑA¼ÑA¼ÑA¼ÑA¼ÑA¼ÑA¼ÑA¼ÑA¼ÑA¼ÑA¼ÑA¼ÑA¼ÑA¼ÑA¼ÑA¼ÑA¼ÑA¼ÑA¼ÑA¼ÑA¼ÑA¼ÑA¼ÑA¼ÑA¼ÑA¼ÑA¼ÑA¼ÑA¼ÑA¼ÑA¼ÑA¼ÑA¼ÑA¼ÑA¼ÑA¼ÑA¼ÑA¼ÑA¼ÑA¼ÑA¼ÑA¼ÑA¼ÑA¼ÑA¼ÑA¼ÑA¼ÑA¼ÑA¼ÑA¼ÑA¼ÑA¼ÑA¼ÑA¼ÑA¼ÑA¼ÑA¼ÑA¼ÑA¼ÑA¼ÑA¼ÑA¼ÑA¼ÑA¼ÑA¼ÑA¼ÑA¼ÑA¼ÑA¼ÑA¼ÑA¼ÑA¼ÑA¼ÑA¼ÑA¼ÑA¼ÑA¼ÑA¼ÑA¼ÑA¼ÑA¼ÑA¼ÑA¼ÑA¼ÑA¼ÑA¼ÑA¼ÑA¼ÑA¼ÑA¼ÑA¼ÑA¼ÑA¼ÑA¼ÑA¼ÑA¼ÑA¼ÑA¼ÑA¼ÑA¼ÑA¼ÑA¼ÑA¼ÑA¼ÑA¼ÑA¼ÑA¼ÑA¼ÑA¼ÑA¼ÑA¼ÑA¼ÑA¼ÑA¼ÑA¼ÑA¼ÑA¼ÑA¼ÑA¼ÑA¼ÑA¼ÑA¼ÑA¼ÑA¼ÑA¼ÑA¼ÑA¼ÑA¼ÑA¼ÑA¼ÑA¼ÑA¼ÑA¼ÑA¼ÑA¼ÑA¼ÑA¼ÑA¼ÑA¼ÑA¼ÑA¼ÑA¼ÑA¼ÑA¼ÑA¼ÑA¼ÑA¼ÑA¼ÑA¼ÑA¼ÑA¼ÑA¼ÑA¼ÑA¼ÑA¼ÑA¼ÑA¼ÑA¼ÑA¼ÑA¼ÑA¼ÑA¼ÑA¼ÑA¼ÑA¼ÑA¼ÑA¼ÑA¼ÑA¼ÑA¼ÑA¼ÑA¼ÑA¼ÑA¼ÑA¼ÑA¼ÑA¼ÑA¼ÑA¼ÑA¼ÑA¼ÑA¼ÑA¼ÑA¼ÑA¼ÑA¼ÑA¼ÑA¼ÑA¼ÑA¼ÑA¼ÑA¼ÑA¼ÑA¼ÑA¼ÑA¼ÑA¼ÑA¼ÑA¼ÑA¼ÑA¼ÑA¼ÑA¼ÑA¼ÑA¼ÑA¼ÑA¼ÑA¼ÑA¼ÑA¼ÑA¼ÑA¼ÑA¼ÑA¼ÑA¼ÑA¼ÑA¼ÑA¼ÑA¼ÑA¼ÑA¼ÑA¼ÑA¼ÑA¼ÑA¼ÑA¼ÑA¼ÑA¼ÑA¼ÑA¼ÑA¼ÑA¼ÑA¼ÑA¼ÑA¼ÑA¼ÑA¼ÑA¼ÑA¼ÑA¼ÑA¼ÑA¼ÑA¼ÑA¼ÑA¼ÑA¼ÑA¼ÑA¼ÑA¼ÑA¼ÑA¼ÑA¼ÑA¼ÑA¼ÑA¼ÑA¼ÑA¼ÑA¼ÑA¼ÑA¼ÑA¼ÑA¼ÑA¼ÑA¼ÑA¼ÑA¼ÑA¼ÑA¼ÑA¼ÑA¼ÑA¼ÑA¼ÑA¼ÑA¼ÑA¼ÑA¼ÑA¼ÑA¼ÑA¼ÑA¼ÑA¼ÑA¼ÑA¼ÑA¼ÑA¼ÑA¼ÑA¼ÑA¼ÑA¼ÑA¼ÑA¼ÑA¼ÑA¼ÑA¼ÑA¼ÑA¼ÑA¼ÑA¼ÑA¼ÑA¼ÑA¼ÑA¼ÑA¼ÑA¼ÑA¼ÑA¼ÑA¼ÑA¼ÑA¼ÑA¼ÑA¼ÑA¼ÑA¼ÑA¼ÑA¼ÑA¼ÑA¼ÑA¼ÑA¼ÑA¼ÑA¼ÑA¼ÑA¼ÑA¼ÑA¼ÑA¼ÑA¼ÑA¼ÑA¼ÑA¼ÑA¼ÑA¼ÑA¼ÑA¼ÑA¼ÑA¼ÑA¼ÑA¼ÑA¼ÑA¼ÑA¼ÑA¼ÑA¼ÑA¼ÑA¼ÑA¼ÑA¼ÑA¼ÑA¼ÑA¼ÑA¼ÑA¼ÑA¼ÑA¼ÑA¼ÑA¼ÑA¼ÑA¼ÑA¼ÑA¼ÑA¼ÑA¼ÑA¼ÑA¼ÑA¼ÑA¼ÑA¼ÑA¼ÑA¼ÑA¼ÑA¼ÑA¼ÑA¼ÑA¼ÑA¼ÑA¼ÑA¼ÑA¼ÑA¼ÑA¼ÑA¼ÑA¼ÑA¼ÑA¼ÑA¼ÑA¼ÑA¼ÑA¼ÑA¼ÑA¼ÑA¼ÑA¼ÑA¼ÑA¼ÑA¼ÑA¼ÑA¼ÑA¼ÑA¼ÑA¼ÑA¼ÑA¼ÑA¼ÑA¼ÑA¼ÑA¼ÑA¼ÑA¼ÑA¼ÑA¼ÑA¼ÑA¼ÑA¼ÑA¼ÑA¼ÑA¼ÑA¼ÑA¼ÑA¼ÑA¼ÑA¼ÑA¼ÑA¼ÑA¼ÑA¼ÑA¼ÑA¼ÑA¼ÑA¼ÑA¼ÑA¼ÑA¼ÑA¼ÑA¼ÑA¼ÑA¼ÑA¼ÑA¼ÑA¼ÑA¼ÑA¼ÑA¼ÑA¼ÑA¼ÑA¼ÑA¼ÑA¼ÑA¼ÑA¼ÑA¼ÑA¼ÑA¼ÑA¼ÑA¼ÑA¼ÑA¼ÑA¼ÑA¼ÑA¼ÑA¼ÑA¼ÑA¼ÑA¼ÑA¼ÑA¼ÑA¼ÑA¼ÑA¼ÑA¼ÑA¼ÑA¼ÑA¼ÑA¼ÑA¼ÑA¼ÑA¼ÑA¼ÑA¼ÑA¼ÑA¼ÑA¼ÑA¼ÑA¼ÑA¼ÑA¼ÑA¼ÑA¼ÑA¼ÑA¼ÑA¼ÑA¼ÑA¼ÑA¼ÑA¼ÑA¼ÑA¼ÑA¼ÑA¼ÑA¼ÑA¼ÑA¼ÑA¼ÑA¼ÑA¼ÑA¼ÑA¼ÑA¼ÑA¼ÑA¼ÑA¼ÑA¼ÑA¼ÑA¼ÑA¼ÑA¼ÑA¼ÑA¼ÑA¼ÑA¼ÑA¼ÑA¼ÑA¼ÑA¼ÑA¼ÑA¼ÑA¼ÑA¼ÑA¼ÑA¼ÑA¼ÑA¼ÑA¼ÑA¼ÑA¼ÑA¼ÑA¼ÑA¼ÑA¼ÑA¼ÑA¼ÑA¼ÑA¼ÑA¼ÑA¼ÑA¼ÑA¼ÑA¼ÑA¼ÑA¼ÑA¼ÑA¼ÑA¼ÑA¼ÑA¼ÑA¼ÑA¼ÑA¼ÑA¼ÑA¼ÑA¼ÑA¼ÑA¼ÑA¼ÑA¼ÑA¼ÑA¼ÑA¼ÑA¼ÑA¼ÑA¼ÑA¼ÑA¼ÑA¼ÑA¼ÑA¼ÑA¼ÑA¼ÑA¼ÑA¼ÑA¼ÑA¼ÑA¼ÑA¼ÑA¼ÑA¼ÑA¼ÑA¼ÑA¼ÑA¼ÑA¼ÑA¼ÑA¼ÑA¼ÑA¼ÑA¼ÑA¼ÑA¼ÑA¼ÑA¼ÑA¼ÑA¼ÑA¼ÑA¼ÑA¼ÑA¼ÑA¼ÑA¼ÑA¼ÑA¼ÑA¼ÑA¼ÑA¼ÑA¼ÑA¼ÑA¼ÑA¼ÑA¼ÑA¼ÑA¼ÑA¼ÑA¼ÑA¼ÑA¼ÑA¼ÑA¼ÑA¼ÑA¼ÑA¼ÑA¼ÑA¼ÑA¼ÑA¼ÑA¼ÑA¼ÑA¼ÑA¼ÑA¼ÑA¼ÑA¼ÑA¼ÑA¼ÑA¼ÑA¼ÑA¼ÑA¼ÑA¼ÑA¼ÑA¼ÑA¼ÑA¼ÑA¼ÑA¼ÑA¼ÑA¼ÑA¼ÑA¼ÑA¼ÑA¼ÑA¼ÑA¼ÑA¼ÑA¼ÑA¼ÑA¼ÑA¼ÑA¼ÑA¼ÑA¼ÑA¼ÑA¼ÑA¼ÑA¼ÑA¼ÑA¼ÑA¼ÑA¼ÑA¼ÑA¼ÑA¼ÑA¼ÑA¼ÑA¼ÑA¼ÑA¼ÑA¼ÑA¼ÑA¼ÑA¼ÑA¼ÑA¼ÑA¼ÑA¼ÑA¼ÑA¼ÑA¼ÑA¼ÑA¼ÑA¼ÑA¼ÑA¼ÑA¼ÑA¼ÑA¼ÑA¼ÑA¼ÑA¼ÑA¼ÑA¼ÑA¼ÑA¼ÑA¼ÑA¼ÑA¼ÑA¼ÑA¼ÑA¼ÑA¼ÑA¼ÑA¼ÑA¼ÑA¼ÑA¼ÑA¼ÑA¼ÑA¼ÑA¼ÑA¼ÑA¼ÑA¼ÑA¼ÑA¼ÑA¼ÑA¼ÑA¼ÑA¼ÑA¼ÑA¼ÑA¼ÑA¼ÑA¼ÑA¼ÑA¼ÑA¼ÑA¼ÑA¼ÑA¼ÑA¼ÑA¼ÑA¼ÑA¼ÑA¼ÑA¼ÑA¼ÑA¼ÑA¼ÑA¼ÑA¼ÑA¼ÑA¼ÑA¼ÑA¼ÑA¼ÑA¼ÑA¼ÑA¼ÑA¼ÑA¼ÑA¼ÑA¼ÑA¼ÑA¼ÑA¼ÑA¼ÑA¼ÑA¼ÑA¼ÑA¼ÑA¼ÑA¼ÑA¼ÑA¼ÑA¼ÑA¼ÑA¼ÑA¼ÑA¼ÑA¼ÑA¼ÑA¼ÑA¼ÑA¼ÑA¼ÑA¼ÑA¼ÑA¼ÑA¼ÑA¼ÑA¼ÑA¼ÑA¼ÑA¼ÑA¼ÑA¼ÑA¼ÑA¼ÑA¼ÑA¼ÑA¼ÑA¼ÑA¼ÑA¼ÑA¼ÑA¼ÑA¼ÑA¼ÑA¼ÑA¼ÑA¼ÑA¼ÑA¼ÑA¼ÑA¼ÑA¼ÑA¼ÑA¼ÑA¼ÑA¼ÑA¼ÑA¼ÑA¼ÑA¼ÑA¼ÑA¼ÑA¼ÑA¼ÑA¼ÑA¼ÑA¼ÑA¼ÑA¼ÑA¼ÑA¼ÑA¼ÑA¼ÑA¼ÑA¼ÑA¼ÑA¼ÑA¼ÑA¼ÑA¼ÑA¼ÑA¼ÑA¼ÑA¼ÑA¼ÑA¼ÑA¼ÑA¼ÑA¼ÑA¼ÑA¼ÑA¼ÑA¼ÑA¼ÑA¼ÑA¼ÑA¼ÑA¼ÑA¼ÑA¼ÑA¼ÑA¼ÑA¼ÑA¼ÑA¼ÑA¼ÑA¼ÑA¼ÑA¼ÑA¼ÑA¼ÑA¼ÑA¼ÑA¼ÑA¼ÑA¼ÑA¼ÑA¼ÑA¼ÑA¼ÑA¼ÑA¼ÑA¼ÑA¼ÑA¼ÑA¼ÑA¼ÑA¼ÑA¼ÑA¼ÑA¼ÑA¼ÑA¼ÑA¼ÑA¼ÑA¼ÑA¼ÑA¼ÑA¼ÑA¼ÑA¼ÑA¼ÑA¼ÑA¼ÑA¼ÑA¼ÑA¼ÑA¼ÑA¼ÑA¼ÑA¼ÑA¼ÑA¼ÑA¼ÑA¼ÑA¼ÑA¼ÑA¼ÑA¼ÑA¼ÑA¼ÑA¼ÑA¼ÑA¼ÑA¼ÑA¼ÑA¼ÑA¼ÑA¼ÑA¼ÑA¼ÑA¼ÑA¼ÑA¼ÑA¼ÑA¼ÑA¼ÑA¼ÑA¼ÑA¼ÑA¼ÑA¼ÑA¼ÑA¼ÑA¼ÑA¼ÑA¼ÑA¼ÑA¼ÑA¼ÑA¼ÑA¼ÑA¼ÑA¼ÑA¼ÑA¼ÑA¼ÑA¼ÑA¼ÑA¼ÑA¼ÑA¼ÑA¼ÑA¼ÑA¼ÑA¼ÑA¼ÑA¼ÑA¼ÑA¼ÑA¼ÑA¼ÑA¼ÑA¼ÑA¼ÑA¼ÑA¼ÑA¼ÑA¼ÑA¼ÑA¼ÑA¼ÑA¼ÑA¼ÑA¼ÑA¼ÑA¼ÑA¼ÑA¼ÑA¼ÑA¼ÑA¼ÑA¼ÑA¼ÑA¼ÑA¼ÑA¼ÑA¼ÑA¼ÑA¼ÑA¼ÑA¼ÑA¼ÑA¼ÑA¼ÑA¼ÑA¼ÑA¼ÑA¼ÑA¼ÑA¼ÑA¼ÑA¼ÑA¼ÑA¼ÑA¼ÑA¼ÑA¼ÑA¼ÑA¼ÑA¼ÑA¼ÑA¼ÑA¼ÑA¼ÑA¼ÑA¼ÑA¼ÑA¼ÑA¼ÑA¼ÑA¼ÑA¼ÑA¼ÑA¼ÑA¼ÑA¼ÑA¼ÑA¼ÑA¼ÑA¼ÑA¼ÑA¼ÑA¼ÑA¼ÑA¼ÑA¼ÑA¼ÑA¼ÑA¼ÑA¼ÑA¼ÑA¼ÑA¼ÑA¼ÑA¼ÑA¼ÑA¼ÑA¼ÑA¼ÑA¼ÑA¼ÑA¼ÑA¼ÑA¼ÑA¼ÑA¼ÑA¼ÑA¼ÑA¼ÑA¼ÑA¼ÑA¼ÑA¼ÑA¼ÑA¼ÑA¼ÑA¼ÑA¼ÑA¼ÑA¼ÑA¼ÑA¼ÑA¼ÑA¼ÑA¼ÑA¼ÑA¼ÑA¼ÑA¼ÑA¼ÑA¼ÑA¼ÑA¼ÑA¼ÑA¼ÑA¼ÑA¼ÑA¼ÑA¼ÑA¼ÑA¼ÑA¼ÑA¼ÑA¼ÑA¼ÑA¼ÑA¼ÑA¼ÑA¼ÑA¼ÑA¼ÑA¼ÑA¼ÑA¼ÑA¼ÑA¼ÑA¼ÑA¼ÑA¼ÑA¼ÑA¼ÑA¼ÑA¼ÑA¼ÑA¼ÑA¼ÑA¼ÑA¼ÑA¼ÑA¼ÑA¼ÑA¼ÑA¼ÑA¼ÑA¼ÑA¼ÑA¼ÑA¼ÑA¼ÑA¼ÑA¼ÑA¼ÑA¼ÑA¼ÑA¼ÑA¼ÑA¼ÑA¼ÑA¼ÑA¼ÑA¼ÑA¼ÑA¼ÑA¼ÑA¼ÑA¼ÑA¼ÑA¼ÑA¼ÑA¼ÑA¼ÑA¼ÑA¼ÑA¼ÑA¼ÑA¼ÑA¼ÑA¼ÑA¼ÑA¼ÑA¼ÑA¼ÑA¼ÑA¼ÑA¼ÑA¼ÑA¼ÑA¼ÑA¼ÑA¼ÑA¼ÑA¼ÑA¼ÑA¼ÑA¼ÑA¼ÑA¼ÑA¼ÑA¼ÑA¼ÑA¼ÑA¼ÑA¼ÑA¼ÑA¼ÑA¼ÑA¼ÑA¼ÑA¼ÑA¼ÑA¼ÑA¼ÑA¼ÑA¼ÑA¼ÑA¼ÑA¼ÑA¼ÑA¼ÑA¼ÑA¼ÑA¼ÑA¼ÑA¼ÑA¼ÑA¼ÑA¼ÑA¼ÑA¼ÑA¼ÑA¼ÑA¼ÑA¼ÑA¼ÑA¼ÑA¼ÑA¼ÑA¼ÑA¼ÑA¼ÑA¼ÑA¼ÑA¼ÑA¼ÑA¼ÑA¼ÑA¼ÑA¼ÑA¼ÑA¼ÑA¼ÑA¼ÑA¼ÑA¼ÑA¼ÑA¼ÑA¼ÑA¼ÑA¼ÑA¼ÑA¼ÑA¼ÑA¼ÑA¼ÑA¼ÑA¼ÑA¼ÑA¼ÑA¼ÑA¼ÑA¼ÑA¼ÑA¼ÑA¼ÑA¼ÑA¼ÑA¼ÑA¼ÑA¼ÑA¼ÑA¼ÑA¼ÑA¼ÑA¼ÑA¼ÑA¼ÑA¼ÑA¼ÑA¼ÑA¼ÑA¼ÑA¼ÑA¼ÑA¼ÑA¼ÑA¼ÑA¼ÑA¼ÑA¼ÑA¼ÑA¼ÑA¼ÑA¼ÑA¼ÑA¼ÑA¼ÑA¼ÑA¼ÑA¼ÑA¼ÑA¼ÑA¼ÑA¼ÑA¼ÑA¼ÑA¼ÑA¼ÑA¼ÑA¼ÑA¼ÑA¼ÑA¼ÑA¼ÑA¼ÑA¼ÑA¼ÑA¼ÑA¼ÑA¼ÑA¼ÑA¼ÑA¼ÑA¼ÑA¼ÑA¼ÑA¼ÑA¼ÑA¼ÑA¼ÑA¼ÑA¼ÑA¼ÑA¼ÑA¼ÑA¼ÑA¼ÑA¼ÑA¼ÑA¼ÑA¼ÑA¼ÑA¼ÑA¼ÑA¼ÑA¼ÑA¼ÑA¼ÑA¼ÑA¼ÑA¼ÑA¼ÑA¼ÑA¼ÑA¼ÑA¼ÑA¼ÑA¼ÑA¼ÑA¼ÑA¼ÑA¼ÑA¼ÑA¼ÑA¼ÑA¼ÑA¼ÑA¼ÑA¼ÑA¼ÑA¼ÑA¼ÑA¼ÑA¼ÑA¼ÑA¼ÑA¼ÑA¼ÑA¼ÑA¼ÑA¼ÑA¼ÑA¼ÑA¼ÑA¼ÑA¼ÑA¼ÑA¼ÑA¼ÑA¼ÑA¼ÑA¼ÑA¼ÑA¼ÑA¼ÑA¼ÑA¼ÑA¼ÑA¼ÑA¼ÑA¼ÑA¼ÑA¼ÑA¼ÑA¼ÑA¼ÑA¼ÑA¼ÑA¼ÑA¼ÑA¼ÑA¼ÑA¼ÑA¼ÑA¼ÑA¼ÑA¼ÑA¼ÑA¼ÑA¼ÑA¼ÑA¼ÑA¼ÑA¼ÑA¼ÑA¼ÑA¼ÑA¼ÑA¼ÑA¼ÑA¼ÑA¼ÑA¼ÑA¼ÑA¼ÑA¼ÑA¼ÑA¼ÑA¼ÑA¼ÑA¼ÑA¼ÑA¼ÑA¼ÑA¼ÑA¼ÑA¼ÑA¼ÑA¼ÑA¼ÑA¼ÑA¼ÑA¼ÑA¼ÑA¼ÑA¼ÑA¼ÑA¼ÑA¼ÑA¼ÑA¼ÑA¼ÑA¼ÑA¼ÑA¼ÑA¼ÑA¼ÑA¼ÑA¼ÑA¼ÑA¼ÑA¼ÑA¼ÑA¼ÑA¼ÑA¼ÑA¼ÑA¼ÑA¼ÑA¼ÑA¼ÑA¼ÑA¼ÑA¼ÑA¼ÑA¼ÑA¼ÑA¼ÑA¼ÑA¼ÑA¼ÑA¼ÑA¼ÑA¼ÑA¼ÑA¼ÑA¼ÑA¼ÑA¼ÑA¼ÑA¼ÑA¼ÑA¼ÑA¼ÑA¼ÑA¼ÑA¼ÑA¼ÑA¼ÑA¼ÑA¼ÑA¼ÑA¼ÑA¼ÑA¼ÑA¼ÑA¼ÑA¼ÑA¼ÑA¼ÑA¼ÑA¼ÑA¼ÑA¼ÑA¼ÑA¼ÑA¼ÑA¼ÑA¼ÑA¼ÑA¼ÑA¼ÑA¼ÑA¼ÑA¼ÑA¼ÑA¼ÑA¼ÑA¼ÑA¼ÑA¼ÑA¼ÑA¼ÑA¼ÑA¼ÑA¼ÑA¼ÑA¼ÑA¼ÑA¼ÑA¼ÑA¼ÑA¼ÑA¼ÑA¼ÑA¼ÑA¼ÑA¼ÑA¼ÑA¼ÑA¼ÑA¼ÑA¼ÑA¼ÑA¼ÑA¼ÑA¼ÑA¼ÑA¼ÑA¼ÑA¼ÑA¼ÑA¼ÑA¼ÑA¼ÑA¼ÑA¼ÑA¼ÑA¼ÑA¼ÑA¼ÑA¼ÑA¼ÑA¼ÑA¼ÑA¼ÑA¼ÑA¼ÑA¼ÑA¼ÑA¼ÑA¼ÑA¼ÑA¼ÑA¼ÑA¼ÑA¼ÑA¼ÑA¼ÑA¼ÑA¼ÑA¼ÑA¼ÑA¼ÑA¼ÑA¼ÑA¼ÑA¼ÑA¼ÑA¼ÑA¼ÑA¼ÑA¼ÑA¼ÑA¼ÑA¼ÑA¼ÑA¼ÑA¼ÑA¼ÑA¼ÑA¼ÑA¼ÑA¼ÑA¼ÑA¼ÑA¼ÑA¼ÑA¼ÑA¼ÑA¼ÑA¼ÑA¼ÑA¼ÑA¼ÑA¼ÑA¼ÑA¼ÑA¼ÑA¼ÑA¼ÑA¼ÑA¼ÑA¼ÑA¼ÑA¼ÑA¼ÑA¼ÑA¼ÑA¼ÑA¼ÑA¼ÑA¼ÑA¼ÑA¼ÑA¼ÑA¼ÑA¼ÑA¼ÑA¼ÑA¼ÑA¼ÑA¼ÑA¼ÑA¼ÑA¼ÑA¼ÑA¼ÑA¼ÑA¼ÑA¼ÑA¼ÑA¼ÑA¼ÑA¼ÑA¼ÑA¼ÑA¼ÑA¼ÑA¼ÑA¼ÑA¼ÑA¼ÑA¼ÑA¼ÑA¼ÑA¼ÑA¼ÑA¼ÑA¼ÑA¼ÑA¼ÑA¼ÑA¼ÑA¼ÑA¼ÑA¼ÑA¼ÑA¼ÑA¼ÑA¼ÑA¼ÑA¼ÑA¼ÑA¼ÑA¼ÑA¼ÑA¼ÑA¼ÑA¼ÑA¼ÑA¼ÑA¼ÑA¼ÑA¼ÑA¼ÑA¼ÑA¼ÑA¼ÑA¼ÑA¼ÑA¼ÑA¼ÑA¼ÑA¼ÑA¼ÑA¼ÑA¼ÑA¼ÑA¼ÑA¼ÑA¼ÑA¼ÑA¼ÑA¼ÑA¼ÑA¼ÑA¼ÑA¼ÑA¼ÑA¼ÑA¼ÑA¼ÑA¼ÑA¼ÑA¼ÑA¼ÑA¼ÑA¼ÑA¼ÑA¼ÑA¼ÑA¼ÑA¼ÑA¼ÑA¼ÑA¼ÑA¼ÑA¼ÑA¼ÑA¼ÑA¼ÑA¼ÑA¼ÑA¼ÑA¼ÑA¼ÑA¼ÑA¼ÑA¼ÑA¼ÑA¼ÑA¼ÑA¼ÑA¼ÑA¼ÑA¼ÑA¼ÑA¼ÑA¼ÑA¼ÑA¼ÑA¼ÑA¼ÑA¼ÑA¼ÑA¼ÑA¼ÑA¼ÑA¼ÑA¼ÑA¼ÑA¼ÑA¼ÑA¼ÑA¼ÑA¼ÑA¼ÑA¼ÑA¼ÑA¼ÑA¼ÑA¼ÑA¼ÑA¼ÑA¼ÑA¼ÑA¼ÑA¼ÑA¼ÑA¼ÑA¼ÑA¼ÑA¼ÑA¼ÑA¼ÑA¼ÑA¼ÑA¼ÑA¼ÑA¼ÑA¼ÑA¼ÑA¼ÑA¼ÑA¼ÑA¼ÑA¼ÑA¼ÑA¼ÑA¼ÑA¼ÑA¼ÑA¼ÑA¼ÑA¼ÑA¼ÑA¼ÑA¼ÑA¼ÑA¼ÑA¼ÑA¼ÑA¼ÑA¼ÑA¼ÑA¼ÑA¼ÑA¼ÑA¼ÑA¼ÑA¼ÑA¼ÑA¼ÑA¼ÑA¼ÑA¼ÑA¼ÑA¼ÑA¼ÑA¼ÑA¼ÑA¼ÑA¼ÑA¼ÑA¼ÑA¼ÑA¼ÑA¼ÑA¼ÑA¼ÑA¼ÑA¼ÑA¼ÑA¼ÑA¼ÑA¼ÑA¼ÑA¼ÑA¼ÑA¼ÑA¼ÑA¼ÑA¼ÑA¼ÑA¼ÑA¼ÑA¼ÑA¼ÑA¼ÑA¼ÑA¼ÑA¼ÑA¼ÑA¼ÑA¼ÑA¼ÑA¼ÑA¼ÑA¼ÑA¼ÑA¼ÑA¼ÑA¼ÑA¼ÑA¼ÑA¼ÑA¼ÑA¼ÑA¼ÑA¼ÑA¼ÑA¼ÑA¼ÑA¼ÑA¼ÑA¼ÑA¼ÑA¼ÑA¼ÑA¼ÑA¼ÑA¼ÑA¼ÑA¼ÑA¼ÑA¼ÑA¼ÑA¼ÑA¼ÑA¼ÑA¼ÑA¼ÑA¼ÑA¼ÑA¼ÑA¼ÑA¼ÑA¼ÑA¼ÑA¼ÑA¼ÑA¼ÑA¼ÑA¼ÑA¼ÑA¼ÑA¼ÑA¼ÑA¼ÑA¼ÑA¼ÑA¼ÑA¼ÑA¼ÑA¼ÑA¼ÑA¼ÑA¼ÑA¼ÑA¼ÑA¼ÑA¼ÑA¼ÑA¼ÑA¼ÑA¼ÑA¼ÑA¼ÑA¼ÑA¼ÑA¼ÑA¼ÑA¼ÑA¼ÑA¼ÑA¼ÑA¼ÑA¼ÑA¼ÑA¼ÑA¼ÑA¼ÑA¼ÑA¼ÑA¼ÑA¼ÑA¼ÑA¼ÑA¼ÑA¼ÑA¼ÑA¼ÑA¼ÑA¼ÑA¼ÑA¼ÑA¼ÑA¼ÑA¼ÑA¼ÑA¼ÑA¼ÑA¼ÑA¼ÑA¼ÑA¼ÑA¼ÑA¼ÑA¼ÑA¼ÑA¼ÑA¼ÑA¼ÑA¼ÑA¼ÑA¼ÑA¼ÑA¼ÑA¼ÑA¼ÑA¼ÑA¼ÑA¼ÑA¼ÑA¼ÑA¼ÑA¼ÑA¼ÑA¼ÑA¼ÑA¼ÑA¼ÑA¼ÑA¼ÑA¼ÑA¼ÑA¼ÑA¼ÑA¼ÑA¼ÑA¼ÑA¼ÑA¼ÑA¼ÑA¼ÑA¼ÑA¼ÑA¼ÑA¼ÑA¼ÑA¼ÑA¼ÑA¼ÑA¼ÑA¼ÑA¼ÑA¼ÑA¼ÑA¼ÑA¼ÑA¼ÑA¼ÑA¼ÑA¼ÑA¼ÑA¼ÑA¼ÑA¼ÑA¼ÑA¼ÑA¼ÑA¼ÑA¼ÑA¼ÑA¼ÑA¼ÑA¼ÑA¼ÑA¼ÑA¼ÑA¼ÑA¼ÑA¼ÑA¼ÑA¼ÑA¼ÑA¼ÑA¼ÑA¼ÑA¼ÑA¼ÑA¼ÑA¼ÑA¼ÑA¼ÑA¼ÑA¼ÑA¼ÑA¼ÑA¼ÑA¼ÑA¼ÑA¼ÑA¼ÑA¼ÑA¼ÑA¼ÑA¼ÑA¼ÑA¼ÑA¼ÑA¼ÑA¼ÑA¼ÑA¼ÑA¼ÑA¼ÑA¼ÑA¼ÑA¼ÑA¼ÑA¼ÑA¼ÑA¼ÑA¼ÑA¼ÑA¼ÑA¼ÑA¼ÑA¼ÑA¼ÑA¼ÑA¼ÑA¼ÑA¼ÑA¼ÑA¼ÑA¼ÑA¼ÑA¼ÑA¼ÑA¼ÑA¼ÑA¼ÑA¼ÑA¼ÑA¼ÑA¼ÑA¼ÑA¼ÑA¼ÑA¼ÑA¼ÑA¼ÑA¼ÑA¼ÑA¼ÑA¼ÑA¼ÑA¼ÑA¼ÑA¼ÑA¼ÑA¼ÑA¼ÑA¼ÑA¼ÑA¼ÑA¼ÑA¼ÑA¼ÑA¼ÑA¼ÑA¼ÑA¼ÑA¼ÑA¼ÑA¼ÑA¼ÑA¼ÑA¼ÑA¼ÑA¼ÑA¼ÑA¼ÑA¼ÑA¼ÑA¼ÑA¼ÑA¼ÑA¼ÑA¼ÑA¼ÑA¼ÑA¼ÑA¼ÑA¼ÑA¼ÑA¼ÑA¼ÑA¼ÑA¼ÑA¼ÑA¼ÑA¼ÑA¼ÑA¼ÑA¼ÑA¼ÑA¼ÑA¼ÑA¼ÑA¼ÑA¼ÑA¼ÑA¼ÑA¼ÑA¼ÑA¼ÑA¼ÑA¼ÑA¼ÑA¼ÑA¼ÑA¼ÑA¼ÑA¼ÑA¼ÑA¼ÑA¼ÑA¼ÑA¼ÑA¼ÑA¼ÑA¼ÑA¼ÑA¼ÑA¼ÑA¼ÑA¼ÑA¼ÑA¼ÑA¼ÑA¼ÑA¼ÑA¼ÑA¼ÑA¼ÑA¼ÑA¼ÑA¼ÑA¼ÑA¼ÑA¼ÑA¼ÑA¼ÑA¼ÑA¼ÑA¼ÑA¼ÑA¼ÑA¼ÑA¼ÑA¼ÑA¼ÑA¼ÑA¼ÑA¼ÑA¼ÑA¼ÑA¼ÑA¼ÑA¼ÑA¼ÑA¼ÑA¼ÑA¼ÑA¼ÑA¼ÑA¼ÑA¼ÑA¼ÑA¼ÑA¼ÑA¼ÑA¼ÑA¼ÑA¼ÑA¼ÑA¼ÑA¼ÑA¼ÑA¼ÑA¼ÑA¼ÑA¼ÑA¼ÑA¼ÑA¼ÑA¼ÑA¼ÑA¼ÑA¼ÑA¼ÑA¼ÑA¼ÑA¼ÑA¼ÑA¼ÑA¼ÑA¼ÑA¼ÑA¼ÑA¼ÑA¼ÑA¼ÑA¼ÑA¼ÑA¼ÑA¼ÑA¼ÑA¼ÑA¼ÑA¼ÑA¼ÑA¼ÑA¼ÑA¼ÑA¼ÑA¼ÑA¼ÑA¼ÑA¼ÑA¼ÑA¼ÑA¼ÑA¼ÑA¼ÑA¼ÑA¼ÑA¼ÑA¼ÑA¼ÑA¼ÑA¼ÑA¼ÑA¼ÑA¼ÑA¼ÑA¼ÑA¼ÑA¼ÑA¼ÑA¼ÑA¼ÑA¼ÑA¼ÑA¼ÑA¼ÑA¼ÑA¼ÑA¼ÑA¼ÑA¼ÑA¼ÑA¼ÑA¼ÑA¼ÑA¼ÑA¼ÑA¼ÑA¼ÑA¼ÑA¼ÑA¼ÑA¼ÑA¼ÑA¼ÑA¼ÑA¼ÑA¼ÑA¼ÑA¼ÑA¼ÑA¼ÑA¼ÑA¼ÑA¼ÑA¼ÑA¼ÑA¼ÑA¼ÑA¼ÑA¼ÑA¼ÑA¼ÑA¼ÑA¼ÑA¼ÑA¼ÑA¼ÑA¼ÑA¼ÑA¼ÑA¼ÑA¼ÑA¼ÑA¼ÑA¼ÑA¼ÑA¼ÑA¼ÑA¼ÑA¼ÑA¼ÑA¼ÑA¼ÑA¼ÑA¼ÑA¼ÑA¼ÑA¼ÑA¼ÑA¼ÑA¼ÑA¼ÑA¼ÑA¼ÑA¼ÑA¼ÑA¼ÑA¼ÑA¼ÑA¼ÑA¼ÑA¼ÑA¼ÑA¼ÑA¼ÑA¼ÑA¼ÑA¼ÑA¼ÑA¼ÑA¼ÑA¼ÑA¼ÑA¼ÑA¼ÑA¼ÑA¼ÑA¼ÑA¼ÑA¼ÑA¼ÑA¼ÑA¼ÑA¼ÑA¼ÑA¼ÑA¼ÑA¼ÑA¼ÑA¼ÑA¼ÑA¼ÑA¼ÑA¼ÑA¼ÑA¼ÑA¼ÑA¼ÑA¼ÑA¼ÑA¼ÑA¼ÑA¼ÑA¼ÑA¼ÑA¼ÑA¼ÑA¼ÑA¼ÑA¼ÑA¼ÑA¼ÑA¼ÑA¼ÑA¼ÑA¼ÑA¼ÑA¼ÑA¼ÑA¼ÑA¼ÑA¼ÑA¼ÑA¼ÑA¼ÑA¼ÑA¼ÑA¼ÑA¼ÑA¼ÑA¼ÑA¼ÑA¼ÑA¼ÑA¼ÑA¼ÑA¼ÑA¼ÑA¼ÑA¼ÑA¼ÑA¼ÑA¼ÑA¼ÑA¼ÑA¼ÑA¼ÑA¼ÑA¼ÑA¼ÑA¼ÑA¼ÑA¼ÑA¼ÑA¼ÑA¼ÑA¼ÑA¼ÑA¼ÑA¼ÑA¼ÑA¼ÑA¼ÑA¼ÑA¼ÑA¼ÑA¼ÑA¼ÑA¼ÑA¼ÑA¼ÑA¼ÑA¼ÑA¼ÑA¼ÑA¼ÑA¼ÑA¼ÑA¼ÑA¼ÑA¼ÑA¼ÑA¼ÑA¼ÑA¼ÑA¼ÑA¼ÑA¼ÑA¼ÑA¼ÑA¼ÑA¼ÑA¼ÑA¼ÑA¼ÑA¼ÑA¼ÑA¼ÑA¼ÑA¼ÑA¼ÑA¼ÑA¼ÑA¼ÑA¼ÑA¼ÑA¼ÑA¼ÑA¼ÑA¼ÑA¼ÑA¼ÑA¼ÑA¼ÑA¼ÑA¼ÑA¼ÑA¼ÑA¼ÑA¼ÑA¼ÑA¼ÑA¼ÑA¼ÑA¼ÑA¼ÑA¼ÑA¼ÑA¼ÑA¼ÑA¼ÑA¼ÑA¼ÑA¼ÑA¼ÑA¼ÑA¼ÑA¼ÑA¼ÑA¼ÑA¼ÑA¼ÑA¼ÑA¼ÑA¼ÑA¼ÑA¼ÑA¼ÑA¼ÑA¼ÑA¼ÑA¼ÑA¼ÑA¼ÑA¼ÑA¼ÑA¼ÑA¼ÑA¼ÑA¼ÑA¼ÑA¼ÑA¼ÑA¼ÑA¼ÑA¼ÑA¼ÑA¼ÑA¼ÑA¼ÑA¼ÑA¼ÑA¼ÑA¼ÑA¼ÑA¼ÑA¼ÑA¼ÑA¼ÑA¼ÑA¼ÑA¼ÑA¼ÑA¼ÑA¼ÑA¼ÑA¼ÑA¼ÑA¼ÑA¼ÑA¼ÑA¼ÑA¼ÑA¼ÑA¼ÑA¼ÑA¼ÑA¼ÑA¼ÑA¼ÑA¼ÑA¼ÑA¼ÑA¼ÑA¼ÑA¼ÑA¼ÑA¼ÑA¼ÑA¼ÑA¼ÑA¼ÑA¼ÑA¼ÑA¼ÑA¼ÑA¼ÑA¼ÑA¼ÑA¼ÑA¼ÑA¼ÑA¼ÑA¼ÑA¼ÑA¼ÑA¼ÑA¼ÑA¼ÑA¼ÑA¼ÑA¼ÑA¼ÑA¼ÑA¼ÑA¼ÑA¼ÑA¼ÑA¼ÑA¼ÑA¼ÑA¼ÑA¼ÑA¼ÑA¼ÑA¼ÑA¼ÑA¼ÑA¼ÑA¼ÑA¼ÑA¼ÑA¼ÑA¼ÑA¼ÑA¼ÑA¼ÑA¼ÑA¼ÑA¼ÑA¼ÑA¼ÑA¼ÑA¼ÑA¼ÑA¼ÑA¼ÑA¼ÑA¼ÑA¼ÑA¼ÑA¼ÑA¼ÑA¼ÑA¼ÑA¼ÑA¼ÑA¼ÑA¼ÑA¼ÑA¼ÑA¼ÑA¼ÑA¼ÑA¼ÑA¼ÑA¼ÑA¼ÑA¼ÑA¼ÑA¼ÑA¼ÑA¼ÑA¼ÑA¼ÑA¼ÑA¼ÑA¼ÑA¼ÑA¼ÑA¼ÑA¼ÑA¼ÑA¼ÑA¼ÑA¼ÑA¼ÑA¼ÑA¼ÑA¼ÑA¼ÑA¼ÑA¼ÑA¼ÑA¼ÑA¼ÑA¼ÑA¼ÑA¼ÑA¼ÑA¼ÑA¼ÑA¼ÑA¼ÑA¼ÑA¼ÑA¼ÑA¼ÑA¼ÑA¼ÑA¼ÑA¼ÑA¼ÑA¼ÑA¼ÑA¼ÑA¼ÑA¼ÑA¼ÑA¼ÑA¼ÑA¼ÑA¼ÑA¼ÑA¼ÑA¼ÑA¼ÑA¼ÑA¼ÑA¼ÑA¼ÑA¼ÑA¼ÑA¼ÑA¼ÑA¼ÑA¼ÑA¼ÑA¼ÑA¼ÑA¼ÑA¼ÑA¼ÑA¼ÑA¼ÑA¼ÑA¼ÑA¼ÑA¼ÑA¼ÑA¼ÑA¼ÑA¼ÑA¼ÑA¼ÑA¼ÑA¼ÑA¼ÑA¼ÑA¼ÑA¼ÑA¼ÑA¼ÑA¼ÑA¼ÑA¼ÑA¼ÑA¼ÑA¼ÑA¼ÑA¼ÑA¼ÑA¼ÑA¼ÑA¼ÑA¼ÑA¼ÑA¼ÑA¼ÑA¼ÑA¼ÑA¼ÑA¼ÑA¼ÑA¼ÑA¼ÑA¼ÑA¼ÑA¼ÑA¼ÑA¼ÑA¼ÑA¼ÑA¼ÑA¼ÑA¼ÑA¼ÑA¼ÑA¼ÑA¼ÑA¼ÑA¼ÑA¼ÑA¼ÑA¼ÑA¼ÑA¼ÑA¼ÑA¼ÑA¼ÑA¼ÑA¼ÑA¼ÑA¼ÑA¼ÑA¼ÑA¼ÑA¼ÑA¼ÑA¼ÑA¼ÑA¼ÑA¼ÑA¼ÑA¼ÑA¼ÑA¼ÑA¼ÑA¼ÑA¼ÑA¼ÑA¼ÑA¼ÑA¼ÑA¼ÑA¼ÑA¼ÑA¼ÑA¼ÑA¼ÑA¼ÑA¼ÑA¼ÑA¼ÑA¼ÑA¼ÑA¼ÑA¼ÑA¼ÑA¼ÑA¼ÑA¼ÑA¼ÑA¼ÑA¼ÑA¼ÑA¼ÑA¼ÑA¼ÑA¼ÑA¼ÑA¼ÑA¼ÑA¼ÑA¼ÑA¼ÑA¼ÑA¼ÑA¼ÑA¼ÑA¼ÑA¼ÑA¼ÑA¼ÑA¼ÑA¼ÑA¼ÑA¼ÑA¼ÑA¼ÑA¼ÑA¼ÑA¼ÑA¼ÑA¼ÑA¼ÑA¼ÑA¼ÑA¼ÑA¼ÑA¼ÑA¼ÑA¼ÑA¼ÑA¼ÑA¼ÑA¼ÑA¼ÑA¼ÑA¼ÑA¼ÑA¼ÑA¼ÑA¼ÑA¼ÑA¼ÑA¼ÑA¼ÑA¼ÑA¼ÑA¼ÑA¼ÑA¼ÑA¼ÑA¼ÑA¼ÑA¼ÑA¼ÑA¼ÑA¼ÑA¼ÑA¼ÑA¼ÑA¼ÑA¼ÑA¼ÑA¼ÑA¼ÑA¼ÑA¼ÑA¼ÑA¼ÑA¼ÑA¼ÑA¼ÑA¼ÑA¼ÑA¼ÑA¼ÑA¼ÑA¼ÑA¼ÑA¼ÑA¼ÑA¼ÑA¼ÑA¼ÑA¼ÑA¼ÑA¼ÑA¼ÑA¼ÑA¼ÑA¼ÑA¼ÑA¼ÑA¼ÑA¼ÑA¼ÑA¼ÑA¼ÑA¼ÑA¼ÑA¼ÑA¼ÑA¼ÑA¼ÑA¼ÑA¼ÑA¼ÑA¼ÑA¼ÑA¼ÑA¼ÑA¼ÑA¼ÑA¼ÑA¼ÑA¼ÑA¼ÑA¼ÑA¼ÑA¼ÑA¼ÑA¼ÑA¼ÑA¼ÑA¼ÑA¼ÑA¼ÑA¼ÑA¼ÑA¼ÑA¼ÑA¼ÑA¼ÑA¼ÑA¼ÑA¼ÑA¼ÑA¼ÑA¼ÑA¼ÑA¼ÑA¼ÑA¼ÑA¼ÑA¼ÑA¼ÑA¼ÑA¼ÑA¼ÑA¼ÑA¼ÑA¼ÑA¼ÑA¼ÑA¼ÑA¼ÑA¼ÑA¼ÑA¼ÑA¼ÑA¼ÑA¼ÑA¼ÑA¼ÑA¼ÑA¼ÑA¼ÑA¼ÑA¼ÑA¼ÑA¼ÑA¼ÑA¼ÑA¼ÑA¼ÑA¼ÑA¼ÑA¼ÑA¼ÑA¼ÑA¼ÑA¼ÑA¼ÑA¼ÑA¼ÑA¼ÑA¼ÑA¼ÑA¼ÑA¼ÑA¼ÑA¼ÑA¼ÑA¼ÑA¼ÑA¼ÑA¼ÑA¼ÑA¼ÑA¼ÑA¼ÑA¼ÑA¼ÑA¼ÑA¼ÑA¼ÑA¼ÑA¼ÑA¼ÑA¼ÑA¼ÑA¼ÑA¼ÑA¼ÑA¼ÑA¼ÑA¼ÑA¼ÑA¼ÑA¼ÑA¼ÑA¼ÑA¼ÑA¼ÑA¼ÑA¼ÑA¼ÑA¼ÑA¼ÑA¼ÑA¼ÑA¼ÑA¼ÑA¼ÑA¼ÑA¼ÑA¼ÑA¼ÑA¼ÑA¼ÑA¼ÑA¼ÑA¼ÑA¼ÑA¼ÑA¼ÑA¼ÑA¼ÑA¼ÑA¼ÑA¼ÑA¼ÑA¼ÑA¼ÑA¼ÑA¼ÑA¼ÑA¼ÑA¼ÑA¼ÑA¼ÑA¼ÑA¼ÑA¼ÑA¼ÑA¼ÑA¼ÑA¼ÑA¼ÑA¼ÑA¼ÑA¼ÑA¼ÑA¼ÑA¼ÑA¼ÑA¼ÑA¼ÑA¼ÑA¼ÑA¼ÑA¼ÑA¼ÑA¼ÑA¼ÑA¼ÑA¼ÑA¼ÑA¼ÑA¼ÑA¼ÑA¼ÑA¼ÑA¼ÑA¼ÑA¼ÑA¼ÑA¼ÑA¼ÑA¼ÑA¼ÑA¼ÑA¼ÑA¼ÑA¼ÑA¼ÑA¼ÑA¼ÑA¼ÑA¼ÑA¼ÑA¼ÑA¼ÑA¼ÑA¼ÑA¼ÑA¼ÑA¼ÑA¼ÑA¼ÑA¼ÑA¼ÑA¼ÑA¼ÑA¼ÑA¼ÑA¼ÑA¼ÑA¼ÑA¼ÑA¼ÑA¼ÑA¼ÑA¼ÑA¼ÑA¼ÑA¼ÑA¼ÑA¼ÑA¼ÑA¼ÑA¼ÑA¼ÑA¼ÑA¼ÑA¼ÑA¼ÑA¼ÑA¼ÑA¼ÑA¼ÑA¼ÑA¼ÑA¼ÑA¼ÑA¼ÑA¼ÑA¼ÑA¼ÑA¼ÑA¼ÑA¼ÑA¼ÑA¼ÑA¼ÑA¼ÑA¼ÑA¼ÑA¼ÑA¼ÑA¼ÑA¼ÑA¼ÑA¼ÑA¼ÑA¼ÑA¼ÑA¼ÑA¼ÑA¼ÑA¼ÑA¼ÑA¼ÑA¼ÑA¼ÑA¼ÑA¼ÑA¼ÑA¼ÑA¼ÑA¼ÑA¼ÑA¼ÑA¼ÑA¼ÑA¼ÑA¼ÑA¼ÑA¼ÑA¼ÑA¼ÑA¼ÑA¼ÑA¼ÑA¼ÑA¼ÑA¼ÑA¼ÑA¼ÑA¼ÑA¼ÑA¼ÑA¼ÑA¼ÑA¼ÑA¼ÑA¼ÑA¼ÑA¼ÑA¼ÑA¼ÑA¼ÑA¼ÑA¼ÑA¼ÑA¼ÑA¼ÑA¼ÑA¼ÑA¼ÑA¼ÑA¼ÑA¼ÑA¼ÑA¼ÑA¼ÑA¼ÑA¼ÑA¼ÑA¼ÑA¼ÑA¼ÑA¼ÑA¼ÑA¼ÑA¼ÑA¼ÑA¼ÑA¼ÑA¼ÑA¼ÑA¼ÑA¼ÑA¼ÑA¼ÑA¼ÑA¼ÑA¼ÑA¼ÑA¼ÑA¼ÑA¼ÑA¼ÑA¼ÑA¼ÑA¼ÑA¼ÑA¼ÑA¼ÑA¼ÑA¼ÑA¼ÑA¼ÑA¼ÑA¼ÑA¼ÑA¼ÑA¼ÑA¼ÑA¼ÑA¼ÑA¼ÑA¼ÑA¼ÑA¼ÑA¼ÑA¼ÑA¼ÑA¼ÑA¼ÑA¼ÑA¼ÑA¼ÑA¼ÑA¼ÑA¼ÑA¼ÑA¼ÑA¼ÑA¼ÑA¼ÑA¼ÑA¼ÑA¼ÑA¼ÑA¼ÑA¼ÑA¼ÑA¼ÑA¼ÑA¼ÑA¼ÑA¼ÑA¼ÑA¼ÑA¼ÑA¼ÑA¼ÑA¼ÑA¼ÑA¼ÑA¼ÑA¼ÑA¼ÑA¼ÑA¼ÑA¼ÑA¼ÑA¼ÑA¼ÑA¼ÑA¼ÑA¼ÑA¼ÑA¼ÑA¼ÑA¼ÑA¼ÑA¼ÑA¼ÑA¼ÑA¼ÑA¼ÑA¼ÑA¼ÑA¼ÑA¼ÑA¼ÑA¼ÑA¼ÑA¼ÑA¼ÑA¼ÑA¼ÑA¼ÑA¼ÑA¼ÑA¼ÑA¼ÑA¼ÑA¼ÑA¼ÑA¼ÑA¼ÑA¼ÑA¼ÑA¼ÑA¼ÑA¼ÑA¼ÑA¼ÑA¼ÑA¼ÑA¼ÑA¼ÑA¼ÑA¼ÑA¼ÑA¼ÑA¼ÑA¼ÑA¼ÑA¼ÑA¼ÑA¼ÑA¼ÑA¼ÑA¼ÑA¼ÑA¼ÑA¼ÑA¼ÑA¼ÑA¼ÑA¼ÑA¼ÑA¼ÑA¼ÑA¼ÑA¼ÑA¼ÑA¼ÑA¼ÑA¼ÑA¼ÑA¼ÑA¼ÑA¼ÑA¼ÑA¼ÑA¼ÑA¼ÑA¼ÑA¼ÑA¼ÑA¼ÑA¼ÑA¼ÑA¼ÑA¼ÑA¼ÑA¼ÑA¼ÑA¼ÑA¼ÑA¼ÑA¼ÑA¼ÑA¼ÑA¼ÑA¼ÑA¼ÑA¼ÑA¼ÑA¼ÑA¼ÑA¼ÑA¼ÑA¼ÑA¼ÑA¼ÑA¼ÑA¼ÑA¼ÑA¼ÑA¼ÑA¼ÑA¼ÑA¼ÑA¼ÑA¼ÑA¼ÑA¼ÑA¼ÑA¼ÑA¼ÑA¼ÑA¼ÑA¼ÑA¼ÑA¼ÑA¼ÑA¼ÑA¼ÑA¼ÑA¼ÑA¼ÑA¼ÑA¼ÑA¼ÑA¼ÑA¼ÑA¼ÑA¼ÑA¼ÑA¼ÑA¼ÑA¼ÑA¼ÑA¼ÑA¼ÑA¼ÑA¼ÑA¼ÑA¼ÑA¼ÑA¼ÑA¼ÑA¼ÑA¼ÑA¼ÑA¼ÑA¼ÑA¼ÑA¼ÑA¼ÑA¼ÑA¼ÑA¼ÑA¼ÑA¼ÑA¼ÑA¼ÑA¼ÑA¼ÑA¼ÑA¼ÑA¼ÑA¼ÑA¼ÑA¼ÑA¼ÑA¼ÑA¼ÑA¼ÑA¼ÑA¼ÑA¼ÑA¼ÑA¼ÑA¼ÑA¼ÑA¼ÑA¼ÑA¼ÑA¼ÑA¼ÑA¼ÑA¼ÑA¼ÑA¼ÑA¼ÑA¼ÑA¼ÑA¼ÑA¼ÑA¼ÑA¼ÑA¼ÑA¼ÑA¼ÑA¼ÑA¼ÑA¼ÑA¼ÑA¼ÑA¼ÑA¼ÑA¼ÑA¼ÑA¼ÑA¼ÑA¼ÑA¼ÑA¼ÑA¼ÑA¼ÑA¼ÑA¼ÑA¼ÑA¼ÑA¼ÑA¼ÑA¼ÑA¼ÑA¼ÑA¼ÑA¼ÑA¼ÑA¼ÑA¼ÑA¼ÑA¼ÑA¼ÑA¼ÑA¼ÑA¼ÑA¼ÑA¼ÑA¼ÑA¼ÑA¼ÑA¼ÑA¼ÑA¼ÑA¼ÑA¼ÑA¼ÑA¼ÑA¼ÑA¼ÑA¼ÑA¼ÑA¼ÑA¼ÑA¼ÑA¼ÑA¼ÑA¼ÑA¼ÑA¼ÑA¼ÑA¼ÑA¼ÑA¼ÑA¼ÑA¼ÑA¼ÑA¼ÑA¼ÑA¼ÑA¼ÑA¼ÑA¼ÑA¼ÑA¼ÑA¼ÑA¼ÑA¼ÑA¼ÑA¼ÑA¼ÑA¼ÑA¼ÑA¼ÑA¼ÑA¼ÑA¼ÑA¼ÑA¼ÑA¼ÑA¼ÑA¼ÑA¼ÑA¼ÑA¼ÑA¼ÑA¼ÑA¼ÑA¼ÑA¼ÑA¼ÑA¼ÑA¼ÑA¼ÑA¼ÑA¼ÑA¼ÑA¼ÑA¼ÑA¼ÑA¼ÑA¼ÑA¼ÑA¼ÑA¼ÑA¼ÑA¼ÑA¼ÑA¼ÑA¼ÑA¼ÑA¼ÑA¼ÑA¼ÑA¼ÑA¼ÑA¼ÑA¼ÑA¼ÑA¼ÑA¼ÑA¼ÑA¼ÑA¼ÑA¼ÑA¼ÑA¼ÑA¼ÑA¼ÑA¼ÑA¼ÑA¼ÑA¼ÑA¼ÑA¼ÑA¼ÑA¼ÑA¼ÑA¼ÑA¼ÑA¼ÑA¼ÑA¼ÑA¼ÑA¼ÑA¼ÑA¼ÑA¼ÑA¼ÑA¼ÑA¼ÑA¼ÑA¼ÑA¼ÑA¼ÑA¼ÑA¼ÑA¼ÑA¼ÑA¼ÑA¼ÑA¼ÑA¼ÑA¼ÑA¼ÑA¼ÑA¼ÑA¼ÑA¼ÑA¼ÑA¼ÑA¼ÑA¼ÑA¼ÑA¼ÑA¼ÑA¼ÑA¼ÑA¼ÑA¼ÑA¼ÑA¼ÑA¼ÑA¼ÑA¼ÑA¼ÑA¼ÑA¼ÑA¼ÑA¼ÑA¼ÑA¼ÑA¼ÑA¼ÑA¼ÑA¼ÑA¼ÑA¼ÑA¼ÑA¼ÑA¼ÑA¼ÑA¼ÑA¼ÑA¼ÑA¼ÑA¼ÑA¼ÑA¼ÑA¼ÑA¼ÑA¼ÑA¼ÑA¼ÑA¼ÑA¼ÑA¼ÑA¼ÑA¼ÑA¼ÑA¼ÑA¼ÑA¼ÑA¼ÑA¼ÑA¼ÑA¼ÑA¼ÑA¼ÑA¼ÑA¼ÑA¼ÑA¼ÑA¼ÑA¼ÑA¼ÑA¼ÑA¼ÑA¼ÑA¼ÑA¼ÑA¼ÑA¼ÑA¼ÑA¼ÑA¼ÑA¼ÑA¼ÑA¼ÑA¼ÑA¼ÑA¼ÑA¼ÑA¼ÑA¼ÑA¼ÑA¼ÑA¼ÑA¼ÑA¼ÑA¼ÑA¼ÑA¼ÑA¼ÑA¼ÑA¼ÑA¼ÑA¼ÑA¼ÑA¼ÑA¼ÑA¼ÑA¼ÑA¼ÑA¼ÑA¼ÑA¼ÑA¼ÑA¼ÑA¼ÑA¼ÑA¼ÑA¼ÑA¼ÑA¼ÑA¼ÑA¼ÑA¼ÑA¼ÑA¼ÑA¼ÑA¼ÑA¼ÑA¼ÑA¼ÑA¼ÑA¼ÑA¼ÑA¼ÑA¼ÑA¼ÑA¼ÑA¼ÑA¼ÑA¼ÑA¼ÑA¼ÑA¼ÑA¼ÑA¼ÑA¼ÑA¼ÑA¼ÑA¼ÑA¼ÑA¼ÑA¼ÑA¼ÑA¼ÑA¼ÑA¼ÑA¼ÑA¼ÑA¼ÑA¼ÑA¼ÑA¼ÑA¼ÑA¼ÑA¼ÑA¼ÑA¼ÑA¼ÑA¼ÑA¼ÑA¼ÑA¼ÑA¼ÑA¼ÑA¼ÑA¼ÑA¼ÑA¼ÑA¼ÑA¼ÑA¼ÑA¼ÑA¼ÑA¼ÑA¼ÑA¼ÑA¼ÑA¼ÑA¼ÑA¼ÑA¼ÑA¼ÑA¼ÑA¼ÑA¼ÑA¼ÑA¼ÑA¼ÑA¼ÑA¼ÑA¼ÑA¼ÑA¼ÑA¼ÑA¼ÑA¼ÑA¼ÑA¼ÑA¼ÑA¼ÑA¼ÑA¼ÑA¼ÑA¼ÑA¼ÑA¼ÑA¼ÑA¼ÑA¼ÑA¼ÑA¼ÑA¼ÑA¼ÑA¼ÑA¼ÑA¼ÑA¼ÑA¼ÑA¼ÑA¼ÑA¼ÑA¼ÑA¼ÑA¼ÑA¼ÑA¼ÑA¼ÑA¼ÑA¼ÑA¼ÑA¼ÑA¼ÑA¼ÑA¼ÑA¼ÑA¼ÑA¼ÑA¼ÑA¼ÑA¼ÑA¼ÑA¼ÑA¼ÑA¼ÑA¼ÑA¼ÑA¼ÑA¼ÑA¼ÑA¼ÑA¼ÑA¼ÑA¼ÑA¼ÑA¼ÑA¼ÑA¼ÑA¼ÑA¼ÑA¼ÑA¼ÑA¼ÑA¼ÑA¼ÑA¼ÑA¼ÑA¼ÑA¼ÑA¼ÑA¼ÑA¼ÑA¼ÑA¼ÑA¼ÑA¼ÑA¼ÑA¼ÑA¼ÑA¼ÑA¼ÑA¼ÑA¼ÑA¼ÑA¼ÑA¼ÑA¼ÑA¼ÑA¼ÑA¼ÑA¼ÑA¼ÑA¼ÑA¼ÑA¼ÑA¼ÑA¼ÑA¼ÑA¼ÑA¼ÑA¼ÑA¼ÑA¼ÑA¼ÑA¼ÑA¼ÑA¼ÑA¼ÑA¼ÑA¼ÑA¼ÑA¼ÑA¼ÑA¼ÑA¼ÑA¼ÑA¼ÑA¼ÑA¼ÑA¼ÑA¼ÑA¼ÑA¼ÑA¼ÑA¼ÑA¼ÑA¼ÑA¼ÑA¼ÑA¼ÑA¼ÑA¼ÑA¼ÑA¼ÑA¼ÑA¼ÑA¼ÑA¼ÑA¼ÑA¼ÑA¼ÑA¼ÑA¼ÑA¼ÑA¼ÑA¼ÑA¼ÑA¼ÑA¼ÑA¼ÑA¼ÑA¼ÑA¼ÑA¼ÑA¼ÑA¼ÑA¼ÑA¼ÑA¼ÑA¼ÑA¼ÑA¼ÑA¼ÑA¼ÑA¼ÑA¼ÑA¼ÑA¼ÑA¼ÑA¼ÑA¼ÑA¼ÑA¼ÑA¼ÑA¼ÑA¼ÑA¼ÑA¼ÑA¼ÑA¼ÑA¼ÑA¼ÑA¼ÑA¼ÑA¼ÑA¼ÑA¼ÑA¼ÑA¼ÑA¼ÑA¼ÑA¼ÑA¼ÑA¼ÑA¼ÑA¼ÑA¼ÑA¼ÑA¼ÑA¼ÑA¼ÑA¼ÑA¼ÑA¼ÑA¼ÑA¼ÑA¼ÑA¼ÑA¼ÑA¼ÑA¼ÑA¼ÑA¼ÑA¼ÑA¼ÑA¼ÑA¼ÑA¼ÑA¼ÑA¼ÑA¼ÑA¼ÑA¼ÑA¼ÑA¼ÑA¼ÑA¼ÑA¼ÑA¼ÑA¼ÑA¼ÑA¼ÑA¼ÑA¼ÑA¼ÑA¼ÑA¼ÑA¼ÑA¼ÑA¼ÑA¼ÑA¼ÑA¼ÑA¼ÑA¼ÑA¼ÑA¼ÑA¼ÑA¼ÑA¼ÑA¼ÑA¼ÑA¼ÑA¼ÑA¼ÑA¼ÑA¼ÑA¼ÑA¼ÑA¼ÑA¼ÑA¼ÑA¼ÑA¼ÑA¼ÑA¼ÑA¼ÑA¼ÑA¼ÑA¼ÑA¼ÑA¼ÑA¼ÑA¼ÑA¼ÑA¼ÑA¼ÑA¼ÑA¼ÑA¼ÑA¼ÑA¼ÑA¼ÑA¼ÑA¼ÑA¼ÑA¼ÑA¼ÑA¼ÑA¼ÑA¼ÑA¼ÑA¼ÑA¼ÑA¼ÑA¼ÑA¼ÑA¼ÑA¼ÑA¼ÑA¼ÑA¼ÑA¼ÑA¼ÑA¼ÑA¼ÑA¼ÑA¼ÑA¼ÑA¼ÑA¼ÑA¼ÑA¼ÑA¼ÑA¼ÑA¼ÑA¼ÑA¼ÑA¼ÑA¼ÑA¼ÑA¼ÑA¼ÑA¼ÑA¼ÑA¼ÑA¼ÑA¼ÑA¼ÑA¼ÑA¼ÑA¼ÑA¼ÑA¼ÑA¼ÑA¼ÑA¼ÑA¼ÑA¼ÑA¼ÑA¼ÑA¼ÑA¼ÑA¼ÑA¼ÑA¼ÑA¼ÑA¼ÑA¼ÑA¼ÑA¼ÑA¼ÑA¼ÑA¼ÑA¼ÑA¼ÑA¼ÑA¼ÑA¼ÑA¼ÑA¼ÑA¼ÑA¼ÑA¼ÑA¼ÑA¼ÑA¼ÑA¼ÑA¼ÑA¼ÑA¼ÑA¼ÑA¼ÑA¼ÑA¼ÑA¼ÑA¼ÑA¼ÑA¼ÑA¼ÑA¼ÑA¼ÑA¼ÑA¼ÑA¼ÑA¼ÑA¼ÑA¼ÑA¼ÑA¼ÑA¼ÑA¼ÑA¼ÑA¼ÑA¼ÑA¼ÑA¼ÑA¼ÑA¼ÑA¼ÑA¼ÑA¼ÑA¼ÑA¼ÑA¼ÑA¼ÑA¼ÑA¼ÑA¼ÑA¼ÑA¼ÑA¼ÑA¼ÑA¼ÑA¼ÑA¼ÑA¼ÑA¼ÑA¼ÑA¼ÑA¼ÑA¼ÑA¼ÑA¼ÑA¼ÑA¼ÑA¼ÑA¼ÑA¼ÑA¼ÑA¼ÑA¼ÑA¼ÑA¼ÑA¼ÑA¼ÑA¼ÑA¼ÑA¼ÑA¼ÑA¼ÑA¼ÑA¼ÑA¼ÑA¼ÑA¼ÑA¼ÑA¼ÑA¼ÑA¼ÑA¼ÑA¼ÑA¼ÑA¼ÑA¼ÑA¼ÑA¼ÑA¼ÑA¼ÑA¼ÑA¼ÑA¼ÑA¼ÑA¼ÑA¼ÑA¼ÑA¼ÑA¼ÑA¼ÑA¼ÑA¼ÑA¼ÑA¼ÑA¼ÑA¼ÑA¼ÑA¼ÑA¼ÑA¼ÑA¼ÑA¼ÑA¼ÑA¼ÑA¼ÑA¼ÑA¼ÑA¼ÑA¼ÑA¼ÑA¼ÑA¼ÑA¼ÑA¼ÑA¼ÑA¼ÑA¼ÑA¼ÑA¼ÑA¼ÑA¼ÑA¼ÑA¼ÑA¼ÑA¼ÑA¼ÑA¼ÑA¼ÑA¼ÑA¼ÑA¼ÑA¼ÑA¼ÑA¼ÑA¼ÑA¼ÑA¼ÑA¼ÑA¼ÑA¼ÑA¼ÑA¼ÑA¼ÑA¼ÑA¼ÑA¼ÑA¼ÑA¼ÑA¼ÑA¼ÑA¼ÑA¼ÑA¼ÑA¼ÑA¼ÑA¼ÑA¼ÑA¼ÑA¼ÑA¼ÑA¼ÑA¼ÑA¼ÑA¼ÑA¼ÑA¼ÑA¼ÑA¼ÑA¼ÑA¼ÑA¼ÑA¼ÑA¼ÑA¼ÑA¼ÑA¼ÑA¼ÑA¼ÑA¼ÑA¼ÑA¼ÑA¼ÑA¼ÑA¼ÑA¼ÑA¼ÑA¼ÑA¼ÑA¼ÑA¼ÑA¼ÑA¼ÑA¼ÑA¼ÑA¼ÑA¼ÑA¼ÑA¼ÑA¼ÑA¼ÑA¼ÑA¼ÑA¼ÑA¼ÑA¼ÑA¼ÑA¼ÑA¼ÑA¼ÑA¼ÑA¼ÑA¼ÑA¼ÑA¼ÑA¼ÑA¼ÑA¼ÑA¼ÑA¼ÑA¼ÑA¼ÑA¼ÑA¼ÑA¼ÑA¼ÑA¼ÑA¼ÑA¼ÑA¼ÑA¼ÑA¼ÑA¼ÑA¼ÑA¼ÑA¼ÑA¼ÑA¼ÑA¼ÑA¼ÑA¼ÑA¼ÑA¼ÑA¼ÑA¼ÑA¼ÑA¼ÑA¼ÑA¼ÑA¼ÑA¼ÑA¼ÑA¼ÑA¼ÑA¼ÑA¼ÑA¼ÑA¼ÑA¼ÑA¼ÑA¼ÑA¼ÑA¼ÑA¼ÑA¼ÑA¼ÑA¼ÑA¼ÑA¼ÑA¼ÑA¼ÑA¼ÑA¼ÑA¼ÑA¼ÑA¼ÑA¼ÑA¼ÑA¼ÑA¼ÑA¼ÑA¼ÑA¼ÑA¼ÑA¼ÑA¼ÑA¼ÑA¼ÑA¼ÑA¼ÑA¼ÑA¼ÑA¼ÑA¼ÑA¼ÑA¼ÑA¼ÑA¼ÑA¼ÑA¼ÑA¼ÑA¼ÑA¼ÑA¼ÑA¼ÑA¼ÑA¼ÑA¼ÑA¼ÑA¼ÑA¼ÑA¼ÑA¼ÑA¼ÑA¼ÑA¼ÑA¼ÑA¼ÑA¼ÑA¼ÑA¼ÑA¼ÑA¼ÑA¼ÑA¼ÑA¼ÑA¼ÑA¼ÑA¼ÑA¼ÑA¼ÑA¼ÑA¼ÑA¼ÑA¼ÑA¼ÑA¼ÑA¼ÑA¼ÑA¼ÑA¼ÑA¼ÑA¼ÑA¼ÑA¼ÑA¼ÑA¼ÑA¼ÑA¼ÑA¼ÑA¼ÑA¼ÑA¼ÑA¼ÑA¼ÑA¼ÑA¼ÑA¼ÑA¼ÑA¼ÑA¼ÑA¼ÑA¼ÑA¼ÑA¼ÑA¼ÑA¼ÑA¼ÑA¼ÑA¼ÑA¼ÑA¼ÑA¼ÑA¼ÑA¼ÑA¼ÑA¼ÑA¼ÑA¼ÑA¼ÑA¼ÑA¼ÑA¼ÑA¼ÑA¼ÑA¼ÑA¼ÑA¼ÑA¼ÑA¼ÑA¼ÑA¼ÑA¼ÑA¼ÑA¼ÑA¼ÑA¼ÑA¼ÑA¼ÑA¼ÑA¼ÑA¼ÑA¼ÑA¼ÑA¼ÑA¼ÑA¼ÑA¼ÑA¼ÑA¼ÑA¼ÑA¼ÑA¼ÑA¼ÑA¼ÑA¼ÑA¼ÑA¼ÑA¼ÑA¼ÑA¼ÑA¼ÑA¼ÑA¼ÑA¼ÑA¼ÑA¼ÑA¼ÑA¼ÑA¼ÑA¼ÑA¼ÑA¼ÑA¼ÑA¼ÑA¼ÑA¼ÑA¼ÑA¼ÑA¼ÑA¼ÑA¼ÑA¼ÑA¼ÑA¼ÑA¼ÑA¼ÑA¼ÑA¼ÑA¼ÑA¼ÑA¼ÑA¼ÑA¼ÑA¼ÑA¼ÑA¼ÑA¼ÑA¼ÑA¼ÑA¼ÑA¼ÑA¼ÑA¼ÑA¼ÑA¼ÑA¼ÑA¼ÑA¼ÑA¼ÑA¼ÑA¼ÑA¼ÑA¼ÑA¼ÑA¼ÑA¼ÑA¼ÑA¼ÑA¼ÑA¼ÑA¼ÑA¼ÑA¼ÑA¼ÑA¼ÑA¼ÑA¼ÑA¼ÑA¼ÑA¼ÑA¼ÑA¼ÑA¼ÑA¼ÑA¼ÑA¼ÑA¼ÑA¼ÑA¼ÑA¼ÑA¼ÑA¼ÑA¼ÑA¼ÑA¼ÑA¼ÑA¼ÑA¼ÑA¼ÑA¼ÑA¼ÑA¼ÑA¼ÑA¼ÑA¼ÑA¼ÑA¼ÑA¼ÑA¼ÑA¼ÑA¼ÑA¼ÑA¼ÑA¼ÑA¼ÑA¼ÑA¼ÑA¼ÑA¼ÑA¼ÑA¼ÑA¼ÑA¼ÑA¼ÑA¼ÑA¼ÑA¼ÑA¼ÑA¼ÑA¼ÑA¼ÑA¼ÑA¼ÑA¼ÑA¼ÑA¼ÑA¼ÑA¼ÑA¼ÑA¼ÑA¼ÑA¼ÑA¼ÑA¼ÑA¼ÑA¼ÑA¼ÑA¼ÑA¼ÑA¼ÑA¼ÑA¼ÑA¼ÑA¼ÑA¼ÑA¼ÑA¼ÑA¼ÑA¼ÑA¼ÑA¼ÑA¼ÑA¼ÑA¼ÑA¼ÑA¼ÑA¼ÑA¼ÑA¼ÑA¼ÑA¼ÑA¼ÑA¼ÑA¼ÑA¼ÑA¼ÑA¼ÑA¼ÑA¼ÑA¼ÑA¼ÑA¼ÑA¼ÑA¼ÑA¼ÑA¼ÑA¼ÑA¼ÑA¼ÑA¼ÑA¼ÑA¼ÑA¼ÑA¼ÑA¼ÑA¼ÑA¼ÑA¼ÑA¼ÑA¼ÑA¼ÑA¼ÑA¼ÑA¼ÑA¼ÑA¼ÑA¼ÑA¼ÑA¼ÑA¼ÑA¼ÑA¼ÑA¼ÑA¼ÑA¼ÑA¼ÑA¼ÑA¼ÑA¼ÑA¼ÑA¼ÑA¼ÑA¼ÑA¼ÑA¼ÑA¼ÑA¼ÑA¼ÑA¼ÑA¼ÑA¼ÑA¼ÑA¼ÑA¼ÑA¼ÑA¼ÑA¼ÑA¼ÑA¼ÑA¼ÑA¼ÑA¼ÑA¼ÑA¼ÑA¼ÑA¼ÑA¼ÑA¼ÑA¼ÑA¼ÑA¼ÑA¼ÑA¼ÑA¼ÑA¼ÑA¼ÑA¼ÑA¼ÑA¼ÑA¼ÑA¼ÑA¼ÑA¼ÑA¼ÑA¼ÑA¼ÑA¼ÑA¼ÑA¼ÑA¼ÑA¼ÑA¼ÑA¼ÑA¼ÑA¼ÑA¼ÑA¼ÑA¼ÑA¼ÑA¼ÑA¼ÑA¼ÑA¼ÑA¼ÑA¼ÑA¼ÑA¼ÑA¼ÑA¼ÑA¼ÑA¼ÑA¼ÑA¼ÑA¼ÑA¼ÑA¼ÑA¼ÑA¼ÑA¼ÑA¼ÑA¼ÑA¼ÑA¼ÑA¼ÑA¼ÑA¼ÑA¼ÑA¼ÑA¼ÑA¼ÑA¼ÑA¼ÑA¼ÑA¼ÑA¼ÑA¼ÑA¼ÑA¼ÑA¼ÑA¼ÑA¼ÑA¼ÑA¼ÑA¼ÑA¼ÑA¼ÑA¼ÑA¼ÑA¼ÑA¼ÑA¼ÑA¼ÑA¼ÑA¼ÑA¼ÑA¼ÑA¼ÑA¼ÑA¼ÑA¼ÑA¼ÑA¼ÑA¼ÑA¼ÑA¼ÑA¼ÑA¼ÑA¼ÑA¼ÑA¼ÑA¼ÑA¼ÑA¼ÑA¼ÑA¼ÑA¼ÑA¼ÑA¼ÑA¼ÑA¼ÑA¼ÑA¼ÑA¼ÑA¼ÑA¼ÑA¼ÑA¼ÑA¼ÑA¼ÑA¼ÑA¼ÑA¼ÑA¼ÑA¼ÑA¼ÑA¼ÑA¼ÑA¼ÑA¼ÑA¼ÑA¼ÑA¼ÑA¼ÑA¼ÑA¼ÑA¼ÑA¼ÑA¼ÑA¼ÑA¼ÑA¼ÑA¼ÑA¼ÑA¼ÑA¼ÑA¼ÑA¼ÑA¼ÑA¼ÑA¼ÑA¼ÑA¼ÑA¼ÑA¼ÑA¼ÑA¼ÑA¼ÑA¼ÑA¼ÑA¼ÑA¼ÑA¼ÑA¼ÑA¼ÑA¼ÑA¼ÑA¼ÑA¼ÑA¼ÑA¼ÑA¼ÑA¼ÑA¼ÑA¼ÑA¼ÑA¼ÑA¼ÑA¼ÑA¼ÑA¼ÑA¼ÑA¼ÑA¼ÑA¼ÑA¼ÑA¼ÑA¼ÑA¼ÑA¼ÑA¼ÑA¼ÑA¼ÑA¼ÑA¼ÑA¼ÑA¼ÑA¼ÑA¼ÑA¼ÑA¼ÑA¼ÑA¼ÑA¼ÑA¼ÑA¼ÑA¼ÑA¼ÑA¼ÑA¼ÑA¼ÑA¼ÑA¼ÑA¼ÑA¼ÑA¼ÑA¼ÑA¼ÑA¼ÑA¼ÑA¼ÑA¼ÑA¼ÑA¼ÑA¼ÑA¼ÑA¼ÑA¼ÑA¼ÑA¼ÑA¼ÑA¼ÑA¼ÑA¼ÑA¼ÑA¼ÑA¼ÑA¼ÑA¼ÑA¼ÑA¼ÑA¼ÑA¼ÑA¼ÑA¼ÑA¼ÑA¼ÑA¼ÑA¼ÑA¼ÑA¼ÑA¼ÑA¼ÑA¼ÑA¼ÑA¼ÑA¼ÑA¼ÑA¼ÑA¼ÑA¼ÑA¼ÑA¼ÑA¼ÑA¼ÑA¼ÑA¼ÑA¼ÑA¼ÑA¼ÑA¼ÑA¼ÑA¼ÑA¼ÑA¼ÑA¼ÑA¼ÑA¼ÑA¼ÑA¼ÑA¼ÑA¼ÑA¼ÑA¼ÑA¼ÑA¼ÑA¼ÑA¼ÑA¼ÑA¼ÑA¼ÑA¼ÑA¼ÑA¼ÑA¼ÑA¼ÑA¼ÑA¼ÑA¼ÑA¼ÑA¼ÑA¼ÑA¼ÑA¼ÑA¼ÑA¼ÑA¼ÑA¼ÑA¼ÑA¼ÑA¼ÑA¼ÑA¼ÑA¼ÑA¼ÑA¼ÑA¼ÑA¼ÑA¼ÑA¼ÑA¼ÑA¼ÑA¼ÑA¼ÑA¼ÑA¼ÑA¼ÑA¼ÑA¼ÑA¼ÑA¼ÑA¼ÑA¼ÑA¼ÑA¼ÑA¼ÑA¼ÑA¼ÑA¼ÑA¼ÑA¼ÑA¼ÑA¼ÑA¼ÑA¼ÑA¼ÑA¼ÑA¼ÑA¼ÑA¼ÑA¼ÑA¼ÑA¼ÑA¼ÑA¼ÑA¼ÑA¼ÑA¼ÑA¼ÑA¼ÑA¼ÑA¼ÑA¼ÑA¼ÑA¼ÑA¼ÑA¼ÑA¼ÑA¼ÑA¼ÑA¼ÑA¼ÑA¼ÑA¼ÑA¼ÑA¼ÑA¼ÑA¼ÑA¼ÑA¼ÑA¼ÑA¼ÑA¼ÑA¼ÑA¼ÑA¼ÑA¼ÑA¼ÑA¼ÑA¼ÑA¼ÑA¼ÑA¼ÑA¼ÑA¼ÑA¼ÑA¼ÑA¼ÑA¼ÑA¼ÑA¼ÑA¼ÑA¼ÑA¼ÑA¼ÑA¼ÑA¼ÑA¼ÑA¼ÑA¼ÑA¼ÑA¼ÑA¼ÑA¼ÑA¼ÑA¼ÑA¼ÑA¼ÑA¼ÑA¼ÑA¼ÑA¼ÑA¼ÑA¼ÑA¼ÑA¼ÑA¼ÑA¼ÑA¼ÑA¼ÑA¼ÑA¼ÑA¼ÑA¼ÑA¼ÑA¼ÑA¼ÑA¼ÑA¼ÑA¼ÑA¼ÑA¼ÑA¼ÑA¼ÑA¼ÑA¼ÑA¼ÑA¼ÑA¼ÑA¼ÑA¼ÑA¼ÑA¼ÑA¼ÑA¼ÑA¼ÑA¼ÑA¼ÑA¼ÑA¼ÑA¼ÑA¼ÑA¼ÑA¼ÑA¼ÑA¼ÑA¼ÑA¼ÑA¼ÑA¼ÑA¼ÑA¼ÑA¼ÑA¼ÑA¼ÑA¼ÑA¼ÑA¼ÑA¼ÑA¼ÑA¼ÑA¼ÑA¼ÑA¼ÑA¼ÑA¼ÑA¼ÑA¼ÑA¼ÑA¼ÑA¼ÑA¼ÑA¼ÑA¼ÑA¼ÑA¼ÑA¼ÑA¼ÑA¼ÑA¼ÑA¼ÑA¼ÑA¼ÑA¼ÑA¼ÑA¼ÑA¼ÑA¼ÑA¼ÑA¼ÑA¼ÑA¼ÑA¼ÑA¼ÑA¼ÑA¼ÑA¼ÑA¼ÑA¼ÑA¼ÑA¼ÑA¼ÑA¼ÑA¼ÑA¼ÑA¼ÑA¼ÑA¼ÑA¼ÑA¼ÑA¼ÑA¼ÑA¼ÑA¼ÑA¼ÑA¼ÑA¼ÑA¼ÑA¼ÑA¼ÑA¼ÑA¼ÑA¼ÑA¼ÑA¼ÑA¼ÑA¼ÑA¼ÑA¼ÑA¼ÑA¼ÑA¼ÑA¼ÑA¼ÑA¼ÑA¼ÑA¼ÑA¼ÑA¼ÑA¼ÑA¼ÑA¼ÑA¼ÑA¼ÑA¼ÑA¼ÑA¼ÑA¼ÑA¼ÑA¼ÑA¼ÑA¼ÑA¼ÑA¼ÑA¼ÑA¼ÑA¼ÑA¼ÑA¼ÑA¼ÑA¼ÑA¼ÑA¼ÑA¼ÑA¼ÑA¼ÑA¼ÑA¼ÑA¼ÑA¼ÑA¼ÑA¼ÑA¼ÑA¼ÑA¼ÑA¼ÑA¼ÑA¼ÑA¼ÑA¼ÑA¼ÑA¼ÑA¼ÑA¼ÑA¼ÑA¼ÑA¼ÑA¼ÑA¼ÑA¼ÑA¼ÑA¼ÑA¼ÑA¼ÑA¼ÑA¼ÑA¼ÑA¼ÑA¼ÑA¼ÑA¼ÑA¼ÑA¼ÑA¼ÑA¼ÑA¼ÑA¼ÑA¼ÑA¼ÑA¼ÑA¼ÑA¼ÑA¼ÑA¼ÑA¼ÑA¼ÑA¼ÑA¼ÑA¼ÑA¼ÑA¼ÑA¼ÑA¼ÑA¼ÑA¼ÑA¼ÑA¼ÑA¼ÑA¼ÑA¼ÑA¼ÑA¼ÑA¼ÑA¼ÑA¼ÑA¼ÑA¼ÑA¼ÑA¼ÑA¼ÑA¼ÑA¼ÑA¼ÑA¼ÑA¼ÑA¼ÑA¼ÑA¼ÑA¼ÑA¼ÑA¼ÑA¼ÑA¼ÑA¼ÑA¼ÑA¼ÑA¼ÑA¼ÑA¼ÑA¼ÑA¼ÑA¼ÑA¼ÑA¼ÑA¼ÑA¼ÑA¼ÑA¼ÑA¼ÑA¼ÑA¼ÑA¼ÑA¼ÑA¼ÑA¼ÑA¼ÑA¼ÑA¼ÑA¼ÑA¼ÑA¼ÑA¼ÑA¼ÑA¼ÑA¼ÑA¼ÑA¼ÑA¼ÑA¼ÑA¼ÑA¼ÑA¼ÑA¼ÑA¼ÑA¼ÑA¼ÑA¼ÑA¼ÑA¼ÑA¼ÑA¼ÑA¼ÑA¼ÑA¼ÑA¼ÑA¼ÑA¼ÑA¼ÑA¼ÑA¼ÑA¼ÑA¼ÑA¼ÑA¼ÑA¼ÑA¼ÑA¼ÑA¼ÑA¼ÑA¼ÑA¼ÑA¼ÑA¼ÑA¼ÑA¼ÑA¼ÑA¼ÑA¼ÑA¼ÑA¼ÑA¼ÑA¼ÑA¼ÑA¼ÑA¼ÑA¼ÑA¼ÑA¼ÑA¼ÑA¼ÑA¼ÑA¼ÑA¼ÑA¼ÑA¼ÑA¼ÑA¼ÑA¼ÑA¼ÑA¼ÑA¼ÑA¼ÑA¼ÑA¼ÑA¼ÑA¼ÑA¼ÑA¼ÑA¼ÑA¼ÑA¼ÑA¼ÑA¼ÑA¼ÑA¼ÑA¼ÑA¼ÑA¼ÑA¼ÑA¼ÑA¼ÑA¼ÑA¼ÑA¼ÑA¼ÑA¼ÑA¼ÑA¼ÑA¼ÑA¼ÑA¼ÑA¼ÑA¼ÑA¼ÑA¼ÑA¼ÑA¼ÑA¼ÑA¼ÑA¼ÑA¼ÑA¼ÑA¼ÑA¼ÑA¼ÑA¼ÑA¼ÑA¼ÑA¼ÑA¼ÑA¼ÑA¼ÑA¼ÑA¼ÑA¼ÑA¼ÑA¼ÑA¼ÑA¼ÑA¼ÑA¼ÑA¼ÑA¼ÑA¼ÑA¼ÑA¼ÑA¼ÑA¼ÑA¼ÑA¼ÑA¼ÑA¼ÑA¼ÑA¼ÑA¼ÑA¼ÑA¼ÑA¼ÑA¼ÑA¼ÑA¼ÑA¼ÑA¼ÑA¼ÑA¼ÑA¼ÑA¼ÑA¼ÑA¼ÑA¼ÑA¼ÑA¼ÑA¼ÑA¼ÑA¼ÑA¼ÑA¼ÑA¼ÑA¼ÑA¼ÑA¼ÑA¼ÑA¼ÑA¼ÑA¼ÑA¼ÑA¼ÑA¼ÑA¼ÑA¼ÑA¼ÑA¼ÑA¼ÑA¼ÑA¼ÑA¼ÑA¼ÑA¼ÑA¼ÑA¼ÑA¼ÑA¼ÑA¼ÑA¼ÑA¼ÑA¼ÑA¼ÑA¼ÑA¼ÑA¼ÑA¼ÑA¼ÑA¼ÑA¼ÑA¼ÑA¼ÑA¼ÑA¼ÑA¼ÑA¼ÑA¼ÑA¼ÑA¼ÑA¼ÑA¼ÑA¼ÑA¼ÑA¼ÑA¼ÑA¼ÑA¼ÑA¼ÑA¼ÑA¼ÑA¼ÑA¼ÑA¼ÑA¼ÑA¼ÑA¼ÑA¼ÑA¼ÑA¼ÑA¼ÑA¼ÑA¼ÑA¼ÑA¼ÑA¼ÑA¼ÑA¼ÑA¼ÑA¼ÑA¼ÑA¼ÑA¼ÑA¼ÑA¼ÑA¼ÑA¼ÑA¼ÑA¼ÑA¼ÑA¼ÑA¼ÑA¼ÑA¼ÑA¼ÑA¼ÑA¼ÑA¼ÑA¼ÑA¼ÑA¼ÑA¼ÑA¼ÑA¼ÑA¼ÑA¼ÑA¼ÑA¼ÑA¼ÑA¼ÑA¼ÑA¼ÑA¼ÑA¼ÑA¼ÑA¼ÑA¼ÑA¼ÑA¼ÑA¼ÑA¼ÑA¼ÑA¼ÑA¼ÑA¼ÑA¼ÑA¼ÑA¼ÑA¼ÑA¼ÑA¼ÑA¼ÑA¼ÑA¼ÑA¼ÑA¼ÑA¼ÑA¼ÑA¼ÑA¼ÑA¼ÑA¼ÑA¼ÑA¼ÑA¼ÑA¼ÑA¼ÑA¼ÑA¼ÑA¼ÑA¼ÑA¼ÑA¼ÑA¼ÑA¼ÑA¼ÑA¼ÑA¼ÑA¼ÑA¼ÑA¼ÑA¼ÑA¼ÑA¼ÑA¼ÑA¼ÑA¼ÑA¼ÑA¼ÑA¼ÑA¼ÑA¼ÑA¼ÑA¼ÑA¼ÑA¼ÑA¼ÑA¼ÑA¼ÑA¼ÑA¼ÑA¼ÑA¼ÑA¼ÑA¼ÑA¼ÑA¼ÑA¼ÑA¼ÑA¼ÑA¼ÑA¼ÑA¼ÑA¼ÑA¼ÑA¼ÑA¼ÑA¼ÑA¼ÑA¼ÑA¼ÑA¼ÑA¼ÑA¼ÑA¼ÑA¼ÑA¼ÑA¼ÑA¼ÑA¼ÑA¼ÑA¼ÑA¼ÑA¼ÑA¼ÑA¼ÑA¼ÑA¼ÑA¼ÑA¼ÑA¼ÑA¼ÑA¼ÑA¼ÑA¼ÑA¼ÑA¼ÑA¼ÑA¼ÑA¼ÑA¼ÑA¼ÑA¼ÑA¼ÑA¼ÑA¼ÑA¼ÑA¼ÑA¼ÑA¼ÑA¼ÑA¼ÑA¼ÑA¼ÑA¼ÑA¼ÑA¼ÑA¼ÑA¼ÑA¼ÑA¼ÑA¼ÑA¼ÑA¼ÑA¼ÑA¼ÑA¼ÑA¼ÑA¼ÑA¼ÑA¼ÑA¼ÑA¼ÑA¼ÑA¼ÑA¼ÑA¼ÑA¼ÑA¼ÑA¼ÑA¼ÑA¼ÑA¼ÑA¼ÑA¼ÑA¼ÑA¼ÑA¼ÑA¼ÑA¼ÑA¼ÑA¼ÑA¼ÑA¼ÑA¼ÑA¼ÑA¼ÑA¼ÑA¼ÑA¼ÑA¼ÑA¼ÑA¼ÑA¼ÑA¼ÑA¼ÑA¼ÑA¼ÑA¼ÑA¼ÑA¼ÑA¼ÑA¼ÑA¼ÑA¼ÑA¼ÑA¼ÑA¼ÑA¼ÑA¼ÑA¼ÑA¼ÑA¼ÑA¼ÑA¼ÑA¼ÑA¼ÑA¼ÑA¼ÑA¼ÑA¼ÑA¼ÑA¼ÑA¼ÑA¼ÑA¼ÑA¼ÑA¼ÑA¼ÑA¼ÑA¼ÑA¼ÑA¼ÑA¼ÑA¼ÑA¼ÑA¼ÑA¼ÑA¼ÑA¼ÑA¼ÑA¼ÑA¼ÑA¼ÑA¼ÑA¼ÑA¼ÑA¼ÑA¼ÑA¼ÑA¼ÑA¼ÑA¼ÑA¼ÑA¼ÑA¼ÑA¼ÑA¼ÑA¼ÑA¼ÑA¼ÑA¼ÑA¼ÑA¼ÑA¼ÑA¼ÑA¼ÑA¼ÑA¼ÑA¼ÑA¼ÑA¼ÑA¼ÑA¼ÑA¼ÑA¼ÑA¼ÑA¼ÑA¼ÑA¼ÑA¼ÑA¼ÑA¼ÑA¼ÑA¼ÑA¼ÑA¼ÑA¼ÑA¼ÑA¼ÑA¼ÑA¼ÑA¼ÑA¼ÑA¼ÑA¼ÑA¼ÑA¼ÑA¼ÑA¼ÑA¼ÑA¼ÑA¼ÑA¼ÑA¼ÑA¼ÑA¼ÑA¼ÑA¼ÑA¼ÑA¼ÑA¼ÑA¼ÑA¼ÑA¼ÑA¼ÑA¼ÑA¼ÑA¼ÑA¼ÑA¼ÑA¼ÑA¼ÑA¼ÑA¼ÑA¼ÑA¼ÑA¼ÑA¼ÑA¼ÑA¼ÑA¼ÑA¼ÑA¼ÑA¼ÑA¼ÑA¼ÑA¼ÑA¼ÑA¼ÑA¼ÑA¼ÑA¼ÑA¼ÑA¼ÑA¼ÑA¼ÑA¼ÑA¼ÑA¼ÑA¼ÑA¼ÑA¼ÑA¼ÑA¼ÑA¼ÑA¼ÑA¼ÑA¼ÑA¼ÑA¼ÑA¼ÑA¼ÑA¼ÑA¼ÑA¼ÑA¼ÑA¼ÑA¼ÑA¼ÑA¼ÑA¼ÑA¼ÑA¼ÑA¼ÑA¼ÑA¼ÑA¼ÑA¼ÑA¼ÑA¼ÑA¼ÑA¼ÑA¼ÑA¼ÑA¼ÑA¼ÑA¼ÑA¼ÑA¼ÑA¼ÑA¼ÑA¼ÑA¼ÑA¼ÑA¼ÑA¼ÑA¼ÑA¼ÑA¼ÑA¼ÑA¼ÑA¼ÑA¼ÑA¼ÑA¼ÑA¼ÑA¼ÑA¼ÑA¼ÑA¼ÑA¼ÑA¼ÑA¼ÑA¼ÑA¼ÑA¼ÑA¼ÑA¼ÑA¼ÑA¼ÑA¼ÑA¼ÑA¼ÑA¼ÑA¼ÑA¼ÑA¼ÑA¼ÑA¼ÑA¼ÑA¼ÑA¼ÑA¼ÑA¼ÑA¼ÑA¼ÑA¼ÑA¼ÑA¼ÑA¼ÑA¼ÑA¼ÑA¼ÑA¼ÑA¼ÑA¼ÑA¼ÑA¼ÑA¼ÑA¼ÑA¼ÑA¼ÑA¼ÑA¼ÑA¼ÑA¼ÑA¼ÑA¼ÑA¼ÑA¼ÑA¼ÑA¼ÑA¼ÑA¼ÑA¼ÑA¼ÑA¼ÑA¼ÑA¼ÑA¼ÑA¼ÑA¼ÑA¼ÑA¼ÑA¼ÑA¼ÑA¼ÑA¼ÑA¼ÑA¼ÑA¼ÑA¼ÑA¼ÑA¼ÑA¼ÑA¼ÑA¼ÑA¼ÑA¼ÑA¼ÑA¼ÑA¼ÑA¼ÑA¼ÑA¼ÑA¼ÑA¼ÑA¼ÑA¼ÑA¼ÑA¼ÑA¼ÑA¼ÑA¼ÑA¼ÑA¼ÑA¼ÑA¼ÑA¼ÑA¼ÑA¼ÑA¼ÑA¼ÑA¼ÑA¼ÑA¼ÑA¼ÑA¼ÑA¼ÑA¼ÑA¼ÑA¼ÑA¼ÑA¼ÑA¼ÑA¼ÑA¼ÑA¼ÑA¼ÑA¼ÑA¼ÑA¼ÑA¼ÑA¼ÑA¼ÑA¼ÑA¼ÑA¼ÑA¼ÑA¼ÑA¼ÑA¼ÑA¼ÑA¼ÑA¼ÑA¼ÑA¼ÑA¼ÑA¼ÑA¼ÑA¼ÑA¼ÑA¼ÑA¼ÑA¼ÑA¼ÑA¼ÑA¼ÑA¼ÑA¼ÑA¼ÑA¼ÑA¼ÑA¼ÑA¼ÑA¼ÑA¼ÑA¼ÑA¼ÑA¼ÑA¼ÑA¼ÑA¼ÑA¼ÑA¼ÑA¼ÑA¼ÑA¼ÑA¼ÑA¼ÑA¼ÑA¼ÑA¼ÑA¼ÑA¼ÑA¼ÑA¼ÑA¼ÑA¼ÑA¼ÑA¼ÑA¼ÑA¼ÑA¼ÑA¼ÑA¼ÑA¼ÑA¼ÑA¼ÑA¼ÑA¼ÑA¼ÑA¼ÑA¼ÑA¼ÑA¼ÑA¼ÑA¼ÑA¼ÑA¼ÑA¼ÑA¼ÑA¼ÑA¼ÑA¼ÑA¼ÑA¼ÑA¼ÑA¼ÑA¼ÑA¼ÑA¼ÑA¼ÑA¼ÑA¼ÑA¼ÑA¼ÑA¼ÑA¼ÑA¼ÑA¼ÑA¼ÑA¼ÑA¼ÑA¼ÑA¼ÑA¼ÑA¼ÑA¼ÑA¼ÑA¼ÑA¼ÑA¼ÑA¼ÑA¼ÑA¼ÑA¼ÑA¼ÑA¼ÑA¼ÑA¼ÑA¼ÑA¼ÑA¼ÑA¼ÑA¼ÑA¼ÑA¼ÑA¼ÑA¼ÑA¼ÑA¼ÑA¼ÑA¼ÑA¼ÑA¼ÑA¼ÑA¼ÑA¼ÑA¼ÑA¼ÑA¼ÑA¼ÑA¼ÑA¼ÑA¼ÑA¼ÑA¼ÑA¼ÑA¼ÑA¼ÑA¼ÑA¼ÑA¼ÑA¼ÑA¼ÑA¼ÑA¼ÑA¼ÑA¼ÑA¼ÑA¼ÑA¼ÑA¼ÑA¼ÑA¼ÑA¼ÑA¼ÑA¼ÑA¼ÑA¼ÑA¼ÑA¼ÑA¼ÑA¼ÑA¼ÑA¼ÑA¼ÑA¼ÑA¼ÑA¼ÑA¼ÑA¼ÑA¼ÑA¼ÑA¼ÑA¼ÑA¼ÑA¼ÑA¼ÑA¼ÑA¼ÑA¼ÑA¼ÑA¼ÑA¼ÑA¼ÑA¼ÑA¼ÑA¼ÑA¼ÑA¼ÑA¼ÑA¼ÑA¼ÑA¼ÑA¼ÑA¼ÑA¼ÑA¼ÑA¼ÑA¼ÑA¼ÑA¼ÑA¼ÑA¼ÑA¼ÑA¼ÑA¼ÑA¼ÑA¼ÑA¼ÑA¼ÑA¼ÑA¼ÑA¼ÑA¼ÑA¼ÑA¼ÑA¼ÑA¼ÑA¼ÑA¼ÑA¼ÑA¼ÑA¼ÑA¼ÑA¼ÑA¼ÑA¼ÑA¼ÑA¼ÑA¼ÑA¼ÑA¼ÑA¼ÑA¼ÑA¼ÑA¼ÑA¼ÑA¼ÑA¼ÑA¼ÑA¼ÑA¼ÑA¼ÑA¼ÑA¼ÑA¼ÑA¼ÑA¼ÑA¼ÑA¼ÑA¼ÑA¼ÑA¼ÑA¼ÑA¼ÑA¼ÑA¼ÑA¼ÑA¼ÑA¼ÑA¼ÑA¼ÑA¼ÑA¼ÑA¼ÑA¼ÑA¼ÑA¼ÑA¼ÑA¼ÑA¼ÑA¼ÑA¼ÑA¼ÑA¼ÑA¼ÑA¼ÑA¼ÑA¼ÑA¼ÑA¼ÑA¼ÑA¼ÑA¼ÑA¼ÑA¼ÑA¼ÑA¼ÑA¼ÑA¼ÑA¼ÑA¼ÑA¼ÑA¼ÑA¼ÑA¼ÑA¼ÑA¼ÑA¼ÑA¼ÑA¼ÑA¼ÑA¼ÑA¼ÑA¼ÑA¼ÑA¼ÑA¼ÑA¼ÑA¼ÑA¼ÑA¼ÑA¼ÑA¼ÑA¼ÑA¼ÑA¼ÑA¼ÑA¼ÑA¼ÑA¼ÑA¼ÑA¼ÑA¼ÑA¼ÑA¼ÑA¼ÑA¼ÑA¼ÑA¼ÑA¼ÑA¼ÑA¼ÑA¼ÑA¼ÑA¼ÑA¼ÑA¼ÑA¼ÑA¼ÑA¼ÑA¼ÑA¼ÑA¼ÑA¼ÑA¼ÑA¼ÑA¼ÑA¼ÑA¼ÑA¼ÑA¼ÑA¼ÑA¼ÑA¼ÑA¼ÑA¼ÑA¼ÑA¼ÑA¼ÑA¼ÑA¼ÑA¼ÑA¼ÑA¼ÑA¼ÑA¼ÑA¼ÑA¼ÑA¼ÑA¼ÑA¼ÑA¼ÑA¼ÑA¼ÑA¼ÑA¼ÑA¼ÑA¼ÑA¼ÑA¼ÑA¼ÑA¼ÑA¼ÑA¼ÑA¼ÑA¼ÑA¼ÑA¼ÑA¼ÑA¼ÑA¼ÑA¼ÑA¼ÑA¼ÑA¼ÑA¼ÑA¼ÑA¼ÑA¼ÑA¼ÑA¼ÑA¼ÑA¼ÑA¼ÑA¼ÑA¼ÑA¼ÑA¼ÑA¼ÑA¼ÑA¼ÑA¼ÑA¼ÑA¼ÑA¼ÑA¼ÑA¼ÑA¼ÑA¼ÑA¼ÑA¼ÑA¼ÑA¼ÑA¼ÑA¼ÑA¼ÑA¼ÑA¼ÑA¼ÑA¼ÑA¼ÑA¼ÑA¼ÑA¼ÑA¼ÑA¼ÑA¼ÑA¼ÑA¼ÑA¼ÑA¼ÑA¼ÑA¼ÑA¼ÑA¼ÑA¼ÑA¼ÑA¼ÑA¼ÑA¼ÑA¼ÑA¼ÑA¼ÑA¼ÑA¼ÑA¼ÑA¼ÑA¼ÑA¼ÑA¼ÑA¼ÑA¼ÑA¼ÑA¼ÑA¼ÑA¼ÑA¼ÑA¼ÑA¼ÑA¼ÑA¼ÑA¼ÑA¼ÑA¼ÑA¼ÑA¼ÑA¼ÑA¼ÑA¼ÑA¼ÑA¼ÑA¼ÑA¼ÑA¼ÑA¼ÑA¼ÑA¼ÑA¼ÑA¼ÑA¼ÑA¼ÑA¼ÑA¼ÑA¼ÑA¼ÑA¼ÑA¼ÑA¼ÑA¼ÑA¼ÑA¼ÑA¼ÑA¼ÑA¼ÑA¼ÑA¼ÑA¼ÑA¼ÑA¼ÑA¼ÑA¼ÑA¼ÑA¼ÑA¼ÑA¼ÑA¼ÑA¼ÑA¼ÑA¼ÑA¼ÑA¼ÑA¼ÑA¼ÑA¼ÑA¼ÑA¼ÑA¼ÑA¼ÑA¼ÑA¼ÑA¼ÑA¼ÑA¼ÑA¼ÑA¼ÑA¼ÑA¼ÑA¼ÑA¼ÑA¼ÑA¼ÑA¼ÑA¼ÑA¼ÑA¼ÑA¼ÑA¼ÑA¼ÑA¼ÑA¼ÑA¼ÑA¼ÑA¼ÑA¼ÑA¼ÑA¼ÑA¼ÑA¼ÑA¼ÑA¼ÑA¼ÑA¼ÑA¼ÑA¼ÑA¼ÑA¼ÑA¼ÑA¼ÑA¼ÑA¼ÑA¼ÑA¼ÑA¼ÑA¼ÑA¼ÑA¼ÑA¼ÑA¼ÑA¼ÑA¼ÑA¼ÑA¼ÑA¼ÑA¼ÑA¼ÑA¼ÑA¼ÑA¼ÑA¼ÑA¼ÑA¼ÑA¼ÑA¼ÑA¼ÑA¼ÑA¼ÑA¼ÑA¼ÑA¼ÑA¼ÑA¼ÑA¼ÑA¼ÑA¼ÑA¼ÑA¼ÑA¼ÑA¼ÑA¼ÑA¼ÑA¼ÑA¼ÑA¼ÑA¼ÑA¼ÑA¼ÑA¼ÑA¼ÑA¼ÑA¼ÑA¼ÑA¼ÑA¼ÑA¼ÑA¼ÑA¼ÑA¼ÑA¼ÑA¼ÑA¼ÑA¼ÑA¼ÑA¼ÑA¼ÑA¼ÑA¼ÑA¼ÑA¼ÑA¼ÑA¼ÑA¼ÑA¼ÑA¼ÑA¼ÑA¼ÑA¼ÑA¼ÑA¼ÑA¼ÑA¼ÑA¼ÑA¼ÑA¼ÑA¼ÑA¼ÑA¼ÑA¼ÑA¼ÑA¼ÑA¼ÑA¼ÑA¼ÑA¼ÑA¼ÑA¼ÑA¼ÑA¼ÑA¼ÑA¼ÑA¼ÑA¼ÑA¼ÑA¼ÑA¼ÑA¼ÑA¼ÑA¼ÑA¼ÑA¼ÑA¼ÑA¼ÑA¼ÑA¼ÑA¼ÑA¼ÑA¼ÑA¼ÑA¼ÑA¼ÑA¼ÑA¼ÑA¼ÑA¼ÑA¼ÑA¼ÑA¼ÑA¼ÑA¼ÑA¼ÑA¼ÑA¼ÑA¼ÑA¼ÑA¼ÑA¼ÑA¼ÑA¼ÑA¼ÑA¼ÑA¼ÑA¼ÑA¼ÑA¼ÑA¼ÑA¼ÑA¼ÑA¼ÑA¼ÑA¼ÑA¼ÑA¼ÑA¼ÑA¼ÑA¼ÑA¼ÑA¼ÑA¼ÑA¼ÑA¼ÑA¼ÑA¼ÑA¼ÑA¼ÑA¼ÑA¼ÑA¼ÑA¼ÑA¼ÑA¼ÑA¼ÑA¼ÑA¼ÑA¼ÑA¼ÑA¼ÑA¼ÑA¼ÑA¼ÑA¼ÑA¼ÑA¼ÑA¼ÑA¼ÑA¼ÑA¼ÑA¼ÑA¼ÑA¼ÑA¼ÑA¼ÑA¼ÑA¼ÑA¼ÑA¼ÑA¼ÑA¼ÑA¼ÑA¼ÑA¼ÑA¼ÑA¼ÑA¼ÑA¼ÑA¼ÑA¼ÑA¼ÑA¼ÑA¼ÑA¼ÑA¼ÑA¼ÑA¼ÑA¼ÑA¼ÑA¼ÑA¼ÑA¼ÑA¼ÑA¼ÑA¼ÑA¼ÑA¼ÑA¼ÑA¼ÑA¼ÑA¼ÑA¼ÑA¼ÑA¼ÑA¼ÑA¼ÑA¼ÑA¼ÑA¼ÑA¼ÑA¼ÑA¼ÑA¼ÑA¼ÑA¼ÑA¼ÑA¼ÑA¼ÑA¼ÑA¼ÑA¼ÑA¼ÑA¼ÑA¼ÑA¼ÑA¼ÑA¼ÑA¼ÑA¼ÑA¼ÑA¼ÑA¼ÑA¼ÑA¼ÑA¼ÑA¼ÑA¼ÑA¼ÑA¼ÑA¼ÑA¼ÑA¼ÑA¼ÑA¼ÑA¼ÑA¼ÑA¼ÑA¼ÑA¼ÑA¼ÑA¼ÑA¼ÑA¼ÑA¼ÑA¼ÑA¼ÑA¼ÑA¼ÑA¼ÑA¼ÑA¼ÑA¼ÑA¼ÑA¼ÑA¼ÑA¼ÑA¼ÑA¼ÑA¼ÑA¼ÑA¼ÑA¼ÑA¼ÑA¼ÑA¼ÑA¼ÑA¼ÑA¼ÑA¼ÑA¼ÑA¼ÑA¼ÑA¼ÑA¼ÑA¼ÑA¼ÑA¼ÑA¼ÑA¼ÑA¼ÑA¼ÑA¼ÑA¼ÑA¼ÑA¼ÑA¼ÑA¼ÑA¼ÑA¼ÑA¼ÑA¼ÑA¼ÑA¼ÑA¼ÑA¼ÑA¼ÑA¼ÑA¼ÑA¼ÑA¼ÑA¼ÑA¼ÑA¼ÑA¼ÑA¼ÑA¼ÑA¼ÑA¼ÑA¼ÑA¼ÑA¼ÑA¼ÑA¼ÑA¼ÑA¼ÑA¼ÑA¼ÑA¼ÑA¼ÑA¼ÑA¼ÑA¼ÑA¼ÑA¼ÑA¼ÑA¼ÑA¼ÑA¼ÑA¼ÑA¼ÑA¼ÑA¼ÑA¼ÑA¼ÑA¼ÑA¼ÑA¼ÑA¼ÑA¼ÑA¼ÑA¼ÑA¼ÑA¼ÑA¼ÑA¼ÑA¼ÑA¼ÑA¼ÑA¼ÑA¼ÑA¼ÑA¼ÑA¼ÑA¼ÑA¼ÑA¼ÑA¼ÑA¼ÑA¼ÑA¼ÑA¼ÑA¼ÑA¼ÑA¼ÑA¼ÑA¼ÑA¼ÑA¼ÑA¼ÑA¼ÑA¼ÑA¼ÑA¼ÑA¼ÑA¼ÑA¼ÑA¼ÑA¼ÑA¼ÑA¼ÑA¼ÑA¼ÑA¼ÑA¼ÑA¼ÑA¼ÑA¼ÑA¼ÑA¼ÑA¼ÑA¼ÑA¼ÑA¼ÑA¼ÑA¼ÑA¼ÑA¼ÑA¼ÑA¼ÑA¼ÑA¼ÑA¼ÑA¼ÑA¼ÑA¼ÑA¼ÑA¼ÑA¼ÑA¼ÑA¼ÑA¼ÑA¼ÑA¼ÑA¼ÑA¼ÑA¼ÑA¼ÑA¼ÑA¼ÑA¼ÑA¼ÑA¼ÑA¼ÑA¼ÑA¼ÑA¼ÑA¼ÑA¼ÑA¼ÑA¼ÑA¼ÑA¼ÑA¼ÑA¼ÑA¼ÑA¼ÑA¼ÑA¼ÑA¼ÑA¼ÑA¼ÑA¼ÑA¼ÑA¼ÑA¼ÑA¼ÑA¼ÑA¼ÑA¼ÑA¼ÑA¼ÑA¼ÑA¼ÑA¼ÑA¼ÑA¼ÑA¼ÑA¼ÑA¼ÑA¼ÑA¼ÑA¼ÑA¼ÑA¼ÑA¼ÑA¼ÑA¼ÑA¼ÑA¼ÑA¼ÑA¼ÑA¼ÑA¼ÑA¼ÑA¼ÑA¼ÑA¼ÑA¼ÑA¼ÑA¼ÑA¼ÑA¼ÑA¼ÑA¼ÑA¼ÑA¼ÑA¼ÑA¼ÑA¼ÑA¼ÑA¼ÑA¼ÑA¼ÑA¼ÑA¼ÑA¼ÑA¼ÑA¼ÑA¼ÑA¼ÑA¼ÑA¼ÑA¼ÑA¼ÑA¼ÑA¼ÑA¼ÑA¼ÑA¼ÑA¼ÑA¼ÑA¼ÑA¼ÑA¼ÑA¼ÑA¼ÑA¼ÑA¼ÑA¼ÑA¼ÑA¼ÑA¼ÑA¼ÑA¼ÑA¼ÑA¼ÑA¼ÑA¼ÑA¼ÑA¼ÑA¼ÑA¼ÑA¼ÑA¼ÑA¼ÑA¼ÑA¼ÑA¼ÑA¼ÑA¼ÑA¼ÑA¼ÑA¼ÑA¼ÑA¼ÑA¼ÑA¼ÑA¼ÑA¼ÑA¼ÑA¼ÑA¼ÑA¼ÑA¼ÑA¼ÑA¼ÑA¼ÑA¼ÑA¼ÑA¼ÑA¼ÑA¼ÑA¼ÑA¼ÑA¼ÑA¼ÑA¼ÑA¼ÑA¼ÑA¼ÑA¼ÑA¼ÑA¼ÑA¼ÑA¼ÑA¼ÑA¼ÑA¼ÑA¼ÑA¼ÑA¼ÑA¼ÑA¼ÑA¼ÑA¼ÑA¼ÑA¼ÑA¼ÑA¼ÑA¼ÑA¼ÑA¼ÑA¼ÑA¼ÑA¼ÑA¼ÑA¼ÑA¼ÑA¼ÑA¼ÑA¼ÑA¼ÑA¼ÑA¼ÑA¼ÑA¼ÑA¼ÑA¼ÑA¼ÑA¼ÑA¼ÑA¼ÑA¼ÑA¼ÑA¼ÑA¼ÑA¼ÑA¼ÑA¼ÑA¼ÑA¼ÑA¼ÑA¼ÑA¼ÑA¼ÑA¼ÑA¼ÑA¼ÑA¼ÑA¼ÑA¼ÑA¼ÑA¼ÑA¼ÑA¼ÑA¼ÑA¼ÑA¼ÑA¼ÑA¼ÑA¼ÑA¼ÑA¼ÑA¼ÑA¼ÑA¼ÑA¼ÑA¼ÑA¼ÑA¼ÑA¼ÑA¼ÑA¼ÑA¼ÑA¼ÑA¼ÑA¼ÑA¼ÑA¼ÑA¼ÑA¼ÑA¼ÑA¼ÑA¼ÑA¼ÑA¼ÑA¼ÑA¼ÑA¼ÑA¼ÑA¼ÑA¼ÑA¼ÑA¼ÑA¼ÑA¼ÑA¼ÑA¼ÑA¼ÑA¼ÑA¼ÑA¼ÑA¼ÑA¼ÑA¼ÑA¼ÑA¼ÑA¼ÑA¼ÑA¼ÑA¼ÑA¼ÑA¼ÑA¼ÑA¼ÑA¼ÑA¼ÑA¼ÑA¼ÑA¼ÑA¼ÑA¼ÑA¼ÑA¼ÑA¼ÑA¼ÑA¼ÑA¼ÑA¼ÑA¼ÑA¼ÑA¼ÑA¼ÑA¼ÑA¼ÑA¼ÑA¼ÑA¼ÑA¼ÑA¼ÑA¼ÑA¼ÑA¼ÑA¼ÑA¼ÑA¼ÑA¼ÑA¼ÑA¼ÑA¼ÑA¼ÑA¼ÑA¼ÑA¼ÑA¼ÑA¼ÑA¼ÑA¼ÑA¼ÑA¼ÑA¼ÑA¼ÑA¼ÑA¼ÑA¼ÑA¼ÑA¼ÑA¼ÑA¼ÑA¼ÑA¼ÑA¼ÑA¼ÑA¼ÑA¼ÑA¼ÑA¼ÑA¼ÑA¼ÑA¼ÑA¼ÑA¼ÑA¼ÑA¼ÑA¼ÑA¼ÑA¼ÑA¼ÑA¼ÑA¼ÑA¼ÑA¼ÑA¼ÑA¼ÑA¼ÑA¼ÑA¼ÑA¼ÑA¼ÑA¼ÑA¼ÑA¼ÑA¼ÑA¼ÑA¼ÑA¼ÑA¼ÑA¼ÑA¼ÑA¼ÑA¼ÑA¼ÑA¼ÑA¼ÑA¼ÑA¼ÑA¼ÑA¼ÑA¼ÑA¼ÑA¼ÑA¼ÑA¼ÑA¼ÑA¼ÑA¼ÑA¼ÑA¼ÑA¼ÑA¼ÑA¼ÑA¼ÑA¼ÑA¼ÑA¼ÑA¼ÑA¼ÑA¼ÑA¼ÑA¼ÑA¼ÑA¼ÑA¼ÑA¼ÑA¼ÑA¼ÑA¼ÑA¼ÑA¼ÑA¼ÑA¼ÑA¼ÑA¼ÑA¼ÑA¼ÑA¼ÑA¼ÑA¼ÑA¼ÑA¼ÑA¼ÑA¼ÑA¼ÑA¼ÑA¼ÑA¼ÑA¼ÑA¼ÑA¼ÑA¼ÑA¼ÑA¼ÑA¼ÑA¼ÑA¼ÑA¼ÑA¼ÑA¼ÑA¼ÑA¼ÑA¼ÑA¼ÑA¼ÑA¼ÑA¼ÑA¼ÑA¼ÑA¼ÑA¼ÑA¼ÑA¼ÑA¼ÑA¼ÑA¼ÑA¼ÑA¼ÑA¼ÑA¼ÑA¼ÑA¼ÑA¼ÑA¼ÑA¼ÑA¼ÑA¼ÑA¼ÑA¼ÑA¼ÑA¼ÑA¼ÑA¼ÑA¼ÑA¼ÑA¼ÑA¼ÑA¼ÑA¼ÑA¼ÑA¼ÑA¼ÑA¼ÑA¼ÑA¼ÑA¼ÑA¼ÑA¼ÑA¼ÑA¼ÑA¼ÑA¼ÑA¼ÑA¼ÑA¼ÑA¼ÑA¼ÑA¼ÑA¼ÑA¼ÑA¼ÑA¼ÑA¼ÑA¼ÑA¼ÑA¼ÑA¼ÑA¼ÑA¼ÑA¼ÑA¼ÑA¼ÑA¼ÑA¼ÑA¼ÑA¼ÑA¼ÑA¼ÑA¼ÑA¼ÑA¼ÑA¼ÑA¼ÑA¼ÑA¼ÑA¼ÑA¼ÑA¼ÑA¼ÑA¼ÑA¼ÑA¼ÑA¼ÑA¼ÑA¼ÑA¼ÑA¼ÑA¼ÑA¼ÑA¼ÑA¼ÑA¼ÑA¼ÑA¼ÑA¼ÑA¼ÑA¼ÑA¼ÑA¼ÑA¼ÑA¼ÑA¼ÑA¼ÑA¼ÑA¼ÑA¼ÑA¼ÑA¼ÑA¼ÑA¼ÑA¼ÑA¼ÑA¼ÑA¼ÑA¼ÑA¼ÑA¼ÑA¼ÑA¼ÑA¼ÑA¼ÑA¼ÑA¼ÑA¼ÑA¼ÑA¼ÑA¼ÑA¼ÑA¼ÑA¼ÑA¼ÑA¼ÑA¼ÑA¼ÑA¼ÑA¼ÑA¼ÑA¼ÑA¼ÑA¼ÑA¼ÑA¼ÑA¼ÑA¼ÑA¼ÑA¼ÑA¼ÑA¼ÑA¼ÑA¼ÑA¼ÑA¼ÑA¼ÑA¼ÑA¼ÑA¼ÑA¼ÑA¼ÑA¼ÑA¼ÑA¼ÑA¼ÑA¼ÑA¼ÑA¼ÑA¼ÑA¼ÑA¼ÑA¼ÑA¼ÑA¼ÑA¼ÑA¼ÑA¼ÑA¼ÑA¼ÑA¼ÑA¼ÑA¼ÑA¼ÑA¼ÑA¼ÑA¼ÑA¼ÑA¼ÑA¼ÑA¼ÑA¼ÑA¼ÑA¼ÑA¼ÑA¼ÑA¼ÑA¼ÑA¼ÑA¼ÑA¼ÑA¼ÑA¼ÑA¼ÑA¼ÑA¼ÑA¼ÑA¼ÑA¼ÑA¼ÑA¼ÑA¼ÑA¼ÑA¼ÑA¼ÑA¼ÑA¼ÑA¼ÑA¼ÑA¼ÑA¼ÑA¼ÑA¼ÑA¼ÑA¼ÑA¼ÑA¼ÑA¼ÑA¼ÑA¼ÑA¼ÑA¼ÑA¼ÑA¼ÑA¼ÑA¼ÑA¼ÑA¼ÑA¼ÑA¼ÑA¼ÑA¼ÑA¼ÑA¼ÑA¼ÑA¼ÑA¼ÑA¼ÑA¼ÑA¼ÑA¼ÑA¼ÑA¼ÑA¼ÑA¼ÑA¼ÑA¼ÑA¼ÑA¼ÑA¼ÑA¼ÑA¼ÑA¼ÑA¼ÑA¼ÑA¼ÑA¼ÑA¼ÑA¼ÑA¼ÑA¼ÑA¼ÑA¼ÑA¼ÑA¼ÑA¼ÑA¼ÑA¼ÑA¼ÑA¼ÑA¼ÑA¼ÑA¼ÑA¼ÑA¼ÑA¼ÑA¼ÑA¼ÑA¼ÑA¼ÑA¼ÑA¼ÑA¼ÑA¼ÑA¼ÑA¼ÑA¼ÑA¼ÑA¼ÑA¼ÑA¼ÑA¼ÑA¼ÑA¼ÑA¼ÑA¼ÑA¼ÑA¼ÑA¼ÑA¼ÑA¼ÑA¼ÑA¼ÑA¼ÑA¼ÑA¼ÑA¼ÑA¼ÑA¼ÑA¼ÑA¼ÑA¼ÑA¼ÑA¼ÑA¼ÑA¼ÑA¼ÑA¼ÑA¼ÑA¼ÑA¼ÑA¼ÑA¼ÑA¼ÑA¼ÑA¼ÑA¼ÑA¼ÑA¼ÑA¼ÑA¼ÑA¼ÑA¼ÑA¼ÑA¼ÑA¼ÑA¼ÑA¼ÑA¼ÑA¼ÑA¼ÑA¼ÑA¼ÑA¼ÑA¼ÑA¼ÑA¼ÑA¼ÑA¼ÑA¼ÑA¼ÑA¼ÑA¼ÑA¼ÑA¼ÑA¼ÑA¼ÑA¼ÑA¼ÑA¼ÑA¼ÑA¼ÑA¼ÑA¼ÑA¼ÑA¼ÑA¼ÑA¼ÑA¼ÑA¼ÑA¼ÑA¼ÑA¼ÑA¼ÑA¼ÑA¼ÑA¼ÑA¼ÑA¼ÑA¼ÑA¼ÑA¼ÑA¼ÑA¼ÑA¼ÑA¼ÑA¼ÑA¼ÑA¼ÑA¼ÑA¼ÑA¼ÑA¼ÑA¼ÑA¼ÑA¼ÑA¼ÑA¼ÑA¼ÑA¼ÑA¼ÑA¼ÑA¼ÑA¼ÑA¼ÑA¼ÑA¼ÑA¼ÑA¼ÑA¼ÑA¼ÑA¼ÑA¼ÑA¼ÑA¼ÑA¼ÑA¼ÑA¼ÑA¼ÑA¼ÑA¼ÑA¼ÑA¼ÑA¼ÑA¼ÑA¼ÑA¼ÑA¼ÑA¼ÑA¼ÑA¼ÑA¼ÑA¼ÑA¼ÑA¼ÑA¼ÑA¼ÑA¼ÑA¼ÑA¼ÑA¼ÑA¼ÑA¼ÑA¼ÑA¼ÑA¼ÑA¼ÑA¼ÑA¼ÑA¼ÑA¼ÑA¼ÑA¼ÑA¼ÑA¼ÑA¼ÑA¼ÑA¼ÑA¼ÑA¼ÑA¼ÑA¼ÑA¼ÑA¼ÑA¼ÑA¼ÑA¼ÑA¼ÑA¼ÑA¼ÑA¼ÑA¼ÑA¼ÑA¼ÑA¼ÑA¼ÑA¼ÑA¼ÑA¼ÑA¼ÑA¼ÑA¼ÑA¼ÑA¼ÑA¼ÑA¼ÑA¼ÑA¼ÑA¼ÑA¼ÑA¼ÑA¼ÑA¼ÑA¼ÑA¼ÑA¼ÑA¼ÑA¼ÑA¼ÑA¼ÑA¼ÑA¼ÑA¼ÑA¼ÑA¼ÑA¼ÑA¼ÑA¼ÑA¼ÑA¼ÑA¼ÑA¼ÑA¼ÑA¼ÑA¼ÑA¼ÑA¼ÑA¼ÑA¼ÑA¼ÑA¼ÑA¼ÑA¼ÑA¼ÑA¼ÑA¼ÑA¼ÑA¼ÑA¼ÑA¼ÑA¼ÑA¼ÑA¼ÑA¼ÑA¼ÑA¼ÑA¼ÑA¼ÑA¼ÑA¼ÑA¼ÑA¼ÑA¼ÑA¼ÑA¼ÑA¼ÑA¼ÑA¼ÑA¼ÑA¼ÑA¼ÑA¼ÑA¼ÑA¼ÑA¼ÑA¼ÑA¼ÑA¼ÑA¼ÑA¼ÑA¼ÑA¼ÑA¼ÑA¼ÑA¼ÑA¼ÑA¼ÑA¼ÑA¼ÑA¼ÑA¼ÑA¼ÑA¼ÑA¼ÑA¼ÑA¼ÑA¼ÑA¼ÑA¼ÑA¼ÑA¼ÑA¼ÑA¼ÑA¼ÑA¼ÑA¼ÑA¼ÑA¼ÑA¼ÑA¼ÑA¼ÑA¼ÑA¼ÑA¼ÑA¼ÑA¼ÑA¼ÑA¼ÑA¼ÑA¼ÑA¼ÑA¼ÑA¼ÑA¼ÑA¼ÑA¼ÑA¼ÑA¼ÑA¼ÑA¼ÑA¼ÑA¼ÑA¼ÑA¼ÑA¼ÑA¼ÑA¼ÑA¼ÑA¼ÑA¼ÑA¼ÑA¼ÑA¼ÑA¼ÑA¼ÑA¼ÑA¼ÑA¼ÑA¼ÑA¼ÑA¼ÑA¼ÑA¼ÑA¼ÑA¼ÑA¼ÑA¼ÑA¼ÑA¼ÑA¼ÑA¼ÑA¼ÑA¼ÑA¼ÑA¼ÑA¼ÑA¼ÑA¼ÑA¼ÑA¼ÑA¼ÑA¼ÑA¼ÑA¼ÑA¼ÑA¼ÑA¼ÑA¼ÑA¼ÑA¼ÑA¼ÑA¼ÑA¼ÑA¼ÑA¼ÑA¼ÑA¼ÑA¼ÑA¼ÑA¼ÑA¼ÑA¼ÑA¼ÑA¼ÑA¼ÑA¼ÑA¼ÑA¼ÑA¼ÑA¼ÑA¼ÑA¼ÑA¼ÑA¼ÑA¼ÑA¼ÑA¼ÑA¼ÑA¼ÑA¼ÑA¼ÑA¼ÑA¼ÑA¼ÑA¼ÑA¼ÑA¼ÑA¼ÑA¼ÑA¼ÑA¼ÑA¼ÑA¼ÑA¼ÑA¼ÑA¼ÑA¼ÑA¼ÑA¼ÑA¼ÑA¼ÑA¼ÑA¼ÑA¼ÑA¼ÑA¼ÑA¼ÑA¼ÑA¼ÑA¼ÑA¼ÑA¼ÑA¼ÑA¼ÑA¼ÑA¼ÑA¼ÑA¼ÑA¼ÑA¼ÑA¼ÑA¼ÑA¼ÑA¼ÑA¼ÑA¼ÑA¼ÑA¼ÑA¼ÑA¼ÑA¼ÑA¼ÑA¼ÑA¼ÑA¼ÑA¼ÑA¼ÑA¼ÑA¼ÑA¼ÑA¼ÑA¼ÑA¼ÑA¼ÑA¼ÑA¼ÑA¼ÑA¼ÑA¼ÑA¼ÑA¼ÑA¼ÑA¼ÑA¼ÑA¼ÑA¼ÑA¼ÑA¼ÑA¼ÑA¼ÑA¼ÑA¼ÑA¼ÑA¼ÑA¼ÑA¼ÑA¼ÑA¼ÑA¼ÑA¼ÑA¼ÑA¼ÑA¼ÑA¼ÑA¼ÑA¼ÑA¼ÑA¼ÑA¼ÑA¼ÑA¼ÑA¼ÑA¼ÑA¼ÑA¼ÑA¼ÑA¼ÑA¼ÑA¼ÑA¼ÑA¼ÑA¼ÑA¼ÑA¼ÑA¼ÑA¼ÑA¼ÑA¼ÑA¼ÑA¼ÑA¼ÑA¼ÑA¼ÑA¼ÑA¼ÑA¼ÑA¼ÑA¼ÑA¼ÑA¼ÑA¼ÑA¼ÑA¼ÑA¼ÑA¼ÑA¼ÑA¼ÑA¼ÑA¼ÑA¼ÑA¼ÑA¼ÑA¼ÑA¼ÑA¼ÑA¼ÑA¼ÑA¼ÑA¼ÑA¼ÑA¼ÑA¼ÑA¼ÑA¼ÑA¼ÑA¼ÑA¼ÑA¼ÑA¼ÑA¼ÑA¼ÑA¼ÑA¼ÑA¼ÑA¼ÑA¼ÑA¼ÑA¼ÑA¼ÑA¼ÑA¼ÑA¼ÑA¼ÑA¼ÑA¼ÑA¼ÑA¼ÑA¼ÑA¼ÑA¼ÑA¼ÑA¼ÑA¼ÑA¼ÑA¼ÑA¼ÑA¼ÑA¼ÑA¼ÑA¼ÑA¼ÑA¼ÑA¼ÑA¼ÑA¼ÑA¼ÑA¼ÑA¼ÑA¼ÑA¼ÑA¼ÑA¼ÑA¼ÑA¼ÑA¼ÑA¼ÑA¼ÑA¼ÑA¼ÑA¼ÑA¼ÑA¼ÑA¼ÑA¼ÑA¼ÑA¼ÑA¼ÑA¼ÑA¼ÑA¼ÑA¼ÑA¼ÑA¼ÑA¼ÑA¼ÑA¼ÑA¼ÑA¼ÑA¼ÑA¼ÑA¼ÑA¼ÑA¼ÑA¼ÑA¼ÑA¼ÑA¼ÑA¼ÑA¼ÑA¼ÑA¼ÑA¼ÑA¼ÑA¼ÑA¼ÑA¼ÑA¼ÑA¼ÑA¼ÑA¼ÑA¼ÑA¼ÑA¼ÑA¼ÑA¼ÑA¼ÑA¼ÑA¼ÑA¼ÑA¼ÑA¼ÑA¼ÑA¼ÑA¼ÑA¼ÑA¼ÑA¼ÑA¼ÑA¼ÑA¼ÑA¼ÑA¼ÑA¼ÑA¼ÑA¼ÑA¼ÑA¼ÑA¼ÑA¼ÑA¼ÑA¼ÑA¼ÑA¼ÑA¼ÑA¼ÑA¼ÑA¼ÑA¼ÑA¼ÑA¼ÑA¼ÑA¼ÑA¼ÑA¼ÑA¼ÑA¼ÑA¼ÑA¼ÑA¼ÑA¼ÑA¼ÑA¼ÑA¼ÑA¼ÑA¼ÑA¼ÑA¼ÑA¼ÑA¼ÑA¼ÑA¼ÑA¼ÑA¼ÑA¼ÑA¼ÑA¼ÑA¼ÑA¼ÑA¼ÑA¼ÑA¼ÑA¼ÑA¼ÑA¼ÑA¼ÑA¼ÑA¼ÑA¼ÑA¼ÑA¼ÑA¼ÑA¼ÑA¼ÑA¼ÑA¼ÑA¼ÑA¼ÑA¼ÑA¼ÑA¼ÑA¼ÑA¼ÑA¼ÑA¼ÑA¼ÑA¼ÑA¼ÑA¼ÑA¼ÑA¼ÑA¼ÑA¼ÑA¼ÑA¼ÑA¼ÑA¼ÑA¼ÑA¼ÑA¼ÑA¼ÑA¼ÑA¼ÑA¼ÑA¼ÑA¼ÑA¼ÑA¼ÑA¼ÑA¼ÑA¼ÑA¼ÑA¼ÑA¼ÑA¼ÑA¼ÑA¼ÑA¼ÑA¼ÑA¼ÑA¼ÑA¼ÑA¼ÑA¼ÑA¼ÑA¼ÑA¼ÑA¼ÑA¼ÑA¼ÑA¼ÑA¼ÑA¼ÑA¼ÑA¼ÑA¼ÑA¼ÑA¼ÑA¼ÑA¼ÑA¼ÑA¼ÑA¼ÑA¼ÑA¼ÑA¼ÑA¼ÑA¼ÑA¼ÑA¼ÑA¼ÑA¼ÑA¼ÑA¼ÑA¼ÑA¼ÑA¼ÑA¼ÑA¼ÑA¼ÑA¼ÑA¼ÑA¼ÑA¼ÑA¼ÑA¼ÑA¼ÑA¼ÑA¼ÑA¼ÑA¼ÑA¼ÑA¼ÑA¼ÑA¼ÑA¼ÑA¼ÑA¼ÑA¼ÑA¼ÑA¼ÑA¼ÑA¼ÑA¼ÑA¼ÑA¼ÑA¼ÑA¼ÑA¼ÑA¼ÑA¼ÑA¼ÑA¼ÑA¼ÑA¼ÑA¼ÑA¼ÑA¼ÑA¼ÑA¼ÑA¼ÑA¼ÑA¼ÑA¼ÑA¼ÑA¼ÑA¼ÑA¼ÑA¼ÑA¼ÑA¼ÑA¼ÑA¼ÑA¼ÑA¼ÑA¼ÑA¼ÑA¼ÑA¼ÑA¼ÑA¼ÑA¼ÑA¼ÑA¼ÑA¼ÑA¼ÑA¼ÑA¼ÑA¼ÑA¼ÑA¼ÑA¼ÑA¼ÑA¼ÑA¼ÑA¼ÑA¼ÑA¼ÑA¼ÑA¼ÑA¼ÑA¼ÑA¼ÑA¼ÑA¼ÑA¼ÑA¼ÑA¼ÑA¼ÑA¼ÑA¼ÑA¼ÑA¼ÑA¼ÑA¼ÑA¼ÑA¼ÑA¼ÑA¼ÑA¼ÑA¼ÑA¼ÑA¼ÑA¼ÑA¼ÑA¼ÑA¼ÑA¼ÑA¼ÑA¼ÑA¼ÑA¼ÑA¼ÑA¼ÑA¼ÑA¼ÑA¼ÑA¼ÑA¼ÑA¼ÑA¼ÑA¼ÑA¼ÑA¼ÑA¼ÑA¼ÑA¼ÑA¼ÑA¼ÑA¼ÑA¼ÑA¼ÑA¼ÑA¼ÑA¼ÑA¼ÑA¼ÑA¼ÑA¼ÑA¼ÑA¼ÑA¼ÑA¼ÑA¼ÑA¼ÑA¼ÑA¼ÑA¼ÑA¼ÑA¼ÑA¼ÑA¼ÑA¼ÑA¼ÑA¼ÑA¼ÑA¼ÑA¼ÑA¼ÑA¼ÑA¼ÑA¼ÑA¼ÑA¼ÑA¼ÑA¼ÑA¼ÑA¼ÑA¼ÑA¼ÑA¼ÑA¼ÑA¼ÑA¼ÑA¼ÑA¼ÑA¼ÑA¼ÑA¼ÑA¼ÑA¼ÑA¼ÑA¼ÑA¼ÑA¼ÑA¼ÑA¼ÑA¼ÑA¼ÑA¼ÑA¼ÑA¼ÑA¼ÑA¼ÑA¼ÑA¼ÑA¼ÑA¼ÑA¼ÑA¼ÑA¼ÑA¼ÑA¼ÑA¼ÑA¼ÑA¼ÑA¼ÑA¼ÑA¼ÑA¼ÑA¼ÑA¼ÑA¼ÑA¼ÑA¼ÑA¼ÑA¼ÑA¼ÑA¼ÑA¼ÑA¼ÑA¼ÑA¼ÑA¼ÑA¼ÑA¼ÑA¼ÑA¼ÑA¼ÑA¼ÑA¼ÑA¼ÑA¼ÑA¼ÑA¼ÑA¼ÑA¼ÑA¼ÑA¼ÑA¼ÑA¼ÑA¼ÑA¼ÑA¼ÑA¼ÑA¼ÑA¼ÑA¼ÑA¼ÑA¼ÑA¼ÑA¼ÑA¼ÑA¼ÑA¼ÑA¼ÑA¼ÑA¼ÑA¼ÑA¼ÑA¼ÑA¼ÑA¼ÑA¼ÑA¼ÑA¼ÑA¼ÑA¼ÑA¼ÑA¼ÑA¼ÑA¼ÑA¼ÑA¼ÑA¼ÑA¼ÑA¼ÑA¼ÑA¼ÑA¼ÑA¼ÑA¼ÑA¼ÑA¼ÑA¼ÑA¼ÑA¼ÑA¼ÑA¼ÑA¼ÑA¼ÑA¼ÑA¼ÑA¼ÑA¼ÑA¼ÑA¼ÑA¼ÑA¼ÑA¼ÑA¼ÑA¼ÑA¼ÑA¼ÑA¼ÑA¼ÑA¼ÑA¼ÑA¼ÑA¼ÑA¼ÑA¼ÑA¼ÑA¼ÑA¼ÑA¼ÑA¼ÑA¼ÑA¼ÑA¼ÑA¼ÑA¼ÑA¼ÑA¼ÑA¼ÑA¼ÑA¼ÑA¼ÑA¼ÑA¼ÑA¼ÑA¼ÑA¼ÑA¼ÑA¼ÑA¼ÑA¼ÑA¼ÑA¼ÑA¼ÑA¼ÑA¼ÑA¼ÑA¼ÑA¼ÑA¼ÑA¼ÑA¼ÑA¼ÑA¼ÑA¼ÑA¼ÑA¼ÑA¼ÑA¼ÑA¼ÑA¼ÑA¼ÑA¼ÑA¼ÑA¼ÑA¼ÑA¼ÑA¼ÑA¼ÑA¼ÑA¼ÑA¼ÑA¼ÑA¼ÑA¼ÑA¼ÑA¼ÑA¼ÑA¼ÑA¼ÑA¼ÑA¼ÑA¼ÑA¼ÑA¼ÑA¼ÑA¼ÑA¼ÑA¼ÑA¼ÑA¼ÑA¼ÑA¼ÑA¼ÑA¼ÑA¼ÑA¼ÑA¼ÑA¼ÑA¼ÑA¼ÑA¼ÑA¼ÑA¼ÑA¼ÑA¼ÑA¼ÑA¼ÑA¼ÑA¼ÑA¼ÑA¼ÑA¼ÑA¼ÑA¼ÑA¼ÑA¼ÑA¼ÑA¼ÑA¼ÑA¼ÑA¼ÑA¼ÑA¼ÑA¼ÑA¼ÑA¼ÑA¼ÑA¼ÑA¼ÑA¼ÑA¼ÑA¼ÑA¼ÑA¼ÑA¼ÑA¼ÑA¼ÑA¼ÑA¼ÑA¼ÑA¼ÑA¼ÑA¼ÑA¼ÑA¼ÑA¼ÑA¼ÑA¼ÑA¼ÑA¼ÑA¼ÑA¼ÑA¼ÑA¼ÑA¼ÑA¼ÑA¼ÑA¼ÑA¼ÑA¼ÑA¼ÑA¼ÑA¼ÑA¼ÑA¼ÑA¼ÑA¼ÑA¼ÑA¼ÑA¼ÑA¼ÑA¼ÑA¼ÑA¼ÑA¼ÑA¼ÑA¼ÑA¼ÑA¼ÑA¼ÑA¼ÑA¼ÑA¼ÑA¼ÑA¼ÑA¼ÑA¼ÑA¼ÑA¼ÑA¼ÑA¼ÑA¼ÑA¼ÑA¼ÑA¼ÑA¼ÑA¼ÑA¼ÑA¼ÑA¼ÑA¼ÑA¼ÑA¼ÑA¼ÑA¼ÑA¼ÑA¼ÑA¼ÑA¼ÑA¼ÑA¼ÑA¼ÑA¼ÑA¼ÑA¼ÑA¼ÑA¼ÑA¼ÑA¼ÑA¼ÑA¼ÑA¼ÑA¼ÑA¼ÑA¼ÑA¼ÑA¼ÑA¼ÑA¼ÑA¼ÑA¼ÑA¼ÑA¼ÑA¼ÑA¼ÑA¼ÑA¼ÑA¼ÑA¼ÑA¼ÑA¼ÑA¼ÑA¼ÑA¼ÑA¼ÑA¼ÑA¼ÑA¼ÑA¼ÑA¼ÑA¼ÑA¼ÑA¼ÑA¼ÑA¼ÑA¼ÑA¼ÑA¼ÑA¼ÑA¼ÑA¼ÑA¼ÑA¼ÑA¼ÑA¼ÑA¼ÑA¼ÑA¼ÑA¼ÑA¼ÑA¼ÑA¼ÑA¼ÑA¼ÑA¼ÑA¼ÑA¼ÑA¼ÑA¼ÑA¼ÑA¼ÑA¼ÑA¼ÑA¼ÑA¼ÑA¼ÑA¼ÑA¼ÑA¼ÑA¼ÑA¼ÑA¼ÑA¼ÑA¼ÑA¼ÑA¼ÑA¼ÑA¼ÑA¼ÑA¼ÑA¼ÑA¼ÑA¼ÑA¼ÑA¼ÑA¼ÑA¼ÑA¼ÑA¼ÑA¼ÑA¼ÑA¼ÑA¼ÑA¼ÑA¼ÑA¼ÑA¼ÑA¼ÑA¼ÑA¼ÑA¼ÑA¼ÑA¼ÑA¼ÑA¼ÑA¼ÑA¼ÑA¼ÑA¼ÑA¼ÑA¼ÑA¼ÑA¼ÑA¼ÑA¼ÑA¼ÑA¼ÑA¼ÑA¼ÑA¼ÑA¼ÑA¼ÑA¼ÑA¼ÑA¼ÑA¼ÑA¼ÑA¼ÑA¼ÑA¼ÑA¼ÑA¼ÑA¼ÑA¼ÑA¼ÑA¼ÑA¼ÑA¼ÑA¼ÑA¼ÑA¼ÑA¼ÑA¼ÑA¼ÑA¼ÑA¼ÑA¼ÑA¼ÑA¼ÑA¼ÑA¼ÑA¼ÑA¼ÑA¼ÑA¼ÑA¼ÑA¼ÑA¼ÑA¼ÑA¼ÑA¼ÑA¼ÑA¼ÑA¼ÑA¼ÑA¼ÑA¼ÑA¼ÑA¼ÑA¼ÑA¼ÑA¼ÑA¼ÑA¼ÑA¼ÑA¼ÑA¼ÑA¼ÑA¼ÑA¼ÑA¼ÑA¼ÑA¼ÑA¼ÑA¼ÑA¼ÑA¼ÑA¼ÑA¼ÑA¼ÑA¼ÑA¼ÑA¼ÑA¼ÑA¼ÑA¼ÑA¼ÑA¼ÑA¼ÑA¼ÑA¼ÑA¼ÑA¼ÑA¼ÑA¼ÑA¼ÑA¼ÑA¼ÑA¼ÑA¼ÑA¼ÑA¼ÑA¼ÑA¼ÑA¼ÑA¼ÑA¼ÑA¼ÑA¼ÑA¼ÑA¼ÑA¼ÑA¼ÑA¼ÑA¼ÑA¼ÑA¼ÑA¼ÑA¼ÑA¼ÑA¼ÑA¼ÑA¼ÑA¼ÑA¼ÑA¼ÑA¼ÑA¼ÑA¼ÑA¼ÑA¼ÑA¼ÑA¼ÑA¼ÑA¼ÑA¼ÑA¼ÑA¼ÑA¼ÑA¼ÑA¼ÑA¼ÑA¼ÑA¼ÑA¼ÑA¼ÑA¼ÑA¼ÑA¼ÑA¼ÑA¼ÑA¼ÑA¼ÑA¼ÑA¼ÑA¼ÑA¼ÑA¼ÑA¼ÑA¼ÑA¼ÑA¼ÑA¼ÑA¼ÑA¼ÑA¼ÑA¼ÑA¼ÑA¼ÑA¼ÑA¼ÑA¼ÑA¼ÑA¼ÑA¼ÑA¼ÑA¼ÑA¼ÑA¼ÑA¼ÑA¼ÑA¼ÑA¼ÑA¼ÑA¼ÑA¼ÑA¼ÑA¼ÑA¼ÑA¼ÑA¼ÑA¼ÑA¼ÑA¼ÑA¼ÑA¼ÑA¼ÑA¼ÑA¼ÑA¼ÑA¼ÑA¼ÑA¼ÑA¼ÑA¼ÑA¼ÑA¼ÑA¼ÑA¼ÑA¼ÑA¼ÑA¼ÑA¼ÑA¼ÑA¼ÑA¼ÑA¼ÑA¼ÑA¼ÑA¼ÑA¼ÑA¼ÑA¼ÑA¼ÑA¼ÑA¼ÑA¼ÑA¼ÑA¼ÑA¼ÑA¼ÑA¼ÑA¼ÑA¼ÑA¼ÑA¼ÑA¼ÑA¼ÑA¼ÑA¼ÑA¼ÑA¼ÑA¼ÑA¼ÑA¼ÑA¼ÑA¼ÑA¼ÑA¼ÑA¼ÑA¼ÑA¼ÑA¼ÑA¼ÑA¼ÑA¼ÑA¼ÑA¼ÑA¼ÑA¼ÑA¼ÑA¼ÑA¼ÑA¼ÑA¼ÑA¼ÑA¼ÑA¼ÑA¼ÑA¼ÑA¼ÑA¼ÑA¼ÑA¼ÑA¼ÑA¼ÑA¼ÑA¼ÑA¼ÑA¼ÑA¼ÑA¼ÑA¼ÑA¼ÑA¼ÑA¼ÑA¼ÑA¼ÑA¼ÑA¼ÑA¼ÑA¼ÑA¼ÑA¼ÑA¼ÑA¼ÑA¼ÑA¼ÑA¼ÑA¼ÑA¼ÑA¼ÑA¼ÑA¼ÑA¼ÑA¼ÑA¼ÑA¼ÑA¼ÑA¼ÑA¼ÑA¼ÑA¼ÑA¼ÑA¼ÑA¼ÑA¼ÑA¼ÑA¼ÑA¼ÑA¼ÑA¼ÑA¼ÑA¼ÑA¼ÑA¼ÑA¼ÑA¼ÑA¼ÑA¼ÑA¼ÑA¼ÑA¼ÑA¼ÑA¼ÑA¼ÑA¼ÑA¼ÑA¼ÑA¼ÑA¼ÑA¼ÑA¼ÑA¼ÑA¼ÑA¼ÑA¼ÑA¼ÑA¼ÑA¼ÑA¼ÑA¼ÑA¼ÑA¼ÑA¼ÑA¼ÑA¼ÑA¼ÑA¼ÑA¼ÑA¼ÑA¼ÑA¼ÑA¼ÑA¼ÑA¼ÑA¼ÑA¼ÑA¼ÑA¼ÑA¼ÑA¼ÑA¼ÑA¼ÑA¼ÑA¼ÑA¼ÑA¼ÑA¼ÑA¼ÑA¼ÑA¼ÑA¼ÑA¼ÑA¼ÑA¼ÑA¼ÑA¼ÑA¼ÑA¼ÑA¼ÑA¼ÑA¼ÑA¼ÑA¼ÑA¼ÑA¼ÑA¼ÑA¼ÑA¼ÑA¼ÑA¼ÑA¼ÑA¼ÑA¼ÑA¼ÑA¼ÑA¼ÑA¼ÑA¼ÑA¼ÑA¼ÑA¼ÑA¼ÑA¼ÑA¼ÑA¼ÑA¼ÑA¼ÑA¼ÑA¼ÑA¼ÑA¼ÑA¼ÑA¼ÑA¼ÑA¼ÑA¼ÑA¼ÑA¼ÑA¼ÑA¼ÑA¼ÑA¼ÑA¼ÑA¼ÑA¼ÑA¼ÑA¼ÑA¼ÑA¼ÑA¼ÑA¼ÑA¼ÑA¼ÑA¼ÑA¼ÑA¼ÑA¼ÑA¼ÑA¼ÑA¼ÑA¼ÑA¼ÑA¼ÑA¼ÑA¼ÑA¼ÑA¼ÑA¼ÑA¼ÑA¼ÑA¼ÑA¼ÑA¼ÑA¼ÑA¼ÑA¼ÑA¼ÑA¼ÑA¼ÑA¼ÑA¼ÑA¼ÑA¼ÑA¼ÑA¼ÑA¼ÑA¼ÑA¼ÑA¼ÑA¼ÑA¼ÑA¼ÑA¼ÑA¼ÑA¼ÑA¼ÑA¼ÑA¼ÑA¼ÑA¼ÑA¼ÑA¼ÑA¼ÑA¼ÑA¼ÑA¼ÑA¼ÑA¼ÑA¼ÑA¼ÑA¼ÑA¼ÑA¼ÑA¼ÑA¼ÑA¼ÑA¼ÑA¼ÑA¼ÑA¼ÑA¼ÑA¼ÑA¼ÑA¼ÑA¼ÑA¼ÑA¼ÑA¼ÑA¼ÑA¼ÑA¼ÑA¼ÑA¼ÑA¼ÑA¼ÑA¼ÑA¼ÑA¼ÑA¼ÑA¼ÑA¼ÑA¼ÑA¼ÑA¼ÑA¼ÑA¼ÑA¼ÑA¼ÑA¼ÑA¼ÑA¼ÑA¼ÑA¼ÑA¼ÑA¼ÑA¼ÑA¼ÑA¼ÑA¼ÑA¼ÑA¼ÑA¼ÑA¼ÑA¼ÑA¼ÑA¼ÑA¼ÑA¼ÑA¼ÑA¼ÑA¼ÑA¼ÑA¼ÑA¼ÑA¼ÑA¼ÑA¼ÑA¼ÑA¼ÑA¼ÑA¼ÑA¼ÑA¼ÑA¼ÑA¼ÑA¼ÑA¼ÑA¼ÑA¼ÑA¼ÑA¼ÑA¼ÑA¼ÑA¼ÑA¼ÑA¼ÑA¼ÑA¼ÑA¼ÑA¼ÑA¼ÑA¼ÑA¼ÑA¼ÑA¼ÑA¼ÑA¼ÑA¼ÑA¼ÑA¼ÑA¼ÑA¼ÑA¼ÑA¼ÑA¼ÑA¼ÑA¼ÑA¼ÑA¼ÑA¼ÑA¼ÑA¼ÑA¼ÑA¼ÑA¼ÑA¼ÑA¼ÑA¼ÑA¼ÑA¼ÑA¼ÑA¼ÑA¼ÑA¼ÑA¼ÑA¼ÑA¼ÑA¼ÑA¼ÑA¼ÑA¼ÑA¼ÑA¼ÑA¼ÑA¼ÑA¼ÑA¼ÑA¼ÑA¼ÑA¼ÑA¼ÑA¼ÑA¼ÑA¼ÑA¼ÑA¼ÑA¼ÑA¼ÑA¼ÑA¼ÑA¼ÑA¼ÑA¼ÑA¼ÑA¼ÑA¼ÑA¼ÑA¼ÑA¼ÑA¼ÑA¼ÑA¼ÑA¼ÑA¼ÑA¼ÑA¼ÑA¼ÑA¼ÑA¼ÑA¼ÑA¼ÑA¼ÑA¼ÑA¼ÑA¼ÑA¼ÑA¼ÑA¼ÑA¼ÑA¼ÑA¼ÑA¼ÑA¼ÑA¼ÑA¼ÑA¼ÑA¼ÑA¼ÑA¼ÑA¼ÑA¼ÑA¼ÑA¼ÑA¼ÑA¼ÑA¼ÑA¼ÑA¼ÑA¼ÑA¼ÑA¼ÑA¼ÑA¼ÑA¼ÑA¼ÑA¼ÑA¼ÑA¼ÑA¼ÑA¼ÑA¼ÑA¼ÑA¼ÑA¼ÑA¼ÑA¼ÑA¼ÑA¼ÑA¼ÑA¼ÑA¼ÑA¼ÑA¼ÑA¼ÑA¼ÑA¼ÑA¼ÑA¼ÑA¼ÑA¼ÑA¼ÑA¼ÑA¼ÑA¼ÑA¼ÑA¼ÑA¼ÑA¼ÑA¼ÑA¼ÑA¼ÑA¼ÑA¼ÑA¼ÑA¼ÑA¼ÑA¼ÑA¼ÑA¼ÑA¼ÑA¼ÑA¼ÑA¼ÑA¼ÑA¼ÑA¼ÑA¼ÑA¼ÑA¼ÑA¼ÑA¼ÑA¼ÑA¼ÑA¼ÑA¼ÑA¼ÑA¼ÑA¼ÑA¼ÑA¼ÑA¼ÑA¼ÑA¼ÑA¼ÑA¼ÑA¼ÑA¼ÑA¼ÑA¼ÑA¼ÑA¼ÑA¼ÑA¼ÑA¼ÑA¼ÑA¼ÑA¼ÑA¼ÑA¼ÑA¼ÑA¼ÑA¼ÑA¼ÑA¼ÑA¼ÑA¼ÑA¼ÑA¼ÑA¼ÑA¼ÑA¼ÑA¼ÑA¼ÑA¼ÑA¼ÑA¼ÑA¼ÑA¼ÑA¼ÑA¼ÑA¼ÑA¼ÑA¼ÑA¼ÑA¼ÑA¼ÑA¼ÑA¼ÑA¼ÑA¼ÑA¼ÑA¼ÑA¼ÑA¼ÑA¼ÑA¼ÑA¼ÑA¼ÑA¼ÑA¼ÑA¼ÑA¼ÑA¼ÑA¼ÑA¼ÑA¼ÑA¼ÑA¼ÑA¼ÑA¼ÑA¼ÑA¼ÑA¼ÑA¼ÑA¼ÑA¼ÑA¼ÑA¼ÑA¼ÑA¼ÑA¼ÑA¼ÑA¼ÑA¼ÑA¼ÑA¼ÑA¼ÑA¼ÑA¼ÑA¼ÑA¼ÑA¼ÑA¼ÑA¼ÑA¼ÑA¼ÑA¼ÑA¼ÑA¼ÑA¼ÑA¼ÑA¼ÑA¼ÑA¼ÑA¼ÑA¼ÑA¼ÑA¼ÑA¼ÑA¼ÑA¼ÑA¼ÑA¼ÑA¼ÑA¼ÑA¼ÑA¼ÑA¼ÑA¼ÑA¼ÑA¼ÑA¼ÑA¼ÑA¼ÑA¼ÑA¼ÑA¼ÑA¼ÑA¼ÑA¼ÑA¼ÑA¼ÑA¼ÑA¼ÑA¼ÑA¼ÑA¼ÑA¼ÑA¼ÑA¼ÑA¼ÑA¼ÑA¼ÑA¼ÑA¼ÑA¼ÑA¼ÑA¼ÑA¼ÑA¼ÑA¼ÑA¼ÑA¼ÑA¼ÑA¼ÑA¼ÑA¼ÑA¼ÑA¼ÑA¼ÑA¼ÑA¼ÑA¼ÑA¼ÑA¼ÑA¼ÑA¼ÑA¼ÑA¼ÑA¼ÑA¼ÑA¼ÑA¼ÑA¼ÑA¼ÑA¼ÑA¼ÑA¼ÑA¼ÑA¼ÑA¼ÑA¼ÑA¼ÑA¼ÑA¼ÑA¼ÑA¼ÑA¼ÑA¼ÑA¼ÑA¼ÑA¼ÑA¼ÑA¼ÑA¼ÑA¼ÑA¼ÑA¼ÑA¼ÑA¼ÑA¼ÑA¼ÑA¼ÑA¼ÑA¼ÑA¼ÑA¼ÑA¼ÑA¼ÑA¼ÑA¼ÑA¼ÑA¼ÑA¼ÑA¼ÑA¼ÑA¼ÑA¼ÑA¼ÑA¼ÑA¼ÑA¼ÑA¼ÑA¼ÑA¼ÑA¼ÑA¼ÑA¼ÑA¼ÑA¼ÑA¼ÑA¼ÑA¼ÑA¼ÑA¼ÑA¼ÑA¼ÑA¼ÑA¼ÑA¼ÑA¼ÑA¼ÑA¼ÑA¼ÑA¼ÑA¼ÑA¼ÑA¼ÑA¼ÑA¼ÑA¼ÑA¼ÑA¼ÑA¼ÑA¼ÑA¼ÑA¼ÑA¼ÑA¼ÑA¼ÑA¼ÑA¼ÑA¼ÑA¼ÑA¼ÑA¼ÑA¼ÑA¼ÑA¼ÑA¼ÑA¼ÑA¼ÑA¼ÑA¼ÑA¼ÑA¼ÑA¼ÑA¼ÑA¼ÑA¼ÑA¼ÑA¼ÑA¼ÑA¼ÑA¼ÑA¼ÑA¼ÑA¼ÑA¼ÑA¼ÑA¼ÑA¼ÑA¼ÑA¼ÑA¼ÑA¼ÑA¼ÑA¼ÑA¼ÑA¼ÑA¼ÑA¼ÑA¼ÑA¼ÑA¼ÑA¼ÑA¼ÑA¼ÑA¼ÑA¼ÑA¼ÑA¼ÑA¼ÑA¼ÑA¼ÑA¼ÑA¼ÑA¼ÑA¼ÑA¼ÑA¼ÑA¼ÑA¼ÑA¼ÑA¼ÑA¼ÑA¼ÑA¼ÑA¼ÑA¼ÑA¼ÑA¼ÑA¼ÑA¼ÑA¼ÑA¼ÑA¼ÑA¼ÑA¼ÑA¼ÑA¼ÑA¼ÑA¼ÑA¼ÑA¼ÑA¼ÑA¼ÑA¼ÑA¼ÑA¼ÑA¼ÑA¼ÑA¼ÑA¼ÑA¼ÑA¼ÑA¼ÑA¼ÑA¼ÑA¼ÑA¼ÑA¼ÑA¼ÑA¼ÑA¼ÑA¼ÑA¼ÑA¼ÑA¼ÑA¼ÑA¼ÑA¼ÑA¼ÑA¼ÑA¼ÑA¼ÑA¼ÑA¼ÑA¼ÑA¼ÑA¼ÑA¼ÑA¼ÑA¼ÑA¼ÑA¼ÑA¼ÑA¼ÑA¼ÑA¼ÑA¼ÑA¼ÑA¼ÑA¼ÑA¼ÑA¼ÑA¼ÑA¼ÑA¼ÑA¼ÑA¼ÑA¼ÑA¼ÑA¼ÑA¼ÑA¼ÑA¼ÑA¼ÑA¼ÑA¼ÑA¼ÑA¼ÑA¼ÑA¼ÑA¼ÑA¼ÑA¼ÑA¼ÑA¼ÑA¼ÑA¼ÑA¼ÑA¼ÑA¼ÑA¼ÑA¼ÑA¼ÑA¼ÑA¼ÑA¼ÑA¼ÑA¼ÑA¼ÑA¼ÑA¼ÑA¼ÑA¼ÑA¼ÑA¼ÑA¼ÑA¼ÑA¼ÑA¼ÑA¼ÑA¼ÑA¼ÑA¼ÑA¼ÑA¼ÑA¼ÑA¼ÑA¼ÑA¼ÑA¼ÑA¼ÑA¼ÑA¼ÑA¼ÑA¼ÑA¼ÑA¼ÑA¼ÑA¼ÑA¼ÑA¼ÑA¼ÑA¼ÑA¼ÑA¼ÑA¼ÑA¼ÑA¼ÑA¼ÑA¼ÑA¼ÑA¼ÑA¼ÑA¼ÑA¼ÑA¼ÑA¼ÑA¼ÑA¼ÑA¼ÑA¼ÑA¼ÑA¼ÑA¼ÑA¼ÑA¼ÑA¼ÑA¼ÑA¼ÑA¼ÑA¼ÑA¼ÑA¼ÑA¼ÑA¼ÑA¼ÑA¼ÑA¼ÑA¼ÑA¼ÑA¼ÑA¼ÑA¼ÑA¼ÑA¼ÑA¼ÑA¼ÑA¼ÑA¼ÑA¼ÑA¼ÑA¼ÑA¼ÑA¼ÑA¼ÑA¼ÑA¼ÑA¼ÑA¼ÑA¼ÑA¼ÑA¼ÑA¼ÑA¼ÑA¼ÑA¼ÑA¼ÑA¼ÑA¼ÑA¼ÑA¼ÑA¼ÑA¼ÑA¼ÑA¼ÑA¼ÑA¼ÑA¼ÑA¼ÑA¼ÑA¼ÑA¼ÑA¼ÑA¼ÑA¼ÑA¼ÑA¼ÑA¼ÑA¼ÑA¼ÑA¼ÑA¼ÑA¼ÑA¼ÑA¼ÑA¼ÑA¼ÑA¼ÑA¼ÑA¼ÑA¼ÑA¼ÑA¼ÑA¼ÑA¼ÑA¼ÑA¼ÑA¼ÑA¼ÑA¼ÑA¼ÑA¼ÑA¼ÑA¼ÑA¼ÑA¼ÑA¼ÑA¼ÑA¼ÑA¼ÑA¼ÑA¼ÑA¼ÑA¼ÑA¼ÑA¼ÑA¼ÑA¼ÑA¼ÑA¼ÑA¼ÑA¼ÑA¼ÑA¼ÑA¼ÑA¼ÑA¼ÑA¼ÑA¼ÑA¼ÑA¼ÑA¼ÑA¼ÑA¼ÑA¼ÑA¼ÑA¼ÑA¼ÑA¼ÑA¼ÑA¼ÑA¼ÑA¼ÑA¼ÑA¼ÑA¼ÑA¼ÑA¼ÑA¼ÑA¼ÑA¼ÑA¼ÑA¼ÑA¼ÑA¼ÑA¼ÑA¼ÑA¼ÑA¼ÑA¼ÑA¼ÑA¼ÑA¼ÑA¼ÑA¼ÑA¼ÑA¼ÑA¼ÑA¼ÑA¼ÑA¼ÑA¼ÑA¼ÑA¼ÑA¼ÑA¼ÑA¼ÑA¼ÑA¼ÑA¼ÑA¼ÑA¼ÑA¼ÑA¼ÑA¼ÑA¼ÑA¼ÑA¼ÑA¼ÑA¼ÑA¼ÑA¼ÑA¼ÑA¼ÑA¼ÑA¼ÑA¼ÑA¼ÑA¼ÑA¼ÑA¼ÑA¼ÑA¼ÑA¼ÑA¼ÑA¼ÑA¼ÑA¼ÑA¼ÑA¼ÑA¼ÑA¼ÑA¼ÑA¼ÑA¼ÑA¼ÑA¼ÑA¼ÑA¼ÑA¼ÑA¼ÑA¼ÑA¼ÑA¼ÑA¼ÑA¼ÑA¼ÑA¼ÑA¼ÑA¼ÑA¼ÑA¼ÑA¼ÑA¼ÑA¼ÑA¼ÑA¼ÑA¼ÑA¼ÑA¼ÑA¼ÑA¼ÑA¼ÑA¼ÑA¼ÑA¼ÑA¼ÑA¼ÑA¼ÑA¼ÑA¼ÑA¼ÑA¼ÑA¼ÑA¼ÑA¼ÑA¼ÑA¼ÑA¼ÑA¼ÑA¼ÑA¼ÑA¼ÑA¼ÑA¼ÑA¼ÑA¼ÑA¼ÑA¼ÑA¼ÑA¼ÑA¼ÑA¼ÑA¼ÑA¼ÑA¼ÑA¼ÑA¼ÑA¼ÑA¼ÑA¼ÑA¼ÑA¼ÑA¼ÑA¼ÑA¼ÑA¼ÑA¼ÑA¼ÑA¼ÑA¼ÑA¼ÑA¼ÑA¼ÑA¼ÑA¼ÑA¼ÑA¼ÑA¼ÑA¼ÑA¼ÑA¼ÑA¼ÑA¼ÑA¼ÑA¼ÑA¼ÑA¼ÑA¼ÑA¼ÑA¼ÑA¼ÑA¼ÑA¼ÑA¼ÑA¼ÑA¼ÑA¼ÑA¼ÑA¼ÑA¼ÑA¼ÑA¼ÑA¼ÑA¼ÑA¼ÑA¼ÑA¼ÑA¼ÑA¼ÑA¼ÑA¼ÑA¼ÑA¼ÑA¼ÑA¼ÑA¼ÑA¼ÑA¼ÑA¼ÑA¼ÑA¼ÑA¼ÑA¼ÑA¼ÑA¼ÑA¼ÑA¼ÑA¼ÑA¼ÑA¼ÑA¼ÑA¼ÑA¼ÑA¼ÑA¼ÑA¼ÑA¼ÑA¼ÑA¼ÑA¼ÑA¼ÑA¼ÑA¼ÑA¼ÑA¼ÑA¼ÑA¼ÑA¼ÑA¼ÑA¼ÑA¼ÑA¼ÑA¼ÑA¼ÑA¼ÑA¼ÑA¼ÑA¼ÑA¼ÑA¼ÑA¼ÑA¼ÑA¼ÑA¼ÑA¼ÑA¼ÑA¼ÑA¼ÑA¼ÑA¼ÑA¼ÑA¼ÑA¼ÑA¼ÑA¼ÑA¼ÑA¼ÑA¼ÑA¼ÑA¼ÑA¼ÑA¼ÑA¼ÑA¼ÑA¼ÑA¼ÑA¼ÑA¼ÑA¼ÑA¼ÑA¼ÑA¼ÑA¼ÑA¼ÑA¼ÑA¼ÑA¼ÑA¼ÑA¼ÑA¼ÑA¼ÑA¼ÑA¼ÑA¼ÑA¼ÑA¼ÑA¼ÑA¼ÑA¼ÑA¼ÑA¼ÑA¼ÑA¼ÑA¼ÑA¼ÑA¼ÑA¼ÑA¼ÑA¼ÑA¼ÑA¼ÑA¼ÑA¼ÑA¼ÑA¼ÑA¼ÑA¼ÑA¼ÑA¼ÑA¼ÑA¼ÑA¼ÑA¼ÑA¼ÑA¼ÑA¼ÑA¼ÑA¼ÑA¼ÑA¼ÑA¼ÑA¼ÑA¼ÑA¼ÑA¼ÑA¼ÑA¼ÑA¼ÑA¼ÑA¼ÑA¼ÑA¼ÑA¼ÑA¼ÑA¼ÑA¼ÑA¼ÑA¼ÑA¼ÑA¼ÑA¼ÑA¼ÑA¼ÑA¼ÑA¼ÑA¼ÑA¼ÑA¼ÑA¼ÑA¼ÑA¼ÑA¼ÑA¼ÑA¼ÑA¼ÑA¼ÑA¼ÑA¼ÑA¼ÑA¼ÑA¼ÑA¼ÑA¼ÑA¼ÑA¼ÑA¼ÑA¼ÑA¼ÑA¼ÑA¼ÑA¼ÑA¼ÑA¼ÑA¼ÑA¼ÑA¼ÑA¼ÑA¼ÑA¼ÑA¼ÑA¼ÑA¼ÑA¼ÑA¼ÑA¼ÑA¼ÑA¼ÑA¼ÑA¼ÑA¼ÑA¼ÑA¼ÑA¼ÑA¼ÑA¼ÑA¼ÑA¼ÑA¼ÑA¼ÑA¼ÑA¼ÑA¼ÑA¼ÑA¼ÑA¼ÑA¼ÑA¼ÑA¼ÑA¼ÑA¼ÑA¼ÑA¼ÑA¼ÑA¼ÑA¼ÑA¼ÑA¼ÑA¼ÑA¼ÑA¼ÑA¼ÑA¼ÑA¼ÑA¼ÑA¼ÑA¼ÑA¼ÑA¼ÑA¼ÑA¼ÑA¼ÑA¼ÑA¼ÑA¼ÑA¼ÑA¼ÑA¼ÑA¼ÑA¼ÑA¼ÑA¼ÑA¼ÑA¼ÑA¼ÑA¼ÑA¼ÑA¼ÑA¼ÑA¼ÑA¼ÑA¼ÑA¼ÑA¼ÑA¼ÑA¼ÑA¼ÑA¼ÑA¼ÑA¼ÑA¼ÑA¼ÑA¼ÑA¼ÑA¼ÑA¼ÑA¼ÑA¼ÑA¼ÑA¼ÑA¼ÑA¼ÑA¼ÑA¼ÑA¼ÑA¼ÑA¼ÑA¼ÑA¼ÑA¼ÑA¼ÑA¼ÑA¼ÑA¼ÑA¼ÑA¼ÑA¼ÑA¼ÑA¼ÑA¼ÑA¼ÑA¼ÑA¼ÑA¼ÑA¼ÑA¼ÑA¼ÑA¼ÑA¼ÑA¼ÑA¼ÑA¼ÑA¼ÑA¼ÑA¼ÑA¼ÑA¼ÑA¼ÑA¼ÑA¼ÑA¼ÑA¼ÑA¼ÑA¼ÑA¼ÑA¼ÑA¼ÑA¼ÑA¼ÑA¼ÑA¼ÑA¼ÑA¼ÑA¼ÑA¼ÑA¼ÑA¼ÑA¼ÑA¼ÑA¼ÑA¼ÑA¼ÑA¼ÑA¼ÑA¼ÑA¼ÑA¼ÑA¼ÑA¼ÑA¼ÑA¼ÑA¼ÑA¼ÑA¼ÑA¼ÑA¼ÑA¼ÑA¼ÑA¼ÑA¼ÑA¼ÑA¼ÑA¼ÑA¼ÑA¼ÑA¼ÑA¼ÑA¼ÑA¼ÑA¼ÑA¼ÑA¼ÑA¼ÑA¼ÑA¼ÑA¼ÑA¼ÑA¼ÑA¼ÑA¼ÑA¼ÑA¼ÑA¼ÑA¼ÑA¼ÑA¼ÑA¼ÑA¼ÑA¼ÑA¼ÑA¼ÑA¼ÑA¼ÑA¼ÑA¼ÑA¼ÑA¼ÑA¼ÑA¼ÑA¼ÑA¼ÑA¼ÑA¼ÑA¼ÑA¼ÑA¼ÑA¼ÑA¼ÑA¼ÑA¼ÑA¼ÑA¼ÑA¼ÑA¼ÑA¼ÑA¼ÑA¼ÑA¼ÑA¼ÑA¼ÑA¼ÑA¼ÑA¼ÑA¼ÑA¼ÑA¼ÑA¼ÑA¼ÑA¼ÑA¼ÑA¼ÑA¼ÑA¼ÑA¼ÑA¼ÑA¼ÑA¼ÑA¼ÑA¼ÑA¼ÑA¼ÑA¼ÑA¼ÑA¼ÑA¼ÑA¼ÑA¼ÑA¼ÑA¼ÑA¼ÑA¼ÑA¼ÑA¼ÑA¼ÑA¼ÑA¼ÑA¼ÑA¼ÑA¼ÑA¼ÑA¼ÑA¼ÑA¼ÑA¼ÑA¼ÑA¼ÑA¼ÑA¼ÑA¼ÑA¼ÑA¼ÑA¼ÑA¼ÑA¼ÑA¼ÑA¼ÑA¼ÑA¼ÑA¼ÑA¼ÑA¼ÑA¼ÑA¼ÑA¼ÑA¼ÑA¼ÑA¼ÑA¼ÑA¼ÑA¼ÑA¼ÑA¼ÑA¼ÑA¼ÑA¼ÑA¼ÑA¼ÑA¼ÑA¼ÑA¼ÑA¼ÑA¼ÑA¼ÑA¼ÑA¼ÑA¼ÑA¼ÑA¼ÑA¼ÑA¼ÑA¼ÑA¼ÑA¼ÑA¼ÑA¼ÑA¼ÑA¼ÑA¼ÑA¼ÑA¼ÑA¼ÑA¼ÑA¼ÑA¼ÑA¼ÑA¼ÑA¼ÑA¼ÑA¼ÑA¼ÑA¼ÑA¼ÑA¼ÑA¼ÑA¼ÑA¼ÑA¼ÑA¼ÑA¼ÑA¼ÑA¼ÑA¼ÑA¼ÑA¼ÑA¼ÑA¼ÑA¼ÑA¼ÑA¼ÑA¼ÑA¼ÑA¼ÑA¼ÑA¼ÑA¼ÑA¼ÑA¼ÑA¼ÑA¼ÑA¼ÑA¼ÑA¼ÑA¼ÑA¼ÑA¼ÑA¼ÑA¼ÑA¼ÑA¼ÑA¼ÑA¼ÑA¼ÑA¼ÑA¼ÑA¼ÑA¼ÑA¼ÑA¼ÑA¼ÑA¼ÑA¼ÑA¼ÑA¼ÑA¼ÑA¼ÑA¼ÑA¼ÑA¼ÑA¼ÑA¼ÑA¼ÑA¼ÑA¼ÑA¼ÑA¼ÑA¼ÑA¼ÑA¼ÑA¼ÑA¼ÑA¼ÑA¼ÑA¼ÑA¼ÑA¼ÑA¼ÑA¼ÑA¼ÑA¼ÑA¼ÑA¼ÑA¼ÑA¼ÑA¼ÑA¼ÑA¼ÑA¼ÑA¼ÑA¼ÑA¼ÑA¼ÑA¼ÑA¼ÑA¼ÑA¼ÑA¼ÑA¼ÑA¼ÑA¼ÑA¼ÑA¼ÑA¼ÑA¼ÑA¼ÑA¼ÑA¼ÑA¼ÑA¼ÑA¼ÑA¼ÑA¼ÑA¼ÑA¼ÑA¼ÑA¼ÑA¼ÑA¼ÑA¼ÑA¼ÑA¼ÑA¼ÑA¼ÑA¼ÑA¼ÑA¼ÑA¼ÑA¼ÑA¼ÑA¼ÑA¼ÑA¼ÑA¼ÑA¼ÑA¼ÑA¼ÑA¼ÑA¼ÑA¼ÑA¼ÑA¼ÑA¼ÑA¼ÑA¼ÑA¼ÑA¼ÑA¼ÑA¼ÑA¼ÑA¼ÑA¼ÑA¼ÑA¼ÑA¼ÑA¼ÑA¼ÑA¼ÑA¼ÑA¼ÑA¼ÑA¼ÑA¼ÑA¼ÑA¼ÑA¼ÑA¼ÑA¼ÑA¼ÑA¼ÑA¼ÑA¼ÑA¼ÑA¼ÑA¼ÑA¼ÑA¼ÑA¼ÑA¼ÑA¼ÑA¼ÑA¼ÑA¼ÑA¼ÑA¼ÑA¼ÑA¼ÑA¼ÑA¼ÑA¼ÑA¼ÑA¼ÑA¼ÑA¼ÑA¼ÑA¼ÑA¼ÑA¼ÑA¼ÑA¼ÑA¼ÑA¼ÑA¼ÑA¼ÑA¼ÑA¼ÑA¼ÑA¼ÑA¼ÑA¼ÑA¼ÑA¼ÑA¼ÑA¼ÑA¼ÑA¼ÑA¼ÑA¼ÑA¼ÑA¼ÑA¼ÑA¼ÑA¼ÑA¼ÑA¼ÑA¼ÑA¼ÑA¼ÑA¼ÑA¼ÑA¼ÑA¼ÑA¼ÑA¼ÑA¼ÑA¼ÑA¼ÑA¼ÑA¼ÑA¼ÑA¼ÑA¼ÑA¼ÑA¼ÑA¼ÑA¼ÑA¼ÑA¼ÑA¼ÑA¼ÑA¼ÑA¼ÑA¼ÑA¼ÑA¼ÑA¼ÑA¼ÑA¼ÑA¼ÑA¼ÑA¼ÑA¼ÑA¼ÑA¼ÑA¼ÑA¼ÑA¼ÑA¼ÑA¼ÑA¼ÑA¼ÑA¼ÑA¼ÑA¼ÑA¼ÑA¼ÑA¼ÑA¼ÑA¼ÑA¼ÑA¼ÑA¼ÑA¼ÑA¼ÑA¼ÑA¼ÑA¼ÑA¼ÑA¼ÑA¼ÑA¼ÑA¼ÑA¼ÑA¼ÑA¼ÑA¼ÑA¼ÑA¼ÑA¼ÑA¼ÑA¼ÑA¼ÑA¼ÑA¼ÑA¼ÑA¼ÑA¼ÑA¼ÑA¼ÑA¼ÑA¼ÑA¼ÑA¼ÑA¼ÑA¼ÑA¼ÑA¼ÑA¼ÑA¼ÑA¼ÑA¼ÑA¼ÑA¼ÑA¼ÑA¼ÑA¼ÑA¼ÑA¼ÑA¼ÑA¼ÑA¼ÑA¼ÑA¼ÑA¼ÑA¼ÑA¼ÑA¼ÑA¼ÑA¼ÑA¼ÑA¼ÑA¼ÑA¼ÑA¼ÑA¼ÑA¼ÑA¼ÑA¼ÑA¼ÑA¼ÑA¼ÑA¼ÑA¼ÑA¼ÑA¼ÑA¼ÑA¼ÑA¼ÑA¼ÑA¼ÑA¼ÑA¼ÑA¼ÑA¼ÑA¼ÑA¼ÑA¼ÑA¼ÑA¼ÑA¼ÑA¼ÑA¼ÑA¼ÑA¼ÑA¼ÑA¼ÑA¼ÑA¼ÑA¼ÑA¼ÑA¼ÑA¼ÑA¼ÑA¼ÑA¼ÑA¼ÑA¼ÑA¼ÑA¼ÑA¼ÑA¼ÑA¼ÑA¼ÑA¼ÑA¼ÑA¼ÑA¼ÑA¼ÑA¼ÑA¼ÑA¼ÑA¼ÑA¼ÑA¼ÑA¼ÑA¼ÑA¼ÑA¼ÑA¼ÑA¼ÑA¼ÑA¼ÑA¼ÑA¼ÑA¼ÑA¼ÑA¼ÑA¼ÑA¼ÑA¼ÑA¼ÑA¼ÑA¼ÑA¼ÑA¼ÑA¼ÑA¼ÑA¼ÑA¼ÑA¼ÑA¼ÑA¼ÑA¼ÑA¼ÑA¼ÑA¼ÑA¼ÑA¼ÑA¼ÑA¼ÑA¼ÑA¼ÑA¼ÑA¼ÑA¼ÑA¼ÑA¼ÑA¼ÑA¼ÑA¼ÑA¼ÑA¼ÑA¼ÑA¼ÑA¼ÑA¼ÑA¼ÑA¼ÑA¼ÑA¼ÑA¼ÑA¼ÑA¼ÑA¼ÑA¼ÑA¼ÑA¼ÑA¼ÑA¼ÑA¼ÑA¼ÑA¼ÑA¼ÑA¼ÑA¼ÑA¼ÑA¼ÑA¼ÑA¼ÑA¼ÑA¼ÑA¼ÑA¼ÑA¼ÑA¼ÑA¼ÑA¼ÑA¼ÑA¼ÑA¼ÑA¼ÑA¼ÑA¼ÑA¼ÑA¼ÑA¼ÑA¼ÑA¼ÑA¼ÑA¼ÑA¼ÑA¼ÑA¼ÑA¼ÑA¼ÑA¼ÑA¼ÑA¼ÑA¼ÑA¼ÑA¼ÑA¼ÑA¼ÑA¼ÑA¼ÑA¼ÑA¼ÑA¼ÑA¼ÑA¼ÑA¼ÑA¼ÑA¼ÑA¼ÑA¼ÑA¼ÑA¼ÑA¼ÑA¼ÑA¼ÑA¼ÑA¼ÑA¼ÑA¼ÑA¼ÑA¼ÑA¼ÑA¼ÑA¼ÑA¼ÑA¼ÑA¼ÑA¼ÑA¼ÑA¼ÑA¼ÑA¼ÑA¼ÑA¼ÑA¼ÑA¼ÑA¼ÑA¼ÑA¼ÑA¼ÑA¼ÑA¼ÑA¼ÑA¼ÑA¼ÑA¼ÑA¼ÑA¼ÑA¼ÑA¼ÑA¼ÑA¼ÑA¼ÑA¼ÑA¼ÑA¼ÑA¼ÑA¼ÑA¼ÑA¼ÑA¼ÑA¼ÑA¼ÑA¼ÑA¼ÑA¼ÑA¼ÑA¼ÑA¼ÑA¼ÑA¼ÑA¼ÑA¼ÑA¼ÑA¼ÑA¼ÑA¼ÑA¼ÑA¼ÑA¼ÑA¼ÑA¼ÑA¼ÑA¼ÑA¼ÑA¼ÑA¼ÑA¼ÑA¼ÑA¼ÑA¼ÑA¼ÑA¼ÑA¼ÑA¼ÑA¼ÑA¼ÑA¼ÑA¼ÑA¼ÑA¼ÑA¼ÑA¼ÑA¼ÑA¼ÑA¼ÑA¼ÑA¼ÑA¼ÑA¼ÑA¼ÑA¼ÑA¼ÑA¼ÑA¼ÑA¼ÑA¼ÑA¼ÑA¼ÑA¼ÑA¼ÑA¼ÑA¼ÑA¼ÑA¼ÑA¼ÑA¼ÑA¼ÑA¼ÑA¼ÑA¼ÑA¼ÑA¼ÑA¼ÑA¼ÑA¼ÑA¼ÑA¼ÑA¼ÑA¼ÑA¼ÑA¼ÑA¼ÑA¼ÑA¼ÑA¼ÑA¼ÑA¼ÑA¼ÑA¼ÑA¼ÑA¼ÑA¼ÑA¼ÑA¼ÑA¼ÑA¼ÑA¼ÑA¼ÑA¼ÑA¼ÑA¼ÑA¼ÑA¼ÑA¼ÑA¼ÑA¼ÑA¼ÑA¼ÑA¼ÑA¼ÑA¼ÑA¼ÑA¼ÑA¼ÑA¼ÑA¼ÑA¼ÑA¼ÑA¼ÑA¼ÑA¼ÑA¼ÑA¼ÑA¼ÑA¼ÑA¼ÑA¼ÑA¼ÑA¼ÑA¼ÑA¼ÑA¼ÑA¼ÑA¼ÑA¼ÑA¼ÑA¼ÑA¼ÑA¼ÑA¼ÑA¼ÑA¼ÑA¼ÑA¼ÑA¼ÑA¼ÑA¼ÑA¼ÑA¼ÑA¼ÑA¼ÑA¼ÑA¼ÑA¼ÑA¼ÑA¼ÑA¼ÑA¼ÑA¼ÑA¼ÑA¼ÑA¼ÑA¼ÑA¼ÑA¼ÑA¼ÑA¼ÑA¼ÑA¼ÑA¼ÑA¼ÑA¼ÑA¼ÑA¼ÑA¼ÑA¼ÑA¼ÑA¼ÑA¼ÑA¼ÑA¼ÑA¼ÑA¼ÑA¼ÑA¼ÑA¼ÑA¼ÑA¼ÑA¼ÑA¼ÑA¼ÑA¼ÑA¼ÑA¼ÑA¼ÑA¼ÑA¼ÑA¼ÑA¼ÑA¼ÑA¼ÑA¼ÑA¼ÑA¼ÑA¼ÑA¼ÑA¼ÑA¼ÑA¼ÑA¼ÑA¼ÑA¼ÑA¼ÑA¼ÑA¼ÑA¼ÑA¼ÑA¼ÑA¼ÑA¼ÑA¼ÑA¼ÑA¼ÑA¼ÑA¼ÑA¼ÑA¼ÑA¼ÑA¼ÑA¼ÑA¼ÑA¼ÑA¼ÑA¼ÑA¼ÑA¼ÑA¼ÑA¼ÑA¼ÑA¼ÑA¼ÑA¼ÑA¼ÑA¼ÑA¼ÑA¼ÑA¼ÑA¼ÑA¼ÑA¼ÑA¼ÑA¼ÑA¼ÑA¼ÑA¼ÑA¼ÑA¼ÑA¼ÑA¼ÑA¼ÑA¼ÑA¼ÑA¼ÑA¼ÑA¼ÑA¼ÑA¼ÑA¼ÑA¼ÑA¼ÑA¼ÑA¼ÑA¼ÑA¼ÑA¼ÑA¼ÑA¼ÑA¼ÑA¼ÑA¼ÑA¼ÑA¼ÑA¼ÑA¼ÑA¼ÑA¼ÑA¼ÑA¼ÑA¼ÑA¼ÑA¼ÑA¼ÑA¼ÑA¼ÑA¼ÑA¼ÑA¼ÑA¼ÑA¼ÑA¼ÑA¼ÑA¼ÑA¼ÑA¼ÑA¼ÑA¼ÑA¼ÑA¼ÑA¼ÑA¼ÑA¼ÑA¼ÑA¼ÑA¼ÑA¼ÑA¼ÑA¼ÑA¼ÑA¼ÑA¼ÑA¼ÑA¼ÑA¼ÑA¼ÑA¼ÑA¼ÑA¼ÑA¼ÑA¼ÑA¼ÑA¼ÑA¼ÑA¼ÑA¼ÑA¼ÑA¼ÑA¼ÑA¼ÑA¼ÑA¼ÑA¼ÑA¼ÑA¼ÑA¼ÑA¼ÑA¼ÑA¼ÑA¼ÑA¼ÑA¼ÑA¼ÑA¼ÑA¼ÑA¼ÑA¼ÑA¼ÑA¼ÑA¼ÑA¼ÑA¼ÑA¼ÑA¼ÑA¼ÑA¼ÑA¼ÑA¼ÑA¼ÑA¼ÑA¼ÑA¼ÑA¼ÑA¼ÑA¼ÑA¼ÑA¼ÑA¼ÑA¼ÑA¼ÑA¼ÑA¼ÑA¼ÑA¼ÑA¼ÑA¼ÑA¼ÑA¼ÑA¼ÑA¼ÑA¼ÑA¼ÑA¼ÑA¼ÑA¼ÑA¼ÑA¼ÑA¼ÑA¼ÑA¼ÑA¼ÑA¼ÑA¼ÑA¼ÑA¼ÑA¼ÑA¼ÑA¼ÑA¼ÑA¼ÑA¼ÑA¼ÑA¼ÑA¼ÑA¼ÑA¼ÑA¼ÑA¼ÑA¼ÑA¼ÑA¼ÑA¼ÑA¼ÑA¼ÑA¼ÑA¼ÑA¼ÑA¼ÑA¼ÑA¼ÑA¼ÑA¼ÑA¼ÑA¼ÑA¼ÑA¼ÑA¼ÑA¼ÑA¼ÑA¼ÑA¼ÑA¼ÑA¼ÑA¼ÑA¼ÑA¼ÑA¼ÑA¼ÑA¼ÑA¼ÑA¼ÑA¼ÑA¼ÑA¼ÑA¼ÑA¼ÑA¼ÑA¼ÑA¼ÑA¼ÑA¼ÑA¼ÑA¼ÑA¼ÑA¼ÑA¼ÑA¼ÑA¼ÑA¼ÑA¼ÑA¼ÑA¼ÑA¼ÑA¼ÑA¼ÑA¼ÑA¼ÑA¼ÑA¼ÑA¼ÑA¼ÑA¼ÑA¼ÑA¼ÑA¼ÑA¼ÑA¼ÑA¼ÑA¼ÑA¼ÑA¼ÑA¼ÑA¼ÑA¼ÑA¼ÑA¼ÑA¼ÑA¼ÑA¼ÑA¼ÑA¼ÑA¼ÑA¼ÑA¼ÑA¼ÑA¼ÑA¼ÑA¼ÑA¼ÑA¼ÑA¼ÑA¼ÑA¼ÑA¼ÑA¼ÑA¼ÑA¼ÑA¼ÑA¼ÑA¼ÑA¼ÑA¼ÑA¼ÑA¼ÑA¼ÑA¼ÑA¼ÑA¼ÑA¼ÑA¼ÑA¼ÑA¼ÑA¼ÑA¼ÑA¼ÑA¼ÑA¼ÑA¼ÑA¼ÑA¼ÑA¼ÑA¼ÑA¼ÑA¼ÑA¼ÑA¼ÑA¼ÑA¼ÑA¼ÑA¼ÑA¼ÑA¼ÑA¼ÑA¼ÑA¼ÑA¼ÑA¼ÑA¼ÑA¼ÑA¼ÑA¼ÑA¼ÑA¼ÑA¼ÑA¼ÑA¼ÑA¼ÑA¼ÑA¼ÑA¼ÑA¼ÑA¼ÑA¼ÑA¼ÑA¼ÑA¼ÑA¼ÑA¼ÑA¼ÑA¼ÑA¼ÑA¼ÑA¼ÑA¼ÑA¼ÑA¼ÑA¼ÑA¼ÑA¼ÑA¼ÑA¼ÑA¼ÑA¼ÑA¼ÑA¼ÑA¼ÑA¼ÑA¼ÑA¼ÑA¼ÑA¼ÑA¼ÑA¼ÑA¼ÑA¼ÑA¼ÑA¼ÑA¼ÑA¼ÑA¼ÑA¼ÑA¼ÑA¼ÑA¼ÑA¼ÑA¼ÑA¼ÑA¼ÑA¼ÑA¼ÑA¼ÑA¼ÑA¼ÑA¼ÑA¼ÑA¼ÑA¼ÑA¼ÑA¼ÑA¼ÑA¼ÑA¼ÑA¼ÑA¼ÑA¼ÑA¼ÑA¼ÑA¼ÑA¼ÑA¼ÑA¼ÑA¼ÑA¼ÑA¼ÑA¼ÑA¼ÑA¼ÑA¼ÑA¼ÑA¼ÑA¼ÑA¼ÑA¼ÑA¼ÑA¼ÑA¼ÑA¼ÑA¼ÑA¼ÑA¼ÑA¼ÑA¼ÑA¼ÑA¼ÑA¼ÑA¼ÑA¼ÑA¼ÑA¼ÑA¼ÑA¼ÑA¼ÑA¼ÑA¼ÑA¼ÑA¼ÑA¼ÑA¼ÑA¼ÑA¼ÑA¼ÑA¼ÑA¼ÑA¼ÑA¼ÑA¼ÑA¼ÑA¼ÑA¼ÑA¼ÑA¼ÑA¼ÑA¼ÑA¼ÑA¼ÑA¼ÑA¼ÑA¼ÑA¼ÑA¼ÑA¼ÑA¼ÑA¼ÑA¼ÑA¼ÑA¼ÑA¼ÑA¼ÑA¼ÑA¼ÑA¼ÑA¼ÑA¼ÑA¼ÑA¼ÑA¼ÑA¼ÑA¼ÑA¼ÑA¼ÑA¼ÑA¼ÑA¼ÑA¼ÑA¼ÑA¼ÑA¼ÑA¼ÑA¼ÑA¼ÑA¼ÑA¼ÑA¼ÑA¼ÑA¼ÑA¼ÑA¼ÑA¼ÑA¼ÑA¼ÑA¼ÑA¼ÑA¼ÑA¼ÑA¼ÑA¼ÑA¼ÑA¼ÑA¼ÑA¼ÑA¼ÑA¼ÑA¼ÑA¼ÑA¼ÑA¼ÑA¼ÑA¼ÑA¼ÑA¼ÑA¼ÑA¼ÑA¼ÑA¼ÑA¼ÑA¼ÑA¼ÑA¼ÑA¼ÑA¼ÑA¼ÑA¼ÑA¼ÑA¼ÑA¼ÑA¼ÑA¼ÑA¼ÑA¼ÑA¼ÑA¼ÑA¼ÑA¼ÑA¼ÑA¼ÑA¼ÑA¼ÑA¼ÑA¼ÑA¼ÑA¼ÑA¼ÑA¼ÑA¼ÑA¼ÑA¼ÑA¼ÑA¼ÑA¼ÑA¼ÑA¼ÑA¼ÑA¼ÑA¼ÑA¼ÑA¼ÑA¼ÑA¼ÑA¼ÑA¼ÑA¼ÑA¼ÑA¼ÑA¼ÑA¼ÑA¼ÑA¼ÑA¼ÑA¼ÑA¼ÑA¼ÑA¼ÑA¼ÑA¼ÑA¼ÑA¼ÑA¼ÑA¼ÑA¼ÑA¼ÑA¼ÑA¼ÑA¼ÑA¼ÑA¼ÑA¼ÑA¼ÑA¼ÑA¼ÑA¼ÑA¼ÑA¼ÑA¼ÑA¼ÑA¼ÑA¼ÑA¼ÑA¼ÑA¼ÑA¼ÑA¼ÑA¼ÑA¼ÑA¼ÑA¼ÑA¼ÑA¼ÑA¼ÑA¼ÑA¼ÑA¼ÑA¼ÑA¼ÑA¼ÑA¼ÑA¼ÑA¼ÑA¼ÑA¼ÑA¼ÑA¼ÑA¼ÑA¼ÑA¼ÑA¼ÑA¼ÑA¼ÑA¼ÑA¼ÑA¼ÑA¼ÑA¼ÑA¼ÑA¼ÑA¼ÑA¼ÑA¼ÑA¼ÑA¼ÑA¼ÑA¼ÑA¼ÑA¼ÑA¼ÑA¼ÑA¼ÑA¼ÑA¼ÑA¼ÑA¼ÑA¼ÑA¼ÑA¼ÑA¼ÑA¼ÑA¼ÑA¼ÑA¼ÑA¼ÑA¼ÑA¼ÑA¼ÑA¼ÑA¼ÑA¼ÑA¼ÑA¼ÑA¼ÑA¼ÑA¼ÑA¼ÑA¼ÑA¼ÑA¼ÑA¼ÑA¼ÑA¼ÑA¼ÑA¼ÑA¼ÑA¼ÑA¼ÑA¼ÑA¼ÑA¼ÑA¼ÑA¼ÑA¼ÑA¼ÑA¼ÑA¼ÑA¼ÑA¼ÑA¼ÑA¼ÑA¼ÑA¼ÑA¼ÑA¼ÑA¼ÑA¼ÑA¼ÑA¼ÑA¼ÑA¼ÑA¼ÑA¼ÑA¼ÑA¼ÑA¼ÑA¼ÑA¼ÑA¼ÑA¼ÑA¼ÑA¼ÑA¼ÑA¼ÑA¼ÑA¼ÑA¼ÑA¼ÑA¼ÑA¼ÑA¼ÑA¼ÑA¼ÑA¼ÑA¼ÑA¼ÑA¼ÑA¼ÑA¼ÑA¼ÑA¼ÑA¼ÑA¼ÑA¼ÑA¼ÑA¼ÑA¼ÑA¼ÑA¼ÑA¼ÑA¼ÑA¼ÑA¼ÑA¼ÑA¼ÑA¼ÑA¼ÑA¼ÑA¼ÑA¼ÑA¼ÑA¼ÑA¼ÑA¼ÑA¼ÑA¼ÑA¼ÑA¼ÑA¼ÑA¼ÑA¼ÑA¼ÑA¼ÑA¼ÑA¼ÑA¼ÑA¼ÑA¼ÑA¼ÑA¼ÑA¼ÑA¼ÑA¼ÑA¼ÑA¼ÑA¼ÑA¼ÑA¼ÑA¼ÑA¼ÑA¼ÑA¼ÑA¼ÑA¼ÑA¼ÑA¼ÑA¼ÑA¼ÑA¼ÑA¼ÑA¼ÑA¼ÑA¼ÑA¼ÑA¼ÑA¼ÑA¼ÑA¼ÑA¼ÑA¼ÑA¼ÑA¼ÑA¼ÑA¼ÑA¼ÑA¼ÑA¼ÑA¼ÑA¼ÑA¼ÑA¼ÑA¼ÑA¼ÑA¼ÑA¼ÑA¼ÑA¼ÑA¼ÑA¼ÑA¼ÑA¼ÑA¼ÑA¼ÑA¼ÑA¼ÑA¼ÑA¼ÑA¼ÑA¼ÑA¼ÑA¼ÑA¼ÑA¼ÑA¼ÑA¼ÑA¼ÑA¼ÑA¼ÑA¼ÑA¼ÑA¼ÑA¼ÑA¼ÑA¼ÑA¼ÑA¼ÑA¼ÑA¼ÑA¼ÑA¼ÑA¼ÑA¼ÑA¼ÑA¼ÑA¼ÑA¼ÑA¼ÑA¼ÑA¼ÑA¼ÑA¼ÑA¼ÑA¼ÑA¼ÑA¼ÑA¼ÑA¼ÑA¼ÑA¼ÑA¼ÑA¼ÑA¼ÑA¼ÑA¼ÑA¼ÑA¼ÑA¼ÑA¼ÑA¼ÑA¼ÑA¼ÑA¼ÑA¼ÑA¼ÑA¼ÑA¼ÑA¼ÑA¼ÑA¼ÑA¼ÑA¼ÑA¼ÑA¼ÑA¼ÑA¼ÑA¼ÑA¼ÑA¼ÑA¼ÑA¼ÑA¼ÑA¼ÑA¼ÑA¼ÑA¼ÑA¼ÑA¼ÑA¼ÑA¼ÑA¼ÑA¼ÑA¼ÑA¼ÑA¼ÑA¼ÑA¼ÑA¼ÑA¼ÑA¼ÑA¼ÑA¼ÑA¼ÑA¼ÑA¼ÑA¼ÑA¼ÑA¼ÑA¼ÑA¼ÑA¼ÑA¼ÑA¼ÑA¼ÑA¼ÑA¼ÑA¼ÑA¼ÑA¼ÑA¼ÑA¼ÑA¼ÑA¼ÑA¼ÑA¼ÑA¼ÑA¼ÑA¼ÑA¼ÑA¼ÑA¼ÑA¼ÑA¼ÑA¼ÑA¼ÑA¼ÑA¼ÑA¼ÑA¼ÑA¼ÑA¼ÑA¼ÑA¼ÑA¼ÑA¼ÑA¼ÑA¼ÑA¼ÑA¼ÑA¼ÑA¼ÑA¼ÑA¼ÑA¼ÑA¼ÑA¼ÑA¼ÑA¼ÑA¼ÑA¼ÑA¼ÑA¼ÑA¼ÑA¼ÑA¼ÑA¼ÑA¼ÑA¼ÑA¼ÑA¼ÑA¼ÑA¼ÑA¼ÑA¼ÑA¼ÑA¼ÑA¼ÑA¼ÑA¼ÑA¼ÑA¼ÑA¼ÑA¼ÑA¼ÑA¼ÑA¼ÑA¼ÑA¼ÑA¼ÑA¼ÑA¼ÑA¼ÑA¼ÑA¼ÑA¼ÑA¼ÑA¼ÑA¼ÑA¼ÑA¼ÑA¼ÑA¼ÑA¼ÑA¼ÑA¼ÑA¼ÑA¼ÑA¼ÑA¼ÑA¼ÑA¼ÑA¼ÑA¼ÑA¼ÑA¼ÑA¼ÑA¼ÑA¼ÑA¼ÑA¼ÑA¼ÑA¼ÑA¼ÑA¼ÑA¼ÑA¼ÑA¼ÑA¼ÑA¼ÑA¼ÑA¼ÑA¼ÑA¼ÑA¼ÑA¼ÑA¼ÑA¼ÑA¼ÑA¼ÑA¼ÑA¼ÑA¼ÑA¼ÑA¼ÑA¼ÑA¼ÑA¼ÑA¼ÑA¼ÑA¼ÑA¼ÑA¼ÑA¼ÑA¼ÑA¼ÑA¼ÑA¼ÑA¼ÑA¼ÑA¼ÑA¼ÑA¼ÑA¼ÑA¼ÑA¼ÑA¼ÑA¼ÑA¼ÑA¼ÑA¼ÑA¼ÑA¼ÑA¼ÑA¼ÑA¼ÑA¼ÑA¼ÑA¼ÑA¼ÑA¼ÑA¼ÑA¼ÑA¼ÑA¼ÑA¼ÑA¼ÑA¼ÑA¼ÑA¼ÑA¼ÑA¼ÑA¼ÑA¼ÑA¼ÑA¼ÑA¼ÑA¼ÑA¼ÑA¼ÑA¼ÑA¼ÑA¼ÑA¼ÑA¼ÑA¼ÑA¼ÑA¼ÑA¼ÑA¼ÑA¼ÑA¼ÑA¼ÑA¼ÑA¼ÑA¼ÑA¼ÑA¼ÑA¼ÑA¼ÑA¼ÑA¼ÑA¼ÑA¼ÑA¼ÑA¼ÑA¼ÑA¼ÑA¼ÑA¼ÑA¼ÑA¼ÑA¼ÑA¼ÑA¼ÑA¼ÑA¼ÑA¼ÑA¼ÑA¼ÑA¼ÑA¼ÑA¼ÑA¼ÑA¼ÑA¼ÑA¼ÑA¼ÑA¼ÑA¼ÑA¼ÑA¼ÑA¼ÑA¼ÑA¼ÑA¼ÑA¼ÑA¼ÑA¼ÑA¼ÑA¼ÑA¼ÑA¼ÑA¼ÑA¼ÑA¼ÑA¼ÑA¼ÑA¼ÑA¼ÑA¼ÑA¼ÑA¼ÑA¼ÑA¼ÑA¼ÑA¼ÑA¼ÑA¼ÑA¼ÑA¼ÑA¼ÑA¼ÑA¼ÑA¼ÑA¼ÑA¼ÑA¼ÑA¼ÑA¼ÑA¼ÑA¼ÑA¼ÑA¼ÑA¼ÑA¼ÑA¼ÑA¼ÑA¼ÑA¼ÑA¼ÑA¼ÑA¼ÑA¼ÑA¼ÑA¼ÑA¼ÑA¼ÑA¼ÑA¼ÑA¼ÑA¼ÑA¼ÑA¼ÑA¼ÑA¼ÑA¼ÑA¼ÑA¼ÑA¼ÑA¼ÑA¼ÑA¼ÑA¼ÑA¼ÑA¼ÑA¼ÑA¼ÑA¼ÑA¼ÑA¼ÑA¼ÑA¼ÑA¼ÑA¼ÑA¼ÑA¼ÑA¼ÑA¼ÑA¼ÑA¼ÑA¼ÑA¼ÑA¼ÑA¼ÑA¼ÑA¼ÑA¼ÑA¼ÑA¼ÑA¼ÑA¼ÑA¼ÑA¼ÑA¼ÑA¼ÑA¼ÑA¼ÑA¼ÑA¼ÑA¼ÑA¼ÑA¼ÑA¼ÑA¼ÑA¼ÑA¼ÑA¼ÑA¼ÑA¼ÑA¼ÑA¼ÑA¼ÑA¼ÑA¼ÑA¼ÑA¼ÑA¼ÑA¼ÑA¼ÑA¼ÑA¼ÑA¼ÑA¼ÑA¼ÑA¼ÑA¼ÑA¼ÑA¼ÑA¼ÑA¼ÑA¼ÑA¼ÑA¼ÑA¼ÑA¼ÑA¼ÑA¼ÑA¼ÑA¼ÑA¼ÑA¼ÑA¼ÑA¼ÑA¼ÑA¼ÑA¼ÑA¼ÑA¼ÑA¼ÑA¼ÑA¼ÑA¼ÑA¼ÑA¼ÑA¼ÑA¼ÑA¼ÑA¼ÑA¼ÑA¼ÑA¼ÑA¼ÑA¼ÑA¼ÑA¼ÑA¼ÑA¼ÑA¼ÑA¼ÑA¼ÑA¼ÑA¼ÑA¼ÑA¼ÑA¼ÑA¼ÑA¼ÑA¼ÑA¼ÑA¼ÑA¼ÑA¼ÑA¼ÑA¼ÑA¼ÑA¼ÑA¼ÑA¼ÑA¼ÑA¼ÑA¼ÑA¼ÑA¼ÑA¼ÑA¼ÑA¼ÑA¼ÑA¼ÑA¼ÑA¼ÑA¼ÑA¼ÑA¼ÑA¼ÑA¼ÑA¼ÑA¼ÑA¼ÑA¼ÑA¼ÑA¼ÑA¼ÑA¼ÑA¼ÑA¼ÑA¼ÑA¼ÑA¼ÑA¼ÑA¼ÑA¼ÑA¼ÑA¼ÑA¼ÑA¼ÑA¼ÑA¼ÑA¼ÑA¼ÑA¼ÑA¼ÑA¼ÑA¼ÑA¼ÑA¼ÑA¼ÑA¼ÑA¼ÑA¼ÑA¼ÑA¼ÑA¼ÑA¼ÑA¼ÑA¼ÑA¼ÑA¼ÑA¼ÑA¼ÑA¼ÑA¼ÑA¼ÑA¼ÑA¼ÑA¼ÑA¼ÑA¼ÑA¼ÑA¼ÑA¼ÑA¼ÑA¼ÑA¼ÑA¼ÑA¼ÑA¼ÑA¼ÑA¼ÑA¼ÑA¼ÑA¼ÑA¼ÑA¼ÑA¼ÑA¼ÑA¼ÑA¼ÑA¼ÑA¼ÑA¼ÑA¼ÑA¼ÑA¼ÑA¼ÑA¼ÑA¼ÑA¼ÑA¼ÑA¼ÑA¼ÑA¼ÑA¼ÑA¼ÑA¼ÑA¼ÑA¼ÑA¼ÑA¼ÑA¼ÑA¼ÑA¼ÑA¼ÑA¼ÑA¼ÑA¼ÑA¼ÑA¼ÑA¼ÑA¼ÑA¼ÑA¼ÑA¼ÑA¼ÑA¼ÑA¼ÑA¼ÑA¼ÑA¼ÑA¼ÑA¼ÑA¼ÑA¼ÑA¼ÑA¼ÑA¼ÑA¼ÑA¼ÑA¼ÑA¼ÑA¼ÑA¼ÑA¼ÑA¼ÑA¼ÑA¼ÑA¼ÑA¼ÑA¼ÑA¼ÑA¼ÑA¼ÑA¼ÑA¼ÑA¼ÑA¼ÑA¼ÑA¼ÑA¼ÑA¼ÑA¼ÑA¼ÑA¼ÑA¼ÑA¼ÑA¼ÑA¼ÑA¼ÑA¼ÑA¼ÑA¼ÑA¼ÑA¼ÑA¼ÑA¼ÑA¼ÑA¼ÑA¼ÑA¼ÑA¼ÑA¼ÑA¼ÑA¼ÑA¼ÑA¼ÑA¼ÑA¼ÑA¼ÑA¼ÑA¼ÑA¼ÑA¼ÑA¼ÑA¼ÑA¼ÑA¼ÑA¼ÑA¼ÑA¼ÑA¼ÑA¼ÑA¼ÑA¼ÑA¼ÑA¼ÑA¼ÑA¼ÑA¼ÑA¼ÑA¼ÑA¼ÑA¼ÑA¼ÑA¼ÑA¼ÑA¼ÑA¼ÑA¼ÑA¼ÑA¼ÑA¼ÑA¼ÑA¼ÑA¼ÑA¼ÑA¼ÑA¼ÑA¼ÑA¼ÑA¼ÑA¼ÑA¼ÑA¼ÑA¼ÑA¼ÑA¼ÑA¼ÑA¼ÑA¼ÑA¼ÑA¼ÑA¼ÑA¼ÑA¼ÑA¼ÑA¼ÑA¼ÑA¼ÑA¼ÑA¼ÑA¼ÑA¼ÑA¼ÑA¼ÑA¼ÑA¼ÑA¼ÑA¼ÑA¼ÑA¼ÑA¼ÑA¼ÑA¼ÑA¼ÑA¼ÑA¼ÑA¼ÑA¼ÑA¼ÑA¼ÑA¼ÑA¼ÑA¼ÑA¼ÑA¼ÑA¼ÑA¼ÑA¼ÑA¼ÑA¼ÑA¼ÑA¼ÑA¼ÑA¼ÑA¼ÑA¼ÑA¼ÑA¼ÑA¼ÑA¼ÑA¼ÑA¼ÑA¼ÑA¼ÑA¼ÑA¼ÑA¼ÑA¼ÑA¼ÑA¼ÑA¼ÑA¼ÑA¼ÑA¼ÑA¼ÑA¼ÑA¼ÑA¼ÑA¼ÑA¼ÑA¼ÑA¼ÑA¼ÑA¼ÑA¼ÑA¼ÑA¼ÑA¼ÑA¼ÑA¼ÑA¼ÑA¼ÑA¼ÑA¼ÑA¼ÑA¼ÑA¼ÑA¼ÑA¼ÑA¼ÑA¼ÑA¼ÑA¼ÑA¼ÑA¼ÑA¼ÑA¼ÑA¼ÑA¼ÑA¼ÑA¼ÑA¼ÑA¼ÑA¼ÑA¼ÑA¼ÑA¼ÑA¼ÑA¼ÑA¼ÑA¼ÑA¼ÑA¼ÑA¼ÑA¼ÑA¼ÑA¼ÑA¼ÑA¼ÑA¼ÑA¼ÑA¼ÑA¼ÑA¼ÑA¼ÑA¼ÑA¼ÑA¼ÑA¼ÑA¼ÑA¼ÑA¼ÑA¼ÑA¼ÑA¼ÑA¼ÑA¼ÑA¼ÑA¼ÑA¼ÑA¼ÑA¼ÑA¼ÑA¼ÑA¼ÑA¼ÑA¼ÑA¼ÑA¼ÑA¼ÑA¼ÑA¼ÑA¼ÑA¼ÑA¼ÑA¼ÑA¼ÑA¼ÑA¼ÑA¼ÑA¼ÑA¼ÑA¼ÑA¼ÑA¼ÑA¼ÑA¼ÑA¼ÑA¼ÑA¼ÑA¼ÑA¼ÑA¼ÑA¼ÑA¼ÑA¼ÑA¼ÑA¼ÑA¼ÑA¼ÑA¼ÑA¼ÑA¼ÑA¼ÑA¼ÑA¼ÑA¼ÑA¼ÑA¼ÑA¼ÑA¼ÑA¼ÑA¼ÑA¼ÑA¼ÑA¼ÑA¼ÑA¼ÑA¼ÑA¼ÑA¼ÑA¼ÑA¼ÑA¼ÑA¼ÑA¼ÑA¼ÑA¼ÑA¼ÑA¼ÑA¼ÑA¼ÑA¼ÑA¼ÑA¼ÑA¼ÑA¼ÑA¼ÑA¼ÑA¼ÑA¼ÑA¼ÑA¼ÑA¼ÑA¼ÑA¼ÑA¼ÑA¼ÑA¼ÑA¼ÑA¼ÑA¼ÑA¼ÑA¼ÑA¼ÑA¼ÑA¼ÑA¼ÑA¼ÑA¼ÑA¼ÑA¼ÑA¼ÑA¼ÑA¼ÑA¼ÑA¼ÑA¼ÑA¼ÑA¼ÑA¼ÑA¼ÑA¼ÑA¼ÑA¼ÑA¼ÑA¼ÑA¼ÑA¼ÑA¼ÑA¼ÑA¼ÑA¼ÑA¼ÑA¼ÑA¼ÑA¼ÑA¼ÑA¼ÑA¼ÑA¼ÑA¼ÑA¼ÑA¼ÑA¼ÑA¼ÑA¼ÑA¼ÑA¼ÑA¼ÑA¼ÑA¼ÑA¼ÑA¼ÑA¼ÑA¼ÑA¼ÑA¼ÑA¼ÑA¼ÑA¼ÑA¼ÑA¼ÑA¼ÑA¼ÑA¼ÑA¼ÑA¼ÑA¼ÑA¼ÑA¼ÑA¼ÑA¼ÑA¼ÑA¼ÑA¼ÑA¼ÑA¼ÑA¼ÑA¼ÑA¼ÑA¼ÑA¼ÑA¼ÑA¼ÑA¼ÑA¼ÑA¼ÑA¼ÑA¼ÑA¼ÑA¼ÑA¼ÑA¼ÑA¼ÑA¼ÑA¼ÑA¼ÑA¼ÑA¼ÑA¼ÑA¼ÑA¼ÑA¼ÑA¼ÑA¼ÑA¼ÑA¼ÑA¼ÑA¼ÑA¼ÑA¼ÑA¼ÑA¼ÑA¼ÑA¼ÑA¼ÑA¼ÑA¼ÑA¼ÑA¼ÑA¼ÑA¼ÑA¼ÑA¼ÑA¼ÑA¼ÑA¼ÑA¼ÑA¼ÑA¼ÑA¼ÑA¼ÑA¼ÑA¼ÑA¼ÑA¼ÑA¼ÑA¼ÑA¼ÑA¼ÑA¼ÑA¼ÑA¼ÑA¼ÑA¼ÑA¼ÑA¼ÑA¼ÑA¼ÑA¼ÑA¼ÑA¼ÑA¼ÑA¼ÑA¼ÑA¼ÑA¼ÑA¼ÑA¼ÑA¼ÑA¼ÑA¼ÑA¼ÑA¼ÑA¼ÑA¼ÑA¼ÑA¼ÑA¼ÑA¼ÑA¼ÑA¼ÑA¼ÑA¼ÑA¼ÑA¼ÑA¼ÑA¼ÑA¼ÑA¼ÑA¼ÑA¼ÑA¼ÑA¼ÑA¼ÑA¼ÑA¼ÑA¼ÑA¼ÑA¼ÑA¼ÑA¼ÑA¼ÑA¼ÑA¼ÑA¼ÑA¼ÑA¼ÑA¼ÑA¼ÑA¼ÑA¼ÑA¼ÑA¼ÑA¼ÑA¼ÑA¼ÑA¼ÑA¼ÑA¼ÑA¼ÑA¼ÑA¼ÑA¼ÑA¼ÑA¼ÑA¼ÑA¼ÑA¼ÑA¼ÑA¼ÑA¼ÑA¼ÑA¼ÑA¼ÑA¼ÑA¼ÑA¼ÑA¼ÑA¼ÑA¼ÑA¼ÑA¼ÑA¼ÑA¼ÑA¼ÑA¼ÑA¼ÑA¼ÑA¼ÑA¼ÑA¼ÑA¼ÑA¼ÑA¼ÑA¼ÑA¼ÑA¼ÑA¼ÑA¼ÑA¼ÑA¼ÑA¼ÑA¼ÑA¼ÑA¼ÑA¼ÑA¼ÑA¼ÑA¼ÑA¼ÑA¼ÑA¼ÑA¼ÑA¼ÑA¼ÑA¼ÑA¼ÑA¼ÑA¼ÑA¼ÑA¼ÑA¼ÑA¼ÑA¼ÑA¼ÑA¼ÑA¼ÑA¼ÑA¼ÑA¼ÑA¼ÑA¼ÑA¼ÑA¼ÑA¼ÑA¼ÑA¼ÑA¼ÑA¼ÑA¼ÑA¼ÑA¼ÑA¼ÑA¼ÑA¼ÑA¼ÑA¼ÑA¼ÑA¼ÑA¼ÑA¼ÑA¼ÑA¼ÑA¼ÑA¼ÑA¼ÑA¼ÑA¼ÑA¼ÑA¼ÑA¼ÑA¼ÑA¼ÑA¼ÑA¼ÑA¼ÑA¼ÑA¼ÑA¼ÑA¼ÑA¼ÑA¼ÑA¼ÑA¼ÑA¼ÑA¼ÑA¼ÑA¼ÑA¼ÑA¼ÑA¼ÑA¼ÑA¼ÑA¼ÑA¼ÑA¼ÑA¼ÑA¼ÑA¼ÑA¼ÑA¼ÑA¼ÑA¼ÑA¼ÑA¼ÑA¼ÑA¼ÑA¼ÑA¼ÑA¼ÑA¼ÑA¼ÑA¼ÑA¼ÑA¼ÑA¼ÑA¼ÑA¼ÑA¼ÑA¼ÑA¼ÑA¼ÑA¼ÑA¼ÑA¼ÑA¼ÑA¼ÑA¼ÑA¼ÑA¼ÑA¼ÑA¼ÑA¼ÑA¼ÑA¼ÑA¼ÑA¼ÑA¼ÑA¼ÑA¼ÑA¼ÑA¼ÑA¼ÑA¼ÑA¼ÑA¼ÑA¼ÑA¼ÑA¼ÑA¼ÑA¼ÑA¼ÑA¼ÑA¼ÑA¼ÑA¼ÑA¼ÑA¼ÑA¼ÑA¼ÑA¼ÑA¼ÑA¼ÑA¼ÑA¼ÑA¼ÑA¼ÑA¼ÑA¼ÑA¼ÑA¼ÑA¼ÑA¼ÑA¼ÑA¼ÑA¼ÑA¼ÑA¼ÑA¼ÑA¼ÑA¼ÑA¼ÑA¼ÑA¼ÑA¼ÑA¼ÑA¼ÑA¼ÑA¼ÑA¼ÑA¼ÑA¼ÑA¼ÑA¼ÑA¼ÑA¼ÑA¼ÑA¼ÑA¼ÑA¼ÑA¼ÑA¼ÑA¼ÑA¼ÑA¼ÑA¼ÑA¼ÑA¼ÑA¼ÑA¼ÑA¼ÑA¼ÑA¼ÑA¼ÑA¼ÑA¼ÑA¼ÑA¼ÑA¼ÑA¼ÑA¼ÑA¼ÑA¼ÑA¼ÑA¼ÑA¼ÑA¼ÑA¼ÑA¼ÑA¼ÑA¼ÑA¼ÑA¼ÑA¼ÑA¼ÑA¼ÑA¼ÑA¼ÑA¼ÑA¼ÑA¼ÑA¼ÑA¼ÑA¼ÑA¼ÑA¼ÑA¼ÑA¼ÑA¼ÑA¼ÑA¼ÑA¼ÑA¼ÑA¼ÑA¼ÑA¼ÑA¼ÑA¼ÑA¼ÑA¼ÑA¼ÑA¼ÑA¼ÑA¼ÑA¼ÑA¼ÑA¼ÑA¼ÑA¼ÑA¼ÑA¼ÑA¼ÑA¼ÑA¼ÑA¼ÑA¼ÑA¼ÑA¼ÑA¼ÑA¼ÑA¼ÑA¼ÑA¼ÑA¼ÑA¼ÑA¼ÑA¼ÑA¼ÑA¼ÑA¼ÑA¼ÑA¼ÑA¼ÑA¼ÑA¼ÑA¼ÑA¼ÑA¼ÑA¼ÑA¼ÑA¼ÑA¼ÑA¼ÑA¼ÑA¼ÑA¼ÑA¼ÑA¼ÑA¼ÑA¼ÑA¼ÑA¼ÑA¼ÑA¼ÑA¼ÑA¼ÑA¼ÑA¼ÑA¼ÑA¼ÑA¼ÑA¼ÑA¼ÑA¼ÑA¼ÑA¼ÑA¼ÑA¼ÑA¼ÑA¼ÑA¼ÑA¼ÑA¼ÑA¼ÑA¼ÑA¼ÑA¼ÑA¼ÑA¼ÑA¼ÑA¼ÑA¼ÑA¼ÑA¼ÑA¼ÑA¼ÑA¼ÑA¼ÑA¼ÑA¼ÑA¼ÑA¼ÑA¼ÑA¼ÑA¼ÑA¼ÑA¼ÑA¼ÑA¼ÑA¼ÑA¼ÑA¼ÑA¼ÑA¼ÑA¼ÑA¼ÑA¼ÑA¼ÑA¼ÑA¼ÑA¼ÑA¼ÑA¼ÑA¼ÑA¼ÑA¼ÑA¼ÑA¼ÑA¼ÑA¼ÑA¼ÑA¼ÑA¼ÑA¼ÑA¼ÑA¼ÑA¼ÑA¼ÑA¼ÑA¼ÑA¼ÑA¼ÑA¼ÑA¼ÑA¼ÑA¼ÑA¼ÑA¼ÑA¼ÑA¼ÑA¼ÑA¼ÑA¼ÑA¼ÑA¼ÑA¼ÑA¼ÑA¼ÑA¼ÑA¼ÑA¼ÑA¼ÑA¼ÑA¼ÑA¼ÑA¼ÑA¼ÑA¼ÑA¼ÑA¼ÑA¼ÑA¼ÑA¼ÑA¼ÑA¼ÑA¼ÑA¼ÑA¼ÑA¼ÑA¼ÑA¼ÑA¼ÑA¼ÑA¼ÑA¼ÑA¼ÑA¼ÑA¼ÑA¼ÑA¼ÑA¼ÑA¼ÑA¼ÑA¼ÑA¼ÑA¼ÑA¼ÑA¼ÑA¼ÑA¼ÑA¼ÑA¼ÑA¼ÑA¼ÑA¼ÑA¼ÑA¼ÑA¼ÑA¼ÑA¼ÑA¼ÑA¼ÑA¼ÑA¼ÑA¼ÑA¼ÑA¼ÑA¼ÑA¼ÑA¼ÑA¼ÑA¼ÑA¼ÑA¼ÑA¼ÑA¼ÑA¼ÑA¼ÑA¼ÑA¼ÑA¼ÑA¼ÑA¼ÑA¼ÑA¼ÑA¼ÑA¼ÑA¼ÑA¼ÑA¼ÑA¼ÑA¼ÑA¼ÑA¼ÑA¼ÑA¼ÑA¼ÑA¼ÑA¼ÑA¼ÑA¼ÑA¼ÑA¼ÑA¼ÑA¼ÑA¼ÑA¼ÑA¼ÑA¼ÑA¼ÑA¼ÑA¼ÑA¼ÑA¼ÑA¼ÑA¼ÑA¼ÑA¼ÑA¼ÑA¼ÑA¼ÑA¼ÑA¼ÑA¼ÑA¼ÑA¼ÑA¼ÑA¼ÑA¼ÑA¼ÑA¼ÑA¼ÑA¼ÑA¼ÑA¼ÑA¼ÑA¼ÑA¼ÑA¼ÑA¼ÑA¼ÑA¼ÑA¼ÑA¼ÑA¼ÑA¼ÑA¼ÑA¼ÑA¼ÑA¼ÑA¼ÑA¼ÑA¼ÑA¼ÑA¼ÑA¼ÑA¼ÑA¼ÑA¼ÑA¼ÑA¼ÑA¼ÑA¼ÑA¼ÑA¼ÑA¼ÑA¼ÑA¼ÑA¼ÑA¼ÑA¼ÑA¼ÑA¼ÑA¼ÑA¼ÑA¼ÑA¼ÑA¼ÑA¼ÑA¼ÑA¼ÑA¼ÑA¼ÑA¼ÑA¼ÑA¼ÑA¼ÑA¼ÑA¼ÑA¼ÑA¼ÑA¼ÑA¼ÑA¼ÑA¼ÑA¼ÑA¼ÑA¼ÑA¼ÑA¼ÑA¼ÑA¼ÑA¼ÑA¼ÑA¼ÑA¼ÑA¼ÑA¼ÑA¼ÑA¼ÑA¼ÑA¼ÑA¼ÑA¼ÑA¼ÑA¼ÑA¼ÑA¼ÑA¼ÑA¼ÑA¼ÑA¼ÑA¼ÑA¼ÑA¼ÑA¼ÑA¼ÑA¼ÑA¼ÑA¼ÑA¼ÑA¼ÑA¼ÑA¼ÑA¼ÑA¼ÑA¼ÑA¼ÑA¼ÑA¼ÑA¼ÑA¼ÑA¼ÑA¼ÑA¼ÑA¼ÑA¼ÑA¼ÑA¼ÑA¼ÑA¼ÑA¼ÑA¼ÑA¼ÑA¼ÑA¼ÑA¼ÑA¼ÑA¼ÑA¼ÑA¼ÑA¼ÑA¼ÑA¼ÑA¼ÑA¼ÑA¼ÑA¼ÑA¼ÑA¼ÑA¼ÑA¼ÑA¼ÑA¼ÑA¼ÑA¼ÑA¼ÑA¼ÑA¼ÑA¼ÑA¼ÑA¼ÑA¼ÑA¼ÑA¼ÑA¼ÑA¼ÑA¼ÑA¼ÑA¼ÑA¼ÑA¼ÑA¼ÑA¼ÑA¼ÑA¼ÑA¼ÑA¼ÑA¼ÑA¼ÑA¼ÑA¼ÑA¼ÑA¼ÑA¼ÑA¼ÑA¼ÑA¼ÑA¼ÑA¼ÑA¼ÑA¼ÑA¼ÑA¼ÑA¼ÑA¼ÑA¼ÑA¼ÑA¼ÑA¼ÑA¼ÑA¼ÑA¼ÑA¼ÑA¼ÑA¼ÑA¼ÑA¼ÑA¼ÑA¼ÑA¼ÑA¼ÑA¼ÑA¼ÑA¼ÑA¼ÑA¼ÑA¼ÑA¼ÑA¼ÑA¼ÑA¼ÑA¼ÑA¼ÑA¼ÑA¼ÑA¼ÑA¼ÑA¼ÑA¼ÑA¼ÑA¼ÑA¼ÑA¼ÑA¼ÑA¼ÑA¼ÑA¼ÑA¼ÑA¼ÑA¼ÑA¼ÑA¼ÑA¼ÑA¼ÑA¼ÑA¼ÑA¼ÑA¼ÑA¼ÑA¼ÑA¼ÑA¼ÑA¼ÑA¼ÑA¼ÑA¼ÑA¼ÑA¼ÑA¼ÑA¼ÑA¼ÑA¼ÑA¼ÑA¼ÑA¼ÑA¼ÑA¼ÑA¼ÑA¼ÑA¼ÑA¼ÑA¼ÑA¼ÑA¼ÑA¼ÑA¼ÑA¼ÑA¼ÑA¼ÑA¼ÑA¼ÑA¼ÑA¼ÑA¼ÑA¼ÑA¼ÑA¼ÑA¼ÑA¼ÑA¼ÑA¼ÑA¼ÑA¼ÑA¼ÑA¼ÑA¼ÑA¼ÑA¼ÑA¼ÑA¼ÑA¼ÑA¼ÑA¼ÑA¼ÑA¼ÑA¼ÑA¼ÑA¼ÑA¼ÑA¼ÑA¼ÑA¼ÑA¼ÑA¼ÑA¼ÑA¼ÑA¼ÑA¼ÑA¼ÑA¼ÑA¼ÑA¼ÑA¼ÑA¼ÑA¼ÑA¼ÑA¼ÑA¼ÑA¼ÑA¼ÑA¼ÑA¼ÑA¼ÑA¼ÑA¼ÑA¼ÑA¼ÑA¼ÑA¼ÑA¼ÑA¼ÑA¼ÑA¼ÑA¼ÑA¼ÑA¼ÑA¼ÑA¼ÑA¼ÑA¼ÑA¼ÑA¼ÑA¼ÑA¼ÑA¼ÑA¼ÑA¼ÑA¼ÑA¼ÑA¼ÑA¼ÑA¼ÑA¼ÑA¼ÑA¼ÑA¼ÑA¼ÑA¼ÑA¼ÑA¼ÑA¼ÑA¼ÑA¼ÑA¼ÑA¼ÑA¼ÑA¼ÑA¼ÑA¼ÑA¼ÑA¼ÑA¼ÑA¼ÑA¼ÑA¼ÑA¼ÑA¼ÑA¼ÑA¼ÑA¼ÑA¼ÑA¼ÑA¼ÑA¼ÑA¼ÑA¼ÑA¼ÑA¼ÑA¼ÑA¼ÑA¼ÑA¼ÑA¼ÑA¼ÑA¼ÑA¼ÑA¼ÑA¼ÑA¼ÑA¼ÑA¼ÑA¼ÑA¼ÑA¼ÑA¼ÑA¼ÑA¼ÑA¼ÑA¼ÑA¼ÑA¼ÑA¼ÑA¼ÑA¼ÑA¼ÑA¼ÑA¼ÑA¼ÑA¼ÑA¼ÑA¼ÑA¼ÑA¼ÑA¼ÑA¼ÑA¼ÑA¼ÑA¼ÑA¼ÑA¼ÑA¼ÑA¼ÑA¼ÑA¼ÑA¼ÑA¼ÑA¼ÑA¼ÑA¼ÑA¼ÑA¼ÑA¼ÑA¼ÑA¼ÑA¼ÑA¼ÑA¼ÑA¼ÑA¼ÑA¼ÑA¼ÑA¼ÑA¼ÑA¼ÑA¼ÑA¼ÑA¼ÑA¼ÑA¼ÑA¼ÑA¼ÑA¼ÑA¼ÑA¼ÑA¼ÑA¼ÑA¼ÑA¼ÑA¼ÑA¼ÑA¼ÑA¼ÑA¼ÑA¼ÑA¼ÑA¼ÑA¼ÑA¼ÑA¼ÑA¼ÑA¼ÑA¼ÑA¼ÑA¼ÑA¼ÑA¼ÑA¼ÑA¼ÑA¼ÑA¼ÑA¼ÑA¼ÑA¼ÑA¼ÑA¼ÑA¼ÑA¼ÑA¼ÑA¼ÑA¼ÑA¼ÑA¼ÑA¼ÑA¼ÑA¼ÑA¼ÑA¼ÑA¼ÑA¼ÑA¼ÑA¼ÑA¼ÑA¼ÑA¼ÑA¼ÑA¼ÑA¼ÑA¼ÑA¼ÑA¼ÑA¼ÑA¼ÑA¼ÑA¼ÑA¼ÑA¼ÑA¼ÑA¼ÑA¼ÑA¼ÑA¼ÑA¼ÑA¼ÑA¼ÑA¼ÑA¼ÑA¼ÑA¼ÑA¼ÑA¼ÑA¼ÑA¼ÑA¼ÑA¼ÑA¼ÑA¼ÑA¼ÑA¼ÑA¼ÑA¼ÑA¼ÑA¼ÑA¼ÑA¼ÑA¼ÑA¼ÑA¼ÑA¼ÑA¼ÑA¼ÑA¼ÑA¼ÑA¼ÑA¼ÑA¼ÑA¼ÑA¼ÑA¼ÑA¼ÑA¼ÑA¼ÑA¼ÑA¼ÑA¼ÑA¼ÑA¼ÑA¼ÑA¼ÑA¼ÑA¼ÑA¼ÑA¼ÑA¼ÑA¼ÑA¼ÑA¼ÑA¼ÑA¼ÑA¼ÑA¼ÑA¼ÑA¼ÑA¼ÑA¼ÑA¼ÑA¼ÑA¼ÑA¼ÑA¼ÑA¼ÑA¼ÑA¼ÑA¼ÑA¼ÑA¼ÑA¼ÑA¼ÑA¼ÑA¼ÑA¼ÑA¼ÑA¼ÑA¼ÑA¼ÑA¼ÑA¼ÑA¼ÑA¼ÑA¼ÑA¼ÑA¼ÑA¼ÑA¼ÑA¼ÑA¼ÑA¼ÑA¼ÑA¼ÑA¼ÑA¼ÑA¼ÑA¼ÑA¼ÑA¼ÑA¼ÑA¼ÑA¼ÑA¼ÑA¼ÑA¼ÑA¼ÑA¼ÑA¼ÑA¼ÑA¼ÑA¼ÑA¼ÑA¼ÑA¼ÑA¼ÑA¼ÑA¼ÑA¼ÑA¼ÑA¼ÑA¼ÑA¼ÑA¼ÑA¼ÑA¼ÑA¼ÑA¼ÑA¼ÑA¼ÑA¼ÑA¼ÑA¼ÑA¼ÑA¼ÑA¼ÑA¼ÑA¼ÑA¼ÑA¼ÑA¼ÑA¼ÑA¼ÑA¼ÑA¼ÑA¼ÑA¼ÑA¼ÑA¼ÑA¼ÑA¼ÑA¼ÑA¼ÑA¼ÑA¼ÑA¼ÑA¼ÑA¼ÑA¼ÑA¼ÑA¼ÑA¼ÑA¼ÑA¼ÑA¼ÑA¼ÑA¼ÑA¼ÑA¼ÑA¼ÑA¼ÑA¼ÑA¼ÑA¼ÑA¼ÑA¼ÑA¼ÑA¼ÑA¼ÑA¼ÑA¼ÑA¼ÑA¼ÑA¼ÑA¼ÑA¼ÑA¼ÑA¼ÑA¼ÑA¼ÑA¼ÑA¼ÑA¼ÑA¼ÑA¼ÑA¼ÑA¼ÑA¼ÑA¼ÑA¼ÑA¼ÑA¼ÑA¼ÑA¼ÑA¼ÑA¼ÑA¼ÑA¼ÑA¼ÑA¼ÑA¼ÑA¼ÑA¼ÑA¼ÑA¼ÑA¼ÑA¼ÑA¼ÑA¼ÑA¼ÑA¼ÑA¼ÑA¼ÑA¼ÑA¼ÑA¼ÑA¼ÑA¼ÑA¼ÑA¼ÑA¼ÑA¼ÑA¼ÑA¼ÑA¼ÑA¼ÑA¼ÑA¼ÑA¼ÑA¼ÑA¼ÑA¼ÑA¼ÑA¼ÑA¼ÑA¼ÑA¼ÑA¼ÑA¼ÑA¼ÑA¼ÑA¼ÑA¼ÑA¼ÑA¼ÑA¼ÑA¼ÑA¼ÑA¼ÑA¼ÑA¼ÑA¼ÑA¼ÑA¼ÑA¼ÑA¼ÑA¼ÑA¼ÑA¼ÑA¼ÑA¼ÑA¼ÑA¼ÑA¼ÑA¼ÑA¼ÑA¼ÑA¼ÑA¼ÑA¼ÑA¼ÑA¼ÑA¼ÑA¼ÑA¼ÑA¼ÑA¼ÑA¼ÑA¼ÑA¼ÑA¼ÑA¼ÑA¼ÑA¼ÑA¼ÑA¼ÑA¼ÑA¼ÑA¼ÑA¼ÑA¼ÑA¼ÑA¼ÑA¼ÑA¼ÑA¼ÑA¼ÑA¼ÑA¼ÑA¼ÑA¼ÑA¼ÑA¼ÑA¼ÑA¼ÑA¼ÑA¼ÑA¼ÑA¼ÑA¼ÑA¼ÑA¼ÑA¼ÑA¼ÑA¼ÑA¼ÑA¼ÑA¼ÑA¼ÑA¼ÑA¼ÑA¼ÑA¼ÑA¼ÑA¼ÑA¼ÑA¼ÑA¼ÑA¼ÑA¼ÑA¼ÑA¼ÑA¼ÑA¼ÑA¼ÑA¼ÑA¼ÑA¼ÑA¼ÑA¼ÑA¼ÑA¼ÑA¼ÑA¼ÑA¼ÑA¼ÑA¼ÑA¼ÑA¼ÑA¼ÑA¼ÑA¼ÑA¼ÑA¼ÑA¼ÑA¼ÑA¼ÑA¼ÑA¼ÑA¼ÑA¼ÑA¼ÑA¼ÑA¼ÑA¼ÑA¼ÑA¼ÑA¼ÑA¼ÑA¼ÑA¼ÑA¼ÑA¼ÑA¼ÑA¼ÑA¼ÑA¼ÑA¼ÑA¼ÑA¼ÑA¼ÑA¼ÑA¼ÑA¼ÑA¼ÑA¼ÑA¼ÑA¼ÑA¼ÑA¼ÑA¼ÑA¼ÑA¼ÑA¼ÑA¼ÑA¼ÑA¼ÑA¼ÑA¼ÑA¼ÑA¼ÑA¼ÑA¼ÑA¼ÑA¼ÑA¼ÑA¼ÑA¼ÑA¼ÑA¼ÑA¼ÑA¼ÑA¼ÑA¼ÑA¼ÑA¼ÑA¼ÑA¼ÑA¼ÑA¼ÑA¼ÑA¼ÑA¼ÑA¼ÑA¼ÑA¼ÑA¼ÑA¼ÑA¼ÑA¼ÑA¼ÑA¼ÑA¼ÑA¼ÑA¼ÑA¼ÑA¼ÑA¼ÑA¼ÑA¼ÑA¼ÑA¼ÑA¼ÑA¼ÑA¼ÑA¼ÑA¼ÑA¼ÑA¼ÑA¼ÑA¼ÑA¼ÑA¼ÑA¼ÑA¼ÑA¼ÑA¼ÑA¼ÑA¼ÑA¼ÑA¼ÑA¼ÑA¼ÑA¼ÑA¼ÑA¼ÑA¼ÑA¼ÑA¼ÑA¼ÑA¼ÑA¼ÑA¼ÑA¼ÑA¼ÑA¼ÑA¼ÑA¼ÑA¼ÑA¼ÑA¼ÑA¼ÑA¼ÑA¼ÑA¼ÑA¼ÑA¼ÑA¼ÑA¼ÑA¼ÑA¼ÑA¼ÑA¼ÑA¼ÑA¼ÑA¼ÑA¼ÑA¼ÑA¼ÑA¼ÑA¼ÑA¼ÑA¼ÑA¼ÑA¼ÑA¼ÑA¼ÑA¼ÑA¼ÑA¼ÑA¼ÑA¼ÑA¼ÑA¼ÑA¼ÑA¼ÑA¼ÑA¼ÑA¼ÑA¼ÑA¼ÑA¼ÑA¼ÑA¼ÑA¼ÑA¼ÑA¼ÑA¼ÑA¼ÑA¼ÑA¼ÑA¼ÑA¼ÑA¼ÑA¼ÑA¼ÑA¼ÑA¼ÑA¼ÑA¼ÑA¼ÑA¼ÑA¼ÑA¼ÑA¼ÑA¼ÑA¼ÑA¼ÑA¼ÑA¼ÑA¼ÑA¼ÑA¼ÑA¼ÑA¼ÑA¼ÑA¼ÑA¼ÑA¼ÑA¼ÑA¼ÑA¼ÑA¼ÑA¼ÑA¼ÑA¼ÑA¼ÑA¼ÑA¼ÑA¼ÑA¼ÑA¼ÑA¼ÑA¼ÑA¼ÑA¼ÑA¼ÑA¼ÑA¼ÑA¼ÑA¼ÑA¼ÑA¼ÑA¼ÑA¼ÑA¼ÑA¼ÑA¼ÑA¼ÑA¼ÑA¼ÑA¼ÑA¼ÑA¼ÑA¼ÑA¼ÑA¼ÑA¼ÑA¼ÑA¼ÑA¼ÑA¼ÑA¼ÑA¼ÑA¼ÑA¼ÑA¼ÑA¼ÑA¼ÑA¼ÑA¼ÑA¼ÑA¼ÑA¼ÑA¼ÑA¼ÑA¼ÑA¼ÑA¼ÑA¼ÑA¼ÑA¼ÑA¼ÑA¼ÑA¼ÑA¼ÑA¼ÑA¼ÑA¼ÑA¼ÑA¼ÑA¼ÑA¼ÑA¼ÑA¼ÑA¼ÑA¼ÑA¼ÑA¼ÑA¼ÑA¼ÑA¼ÑA¼ÑA¼ÑA¼ÑA¼ÑA¼ÑA¼ÑA¼ÑA¼ÑA¼ÑA¼ÑA¼ÑA¼ÑA¼ÑA¼ÑA¼ÑA¼ÑA¼ÑA¼ÑA¼ÑA¼ÑA¼ÑA¼ÑA¼ÑA¼ÑA¼ÑA¼ÑA¼ÑA¼ÑA¼ÑA¼ÑA¼ÑA¼ÑA¼ÑA¼ÑA¼ÑA¼ÑA¼ÑA¼ÑA¼ÑA¼ÑA¼ÑA¼ÑA¼ÑA¼ÑA¼ÑA¼ÑA¼ÑA¼ÑA¼ÑA¼ÑA¼ÑA¼ÑA¼ÑA¼ÑA¼ÑA¼ÑA¼ÑA¼ÑA¼ÑA¼ÑA¼ÑA¼ÑA¼ÑA¼ÑA¼ÑA¼ÑA¼ÑA¼ÑA¼ÑA¼ÑA¼ÑA¼ÑA¼ÑA¼ÑA¼ÑA¼ÑA¼ÑA¼ÑA¼ÑA¼ÑA¼ÑA¼ÑA¼ÑA¼ÑA¼ÑA¼ÑA¼ÑA¼ÑA¼ÑA¼ÑA¼ÑA¼ÑA¼ÑA¼ÑA¼ÑA¼ÑA¼ÑA¼ÑA¼ÑA¼ÑA¼ÑA¼ÑA¼ÑA¼ÑA¼ÑA¼ÑA¼ÑA¼ÑA¼ÑA¼ÑA¼ÑA¼ÑA¼ÑA¼ÑA¼ÑA¼ÑA¼ÑA¼ÑA¼ÑA¼ÑA¼ÑA¼ÑA¼ÑA¼ÑA¼ÑA¼ÑA¼ÑA¼ÑA¼ÑA¼ÑA¼ÑA¼ÑA¼ÑA¼ÑA¼ÑA¼ÑA¼ÑA¼ÑA¼ÑA¼ÑA¼ÑA¼ÑA¼ÑA¼ÑA¼ÑA¼ÑA¼ÑA¼ÑA¼ÑA¼ÑA¼ÑA¼ÑA¼ÑA¼ÑA¼ÑA¼ÑA¼ÑA¼ÑA¼ÑA¼ÑA¼ÑA¼ÑA¼ÑA¼ÑA¼ÑA¼ÑA¼ÑA¼ÑA¼ÑA¼ÑA¼ÑA¼ÑA¼ÑA¼ÑA¼ÑA¼ÑA¼ÑA¼ÑA¼ÑA¼ÑA¼ÑA¼ÑA¼ÑA¼ÑA¼ÑA¼ÑA¼ÑA¼ÑA¼ÑA¼ÑA¼ÑA¼ÑA¼ÑA¼ÑA¼ÑA¼ÑA¼ÑA¼ÑA¼ÑA¼ÑA¼ÑA¼ÑA¼ÑA¼ÑA¼ÑA¼ÑA¼ÑA¼ÑA¼ÑA¼ÑA¼ÑA¼ÑA¼ÑA¼ÑA¼ÑA¼ÑA¼ÑA¼ÑA¼ÑA¼ÑA¼ÑA¼ÑA¼ÑA¼ÑA¼ÑA¼ÑA¼ÑA¼ÑA¼ÑA¼ÑA¼ÑA¼ÑA¼ÑA¼ÑA¼ÑA¼ÑA¼ÑA¼ÑA¼ÑA¼ÑA¼ÑA¼ÑA¼ÑA¼ÑA¼ÑA¼ÑA¼ÑA¼ÑA¼ÑA¼ÑA¼ÑA¼ÑA¼ÑA¼ÑA¼ÑA¼ÑA¼ÑA¼ÑA¼ÑA¼ÑA¼ÑA¼ÑA¼ÑA¼ÑA¼ÑA¼ÑA¼ÑA¼ÑA¼ÑA¼ÑA¼ÑA¼ÑA¼ÑA¼ÑA¼ÑA¼ÑA¼ÑA¼ÑA¼ÑA¼ÑA¼ÑA¼ÑA¼ÑA¼ÑA¼ÑA¼ÑA¼ÑA¼ÑA¼ÑA¼ÑA¼ÑA¼ÑA¼ÑA¼ÑA¼ÑA¼ÑA¼ÑA¼ÑA¼ÑA¼ÑA¼ÑA¼ÑA¼ÑA¼ÑA¼ÑA¼ÑA¼ÑA¼ÑA¼ÑA¼ÑA¼ÑA¼ÑA¼ÑA¼ÑA¼ÑA¼ÑA¼ÑA¼ÑA¼ÑA¼ÑA¼ÑA¼ÑA¼ÑA¼ÑA¼ÑA¼ÑA¼ÑA¼ÑA¼ÑA¼ÑA¼ÑA¼ÑA¼ÑA¼ÑA¼ÑA¼ÑA¼ÑA¼ÑA¼ÑA¼ÑA¼ÑA¼ÑA¼ÑA¼ÑA¼ÑA¼ÑA¼ÑA¼ÑA¼ÑA¼ÑA¼ÑA¼ÑA¼ÑA¼ÑA¼ÑA¼ÑA¼ÑA¼ÑA¼ÑA¼ÑA¼ÑA¼ÑA¼ÑA¼ÑA¼ÑA¼ÑA¼ÑA¼ÑA¼ÑA¼ÑA¼ÑA¼ÑA¼ÑA¼ÑA¼ÑA¼ÑA¼ÑA¼ÑA¼ÑA¼ÑA¼ÑA¼ÑA¼ÑA¼ÑA¼ÑA¼ÑA¼ÑA¼ÑA¼ÑA¼ÑA¼ÑA¼ÑA¼ÑA¼ÑA¼ÑA¼ÑA¼ÑA¼ÑA¼ÑA¼ÑA¼ÑA¼ÑA¼ÑA¼ÑA¼ÑA¼ÑA¼ÑA¼ÑA¼ÑA¼ÑA¼ÑA¼ÑA¼ÑA¼ÑA¼ÑA¼ÑA¼ÑA¼ÑA¼ÑA¼ÑA¼ÑA¼ÑA¼ÑA¼ÑA¼ÑA¼ÑA¼ÑA¼ÑA¼ÑA¼ÑA¼ÑA¼ÑA¼ÑA¼ÑA¼ÑA¼ÑA¼ÑA¼ÑA¼ÑA¼ÑA¼ÑA¼ÑA¼ÑA¼ÑA¼ÑA¼ÑA¼ÑA¼ÑA¼ÑA¼ÑA¼ÑA¼ÑA¼ÑA¼ÑA¼ÑA¼ÑA¼ÑA¼ÑA¼ÑA¼ÑA¼ÑA¼ÑA¼ÑA¼ÑA¼ÑA¼ÑA¼ÑA¼ÑA¼ÑA¼ÑA¼ÑA¼ÑA¼ÑA¼ÑA¼ÑA¼ÑA¼ÑA¼ÑA¼ÑA¼ÑA¼ÑA¼ÑA¼ÑA¼ÑA¼ÑA¼ÑA¼ÑA¼ÑA¼ÑA¼ÑA¼ÑA¼ÑA¼ÑA¼ÑA¼ÑA¼ÑA¼ÑA¼ÑA¼ÑA¼ÑA¼ÑA¼ÑA¼ÑA¼ÑA¼ÑA¼ÑA¼ÑA¼ÑA¼ÑA¼ÑA¼ÑA¼ÑA¼ÑA¼ÑA¼ÑA¼ÑA¼ÑA¼ÑA¼ÑA¼ÑA¼ÑA¼ÑA¼ÑA¼ÑA¼ÑA¼ÑA¼ÑA¼ÑA¼ÑA¼ÑA¼ÑA¼ÑA¼ÑA¼ÑA¼ÑA¼ÑA¼ÑA¼ÑA¼ÑA¼ÑA¼ÑA¼ÑA¼ÑA¼ÑA¼ÑA¼ÑA¼ÑA¼ÑA¼ÑA¼ÑA¼ÑA¼ÑA¼ÑA¼ÑA¼ÑA¼ÑA¼ÑA¼ÑA¼ÑA¼ÑA¼ÑA¼ÑA¼ÑA¼ÑA¼ÑA¼ÑA¼ÑA¼ÑA¼ÑA¼ÑA¼ÑA¼ÑA¼ÑA¼ÑA¼ÑA¼ÑA¼ÑA¼ÑA¼ÑA¼ÑA¼ÑA¼ÑA¼ÑA¼ÑA¼ÑA¼ÑA¼ÑA¼ÑA¼ÑA¼ÑA¼ÑA¼ÑA¼ÑA¼ÑA¼ÑA¼ÑA¼ÑA¼ÑA¼ÑA¼ÑA¼ÑA¼ÑA¼ÑA¼ÑA¼ÑA¼ÑA¼ÑA¼ÑA¼ÑA¼ÑA¼ÑA¼ÑA¼ÑA¼ÑA¼ÑA¼ÑA¼ÑA¼ÑA¼ÑA¼ÑA¼ÑA¼ÑA¼ÑA¼ÑA¼ÑA¼ÑA¼ÑA¼ÑA¼ÑA¼ÑA¼ÑA¼ÑA¼ÑA¼ÑA¼ÑA¼ÑA¼ÑA¼ÑA¼ÑA¼ÑA¼ÑA¼ÑA¼ÑA¼ÑA¼ÑA¼ÑA¼ÑA¼ÑA¼ÑA¼ÑA¼ÑA¼ÑA¼ÑA¼ÑA¼ÑA¼ÑA¼ÑA¼ÑA¼ÑA¼ÑA¼ÑA¼ÑA¼ÑA¼ÑA¼ÑA¼ÑA¼ÑA¼ÑA¼ÑA¼ÑA¼ÑA¼ÑA¼ÑA¼ÑA¼ÑA¼ÑA¼ÑA¼ÑA¼ÑA¼ÑA¼ÑA¼ÑA¼ÑA¼ÑA¼ÑA¼ÑA¼ÑA¼ÑA¼ÑA¼ÑA¼ÑA¼ÑA¼ÑA¼ÑA¼ÑA¼ÑA¼ÑA¼ÑA¼ÑA¼ÑA¼ÑA¼ÑA¼ÑA¼ÑA¼ÑA¼ÑA¼ÑA¼ÑA¼ÑA¼ÑA¼ÑA¼ÑA¼ÑA¼ÑA¼ÑA¼ÑA¼ÑA¼ÑA¼ÑA¼ÑA¼ÑA¼ÑA¼ÑA¼ÑA¼ÑA¼ÑA¼ÑA¼ÑA¼ÑA¼ÑA¼ÑA¼ÑA¼ÑA¼ÑA¼ÑA¼ÑA¼ÑA¼ÑA¼ÑA¼ÑA¼ÑA¼ÑA¼ÑA¼ÑA¼ÑA¼ÑA¼ÑA¼ÑA¼ÑA¼ÑA¼ÑA¼ÑA¼ÑA¼ÑA¼ÑA¼ÑA¼ÑA¼ÑA¼ÑA¼ÑA¼ÑA¼ÑA¼ÑA¼ÑA¼ÑA¼ÑA¼ÑA¼ÑA¼ÑA¼ÑA¼ÑA¼ÑA¼ÑA¼ÑA¼ÑA¼ÑA¼ÑA¼ÑA¼ÑA¼ÑA¼ÑA¼ÑA¼ÑA¼ÑA¼ÑA¼ÑA¼ÑA¼ÑA¼ÑA¼ÑA¼ÑA¼ÑA¼ÑA¼ÑA¼ÑA¼ÑA¼ÑA¼ÑA¼ÑA¼ÑA¼ÑA¼ÑA¼ÑA¼ÑA¼ÑA¼ÑA¼ÑA¼ÑA¼ÑA¼ÑA¼ÑA¼ÑA¼ÑA¼ÑA¼ÑA¼ÑA¼ÑA¼ÑA¼ÑA¼ÑA¼ÑA¼ÑA¼ÑA¼ÑA¼ÑA¼ÑA¼ÑA¼ÑA¼ÑA¼ÑA¼ÑA¼ÑA¼ÑA¼ÑA¼ÑA¼ÑA¼ÑA¼ÑA¼ÑA¼ÑA¼ÑA¼ÑA¼ÑA¼ÑA¼ÑA¼ÑA¼ÑA¼ÑA¼ÑA¼ÑA¼ÑA¼ÑA¼ÑA¼ÑA¼ÑA¼ÑA¼ÑA¼ÑA¼ÑA¼ÑA¼ÑA¼ÑA¼ÑA¼ÑA¼ÑA¼ÑA¼ÑA¼ÑA¼ÑA¼ÑA¼ÑA¼ÑA¼ÑA¼ÑA¼ÑA¼ÑA¼ÑA¼ÑA¼ÑA¼ÑA¼ÑA¼ÑA¼ÑA¼ÑA¼ÑA¼ÑA¼ÑA¼ÑA¼ÑA¼ÑA¼ÑA¼ÑA¼ÑA¼ÑA¼ÑA¼ÑA¼ÑA¼ÑA¼ÑA¼ÑA¼ÑA¼ÑA¼ÑA¼ÑA¼ÑA¼ÑA¼ÑA¼ÑA¼ÑA¼ÑA¼ÑA¼ÑA¼ÑA¼ÑA¼ÑA¼ÑA¼ÑA¼ÑA¼ÑA¼ÑA¼ÑA¼ÑA¼ÑA¼ÑA¼ÑA¼ÑA¼ÑA¼ÑA¼ÑA¼ÑA¼ÑA¼ÑA¼ÑA¼ÑA¼ÑA¼ÑA¼ÑA¼ÑA¼ÑA¼ÑA¼ÑA¼ÑA¼ÑA¼ÑA¼ÑA¼ÑA¼ÑA¼ÑA¼ÑA¼ÑA¼ÑA¼ÑA¼ÑA¼ÑA¼ÑA¼ÑA¼ÑA¼ÑA¼ÑA¼ÑA¼ÑA¼ÑA¼ÑA¼ÑA¼ÑA¼ÑA¼ÑA¼ÑA¼ÑA¼ÑA¼ÑA¼ÑA¼ÑA¼ÑA¼ÑA¼ÑA¼ÑA¼ÑA¼ÑA¼ÑA¼ÑA¼ÑA¼ÑA¼ÑA¼ÑA¼ÑA¼ÑA¼ÑA¼ÑA¼ÑA¼ÑA¼ÑA¼ÑA¼ÑA¼ÑA¼ÑA¼ÑA¼ÑA¼ÑA¼ÑA¼ÑA¼ÑA¼ÑA¼ÑA¼ÑA¼ÑA¼ÑA¼ÑA¼ÑA¼ÑA¼ÑA¼ÑA¼ÑA¼ÑA¼ÑA¼ÑA¼ÑA¼ÑA¼ÑA¼ÑA¼ÑA¼ÑA¼ÑA¼ÑA¼ÑA¼ÑA¼ÑA¼ÑA¼ÑA¼ÑA¼ÑA¼ÑA¼ÑA¼ÑA¼ÑA¼ÑA¼ÑA¼ÑA¼ÑA¼ÑA¼ÑA¼ÑA¼ÑA¼ÑA¼ÑA¼ÑA¼ÑA¼ÑA¼ÑA¼ÑA¼ÑA¼ÑA¼ÑA¼ÑA¼ÑA¼ÑA¼ÑA¼ÑA¼ÑA¼ÑA¼ÑA¼ÑA¼ÑA¼ÑA¼ÑA¼ÑA¼ÑA¼ÑA¼ÑA¼ÑA¼ÑA¼ÑA¼ÑA¼ÑA¼ÑA¼ÑA¼ÑA¼ÑA¼ÑA¼ÑA¼ÑA¼ÑA¼ÑA¼ÑA¼ÑA¼ÑA¼ÑA¼ÑA¼ÑA¼ÑA¼ÑA¼ÑA¼ÑA¼ÑA¼ÑA¼ÑA¼ÑA¼ÑA¼ÑA¼ÑA¼ÑA¼ÑA¼ÑA¼ÑA¼ÑA¼ÑA¼ÑA¼ÑA¼ÑA¼ÑA¼ÑA¼ÑA¼ÑA¼ÑA¼ÑA¼ÑA¼ÑA¼ÑA¼ÑA¼ÑA¼ÑA¼ÑA¼ÑA¼ÑA¼ÑA¼ÑA¼ÑA¼ÑA¼ÑA¼ÑA¼ÑA¼ÑA¼ÑA¼ÑA¼ÑA¼ÑA¼ÑA¼ÑA¼ÑA¼ÑA¼ÑA¼ÑA¼ÑA¼ÑA¼ÑA¼ÑA¼ÑA¼ÑA¼ÑA¼ÑA¼ÑA¼ÑA¼ÑA¼ÑA¼ÑA¼ÑA¼ÑA¼ÑA¼ÑA¼ÑA¼ÑA¼ÑA¼ÑA¼ÑA¼ÑA¼ÑA¼ÑA¼ÑA¼ÑA¼ÑA¼ÑA¼ÑA¼ÑA¼ÑA¼ÑA¼ÑA¼ÑA¼ÑA¼ÑA¼ÑA¼ÑA¼ÑA¼ÑA¼ÑA¼ÑA¼ÑA¼ÑA¼ÑA¼ÑA¼ÑA¼ÑA¼ÑA¼ÑA¼ÑA¼ÑA¼ÑA¼ÑA¼ÑA¼ÑA¼ÑA¼ÑA¼ÑA¼ÑA¼ÑA¼ÑA¼ÑA¼ÑA¼ÑA¼ÑA¼ÑA¼ÑA¼ÑA¼ÑA¼ÑA¼ÑA¼ÑA¼ÑA¼ÑA¼ÑA¼ÑA¼ÑA¼ÑA¼ÑA¼ÑA¼ÑA¼ÑA¼ÑA¼ÑA¼ÑA¼ÑA¼ÑA¼ÑA¼ÑA¼ÑA¼ÑA¼ÑA¼ÑA¼ÑA¼ÑA¼ÑA¼ÑA¼ÑA¼ÑA¼ÑA¼ÑA¼ÑA¼ÑA¼ÑA¼ÑA¼ÑA¼ÑA¼ÑA¼ÑA¼ÑA¼ÑA¼ÑA¼ÑA¼ÑA¼ÑA¼ÑA¼ÑA¼ÑA¼ÑA¼ÑA¼ÑA¼ÑA¼ÑA¼ÑA¼ÑA¼ÑA¼ÑA¼ÑA¼ÑA¼ÑA¼ÑA¼ÑA¼ÑA¼ÑA¼ÑA¼ÑA¼ÑA¼ÑA¼ÑA¼ÑA¼ÑA¼ÑA¼ÑA¼ÑA¼ÑA¼ÑA¼ÑA¼ÑA¼ÑA¼ÑA¼ÑA¼ÑA¼ÑA¼ÑA¼ÑA¼ÑA¼ÑA¼ÑA¼ÑA¼ÑA¼ÑA¼ÑA¼ÑA¼ÑA¼ÑA¼ÑA¼ÑA¼ÑA¼ÑA¼ÑA¼ÑA¼ÑA¼ÑA¼ÑA¼ÑA¼ÑA¼ÑA¼ÑA¼ÑA¼ÑA¼ÑA¼ÑA¼ÑA¼ÑA¼ÑA¼ÑA¼ÑA¼ÑA¼ÑA¼ÑA¼ÑA¼ÑA¼ÑA¼ÑA¼ÑA¼ÑA¼ÑA¼ÑA¼ÑA¼ÑA¼ÑA¼ÑA¼ÑA¼ÑA¼ÑA¼ÑA¼ÑA¼ÑA¼ÑA¼ÑA¼ÑA¼ÑA¼ÑA¼ÑA¼ÑA¼ÑA¼ÑA¼ÑA¼ÑA¼ÑA¼ÑA¼ÑA¼ÑA¼ÑA¼ÑA¼ÑA¼ÑA¼ÑA¼ÑA¼ÑA¼ÑA¼ÑA¼ÑA¼ÑA¼ÑA¼ÑA¼ÑA¼ÑA¼ÑA¼ÑA¼ÑA¼ÑA¼ÑA¼ÑA¼ÑA¼ÑA¼ÑA¼ÑA¼ÑA¼ÑA¼ÑA¼ÑA¼ÑA¼ÑA¼ÑA¼ÑA¼ÑA¼ÑA¼ÑA¼ÑA¼ÑA¼ÑA¼ÑA¼ÑA¼ÑA¼ÑA¼ÑA¼ÑA¼ÑA¼ÑA¼ÑA¼ÑA¼ÑA¼ÑA¼ÑA¼ÑA¼ÑA¼ÑA¼ÑA¼ÑA¼ÑA¼ÑA¼ÑA¼ÑA¼ÑA¼ÑA¼ÑA¼ÑA¼ÑA¼ÑA¼ÑA¼ÑA¼ÑA¼ÑA¼ÑA¼ÑA¼ÑA¼ÑA¼ÑA¼ÑA¼ÑA¼ÑA¼ÑA¼ÑA¼ÑA¼ÑA¼ÑA¼ÑA¼ÑA¼ÑA¼ÑA¼ÑA¼ÑA¼ÑA¼ÑA¼ÑA¼ÑA¼ÑA¼ÑA¼ÑA¼ÑA¼ÑA¼ÑA¼ÑA¼ÑA¼ÑA¼ÑA¼ÑA¼ÑA¼ÑA¼ÑA¼ÑA¼ÑA¼ÑA¼ÑA¼ÑA¼ÑA¼ÑA¼ÑA¼ÑA¼ÑA¼ÑA¼ÑA¼ÑA¼ÑA¼ÑA¼ÑA¼ÑA¼ÑA¼ÑA¼ÑA¼ÑA¼ÑA¼ÑA¼ÑA¼ÑA¼ÑA¼ÑA¼ÑA¼ÑA¼ÑA¼ÑA¼ÑA¼ÑA¼ÑA¼ÑA¼ÑA¼ÑA¼ÑA¼ÑA¼ÑA¼ÑA¼ÑA¼ÑA¼ÑA¼ÑA¼ÑA¼ÑA¼ÑA¼ÑA¼ÑA¼ÑA¼ÑA¼ÑA¼ÑA¼ÑA¼ÑA¼ÑA¼ÑA¼ÑA¼ÑA¼ÑA¼ÑA¼ÑA¼ÑA¼ÑA¼ÑA¼ÑA¼ÑA¼ÑA¼ÑA¼ÑA¼ÑA¼ÑA¼ÑA¼ÑA¼ÑA¼ÑA¼ÑA¼ÑA¼ÑA¼ÑA¼ÑA¼ÑA¼ÑA¼ÑA¼ÑA¼ÑA¼ÑA¼ÑA¼ÑA¼ÑA¼ÑA¼ÑA¼ÑA¼ÑA¼ÑA¼ÑA¼ÑA¼ÑA¼ÑA¼ÑA¼ÑA¼ÑA¼ÑA¼ÑA¼ÑA¼ÑA¼ÑA¼ÑA¼ÑA¼ÑA¼ÑA¼ÑA¼ÑA¼ÑA¼ÑA¼ÑA¼ÑA¼ÑA¼ÑA¼ÑA¼ÑA¼ÑA¼ÑA¼ÑA¼ÑA¼ÑA¼ÑA¼ÑA¼ÑA¼ÑA¼ÑA¼ÑA¼ÑA¼ÑA¼ÑA¼ÑA¼ÑA¼ÑA¼ÑA¼ÑA¼ÑA¼ÑA¼ÑA¼ÑA¼ÑA¼ÑA¼ÑA¼ÑA¼ÑA¼ÑA¼ÑA¼ÑA¼ÑA¼ÑA¼ÑA¼ÑA¼ÑA¼ÑA¼ÑA¼ÑA¼ÑA¼ÑA¼ÑA¼ÑA¼ÑA¼ÑA¼ÑA¼ÑA¼ÑA¼ÑA¼ÑA¼ÑA¼ÑA¼ÑA¼ÑA¼ÑA¼ÑA¼ÑA¼ÑA¼ÑA¼ÑA¼ÑA¼ÑA¼ÑA¼ÑA¼ÑA¼ÑA¼ÑA¼ÑA¼ÑA¼ÑA¼ÑA¼ÑA¼ÑA¼ÑA¼ÑA¼ÑA¼ÑA¼ÑA¼ÑA¼ÑA¼ÑA¼ÑA¼ÑA¼ÑA¼ÑA¼ÑA¼ÑA¼ÑA¼ÑA¼ÑA¼ÑA¼ÑA¼ÑA¼ÑA¼ÑA¼ÑA¼ÑA¼ÑA¼ÑA¼ÑA¼ÑA¼ÑA¼ÑA¼ÑA¼ÑA¼ÑA¼ÑA¼ÑA¼ÑA¼ÑA¼ÑA¼ÑA¼ÑA¼ÑA¼ÑA¼ÑA¼ÑA¼ÑA¼ÑA¼ÑA¼ÑA¼ÑA¼ÑA¼ÑA¼ÑA¼ÑA¼ÑA¼ÑA¼ÑA¼ÑA¼ÑA¼ÑA¼ÑA¼ÑA¼ÑA¼ÑA¼ÑA¼ÑA¼ÑA¼ÑA¼ÑA¼ÑA¼ÑA¼ÑA¼ÑA¼ÑA¼ÑA¼ÑA¼ÑA¼ÑA¼ÑA¼ÑA¼ÑA¼ÑA¼ÑA¼ÑA¼ÑA¼ÑA¼ÑA¼ÑA¼ÑA¼ÑA¼ÑA¼ÑA¼ÑA¼ÑA¼ÑA¼ÑA¼ÑA¼ÑA¼ÑA¼ÑA¼ÑA¼ÑA¼ÑA¼ÑA¼ÑA¼ÑA¼ÑA¼ÑA¼ÑA¼ÑA¼ÑA¼ÑA¼ÑA¼ÑA¼ÑA¼ÑA¼ÑA¼ÑA¼ÑA¼ÑA¼ÑA¼ÑA¼ÑA¼ÑA¼ÑA¼ÑA¼ÑA¼ÑA¼ÑA¼ÑA¼ÑA¼ÑA¼ÑA¼ÑA¼ÑA¼ÑA¼ÑA¼ÑA¼ÑA¼ÑA¼ÑA¼ÑA¼ÑA¼ÑA¼ÑA¼ÑA¼ÑA¼ÑA¼ÑA¼ÑA¼ÑA¼ÑA¼ÑA¼ÑA¼ÑA¼ÑA¼ÑA¼ÑA¼ÑA¼ÑA¼ÑA¼ÑA¼ÑA¼ÑA¼ÑA¼ÑA¼ÑA¼ÑA¼ÑA¼ÑA¼ÑA¼ÑA¼ÑA¼ÑA¼ÑA¼ÑA¼ÑA¼ÑA¼ÑA¼ÑA¼ÑA¼ÑA¼ÑA¼ÑA¼ÑA¼ÑA¼ÑA¼ÑA¼ÑA¼ÑA¼ÑA¼ÑA¼ÑA¼ÑA¼ÑA¼ÑA¼ÑA¼ÑA¼ÑA¼ÑA¼ÑA¼ÑA¼ÑA¼ÑA¼ÑA¼ÑA¼ÑA¼ÑA¼ÑA¼ÑA¼ÑA¼ÑA¼ÑA¼ÑA¼ÑA¼ÑA¼ÑA¼ÑA¼ÑA¼ÑA¼ÑA¼ÑA¼ÑA¼ÑA¼ÑA¼ÑA¼ÑA¼ÑA¼ÑA¼ÑA¼ÑA¼ÑA¼ÑA¼ÑA¼ÑA¼ÑA¼ÑA¼ÑA¼ÑA¼ÑA¼ÑA¼ÑA¼ÑA¼ÑA¼ÑA¼ÑA¼ÑA¼ÑA¼ÑA¼ÑA¼ÑA¼ÑA¼ÑA¼ÑA¼ÑA¼ÑA¼ÑA¼ÑA¼ÑA¼ÑA¼ÑA¼ÑA¼ÑA¼ÑA¼ÑA¼ÑA¼ÑA¼ÑA¼ÑA¼ÑA¼ÑA¼ÑA¼ÑA¼ÑA¼ÑA¼ÑA¼ÑA¼ÑA¼ÑA¼ÑA¼ÑA¼ÑA¼ÑA¼ÑA¼ÑA¼ÑA¼ÑA¼ÑA¼ÑA¼ÑA¼ÑA¼ÑA¼ÑA¼ÑA¼ÑA¼ÑA¼ÑA¼ÑA¼ÑA¼ÑA¼ÑA¼ÑA¼ÑA¼ÑA¼ÑA¼ÑA¼ÑA¼ÑA¼ÑA¼ÑA¼ÑA¼ÑA¼ÑA¼ÑA¼ÑA¼ÑA¼ÑA¼ÑA¼ÑA¼ÑA¼ÑA¼ÑA¼ÑA¼ÑA¼ÑA¼ÑA¼ÑA¼ÑA¼ÑA¼ÑA¼ÑA¼ÑA¼ÑA¼ÑA¼ÑA¼ÑA¼ÑA¼ÑA¼ÑA¼ÑA¼ÑA¼ÑA¼ÑA¼ÑA¼ÑA¼ÑA¼ÑA¼ÑA¼ÑA¼ÑA¼ÑA¼ÑA¼ÑA¼ÑA¼ÑA¼ÑA¼ÑA¼ÑA¼ÑA¼ÑA¼ÑA¼ÑA¼ÑA¼ÑA¼ÑA¼ÑA¼ÑA¼ÑA¼ÑA¼ÑA¼ÑA¼ÑA¼ÑA¼ÑA¼ÑA¼ÑA¼ÑA¼ÑA¼ÑA¼ÑA¼ÑA¼ÑA¼ÑA¼ÑA¼ÑA¼ÑA¼ÑA¼ÑA¼ÑA¼ÑA¼ÑA¼ÑA¼ÑA¼ÑA¼ÑA¼ÑA¼ÑA¼ÑA¼ÑA¼ÑA¼ÑA¼ÑA¼ÑA¼ÑA¼ÑA¼ÑA¼ÑA¼ÑA¼ÑA¼ÑA¼ÑA¼ÑA¼ÑA¼ÑA¼ÑA¼ÑA¼ÑA¼ÑA¼ÑA¼ÑA¼ÑA¼ÑA¼ÑA¼ÑA¼ÑA¼ÑA¼ÑA¼ÑA¼ÑA¼ÑA¼ÑA¼ÑA¼ÑA¼ÑA¼ÑA¼ÑA¼ÑA¼ÑA¼ÑA¼ÑA¼ÑA¼ÑA¼ÑA¼ÑA¼ÑA¼ÑA¼ÑA¼ÑA¼ÑA¼ÑA¼ÑA¼ÑA¼ÑA¼ÑA¼ÑA¼ÑA¼ÑA¼ÑA¼ÑA¼ÑA¼ÑA¼ÑA¼ÑA¼ÑA¼ÑA¼ÑA¼ÑA¼ÑA¼ÑA¼ÑA¼ÑA¼ÑA¼ÑA¼ÑA¼ÑA¼ÑA¼ÑA¼ÑA¼ÑA¼ÑA¼ÑA¼ÑA¼ÑA¼ÑA¼ÑA¼ÑA¼ÑA¼ÑA¼ÑA¼ÑA¼ÑA¼ÑA¼ÑA¼ÑA¼ÑA¼ÑA¼ÑA¼ÑA¼ÑA¼ÑA¼ÑA¼ÑA¼ÑA¼ÑA¼ÑA¼ÑA¼ÑA¼ÑA¼ÑA¼ÑA¼ÑA¼ÑA¼ÑA¼ÑA¼ÑA¼ÑA¼ÑA¼ÑA¼ÑA¼ÑA¼ÑA¼ÑA¼ÑA¼ÑA¼ÑA¼ÑA¼ÑA¼ÑA¼ÑA¼ÑA¼ÑA¼ÑA¼ÑA¼ÑA¼ÑA¼ÑA¼ÑA¼ÑA¼ÑA¼ÑA¼ÑA¼ÑA¼ÑA¼ÑA¼ÑA¼ÑA¼ÑA¼ÑA¼ÑA¼ÑA¼ÑA¼ÑA¼ÑA¼ÑA¼ÑA¼ÑA¼ÑA¼ÑA¼ÑA¼ÑA¼ÑA¼ÑA¼ÑA¼ÑA¼ÑA¼ÑA¼ÑA¼ÑA¼ÑA¼ÑA¼ÑA¼ÑA¼ÑA¼ÑA¼ÑA¼ÑA¼ÑA¼ÑA¼ÑA¼ÑA¼ÑA¼ÑA¼ÑA¼ÑA¼ÑA¼ÑA¼ÑA¼ÑA¼ÑA¼ÑA¼ÑA¼ÑA¼ÑA¼ÑA¼ÑA¼ÑA¼ÑA¼ÑA¼ÑA¼ÑA¼ÑA¼ÑA¼ÑA¼ÑA¼ÑA¼ÑA¼ÑA¼ÑA¼ÑA¼ÑA¼ÑA¼ÑA¼ÑA¼ÑA¼ÑA¼ÑA¼ÑA¼ÑA¼ÑA¼ÑA¼ÑA¼ÑA¼ÑA¼ÑA¼ÑA¼ÑA¼ÑA¼ÑA¼ÑA¼ÑA¼ÑA¼ÑA¼ÑA¼ÑA¼ÑA¼ÑA¼ÑA¼ÑA¼ÑA¼ÑA¼ÑA¼ÑA¼ÑA¼ÑA¼ÑA¼ÑA¼ÑA¼ÑA¼ÑA¼ÑA¼ÑA¼ÑA¼ÑA¼ÑA¼ÑA¼ÑA¼ÑA¼ÑA¼ÑA¼ÑA¼ÑA¼ÑA¼ÑA¼ÑA¼ÑA¼ÑA¼ÑA¼ÑA¼ÑA¼ÑA¼ÑA¼ÑA¼ÑA¼ÑA¼ÑA¼ÑA¼ÑA¼ÑA¼ÑA¼ÑA¼ÑA¼ÑA¼ÑA¼ÑA¼ÑA¼ÑA¼ÑA¼ÑA¼ÑA¼ÑA¼ÑA¼ÑA¼ÑA¼ÑA¼ÑA¼ÑA¼ÑA¼ÑA¼ÑA¼ÑA¼ÑA¼ÑA¼ÑA¼ÑA¼ÑA¼ÑA¼ÑA¼ÑA¼ÑA¼ÑA¼ÑA¼ÑA¼ÑA¼ÑA¼ÑA¼ÑA¼ÑA¼ÑA¼ÑA¼ÑA¼ÑA¼ÑA¼ÑA¼ÑA¼ÑA¼ÑA¼ÑA¼ÑA¼ÑA¼ÑA¼ÑA¼ÑA¼ÑA¼ÑA¼ÑA¼ÑA¼ÑA¼ÑA¼ÑA¼ÑA¼ÑA¼ÑA¼ÑA¼ÑA¼ÑA¼ÑA¼ÑA¼ÑA¼ÑA¼ÑA¼ÑA¼ÑA¼ÑA¼ÑA¼ÑA¼ÑA¼ÑA¼ÑA¼ÑA¼ÑA¼ÑA¼ÑA¼ÑA¼ÑA¼ÑA¼ÑA¼ÑA¼ÑA¼ÑA¼ÑA¼ÑA¼ÑA¼ÑA¼ÑA¼ÑA¼ÑA¼ÑA¼ÑA¼ÑA¼ÑA¼ÑA¼ÑA¼ÑA¼ÑA¼ÑA¼ÑA¼ÑA¼ÑA¼ÑA¼ÑA¼ÑA¼ÑA¼ÑA¼ÑA¼ÑA¼ÑA¼ÑA¼ÑA¼ÑA¼ÑA¼ÑA¼ÑA¼ÑA¼ÑA¼ÑA¼ÑA¼ÑA¼ÑA¼ÑA¼ÑA¼ÑA¼ÑA¼ÑA¼ÑA¼ÑA¼ÑA¼ÑA¼ÑA¼ÑA¼ÑA¼ÑA¼ÑA¼ÑA¼ÑA¼ÑA¼ÑA¼ÑA¼ÑA¼ÑA¼ÑA¼ÑA¼ÑA¼ÑA¼ÑA¼ÑA¼ÑA¼ÑA¼ÑA¼ÑA¼ÑA¼ÑA¼ÑA¼ÑA¼ÑA¼ÑA¼ÑA¼ÑA¼ÑA¼ÑA¼ÑA¼ÑA¼ÑA¼ÑA¼ÑA¼ÑA¼ÑA¼ÑA¼ÑA¼ÑA¼ÑA¼ÑA¼ÑA¼ÑA¼ÑA¼ÑA¼ÑA¼ÑA¼ÑA¼ÑA¼ÑA¼ÑA¼ÑA¼ÑA¼ÑA¼ÑA¼ÑA¼ÑA¼ÑA¼ÑA¼ÑA¼ÑA¼ÑA¼ÑA¼ÑA¼ÑA¼ÑA¼ÑA¼ÑA¼ÑA¼ÑA¼ÑA¼ÑA¼ÑA¼ÑA¼ÑA¼ÑA¼ÑA¼ÑA¼ÑA¼ÑA¼ÑA¼ÑA¼ÑA¼ÑA¼ÑA¼ÑA¼ÑA¼ÑA¼ÑA¼ÑA¼ÑA¼ÑA¼ÑA¼ÑA¼ÑA¼ÑA¼ÑA¼ÑA¼ÑA¼ÑA¼ÑA¼ÑA¼ÑA¼ÑA¼ÑA¼ÑA¼ÑA¼ÑA¼ÑA¼ÑA¼ÑA¼ÑA¼ÑA¼ÑA¼ÑA¼ÑA¼ÑA¼ÑA¼ÑA¼ÑA¼ÑA¼ÑA¼ÑA¼ÑA¼ÑA¼ÑA¼ÑA¼ÑA¼ÑA¼ÑA¼ÑA¼ÑA¼ÑA¼ÑA¼ÑA¼ÑA¼ÑA¼ÑA¼ÑA¼ÑA¼ÑA¼ÑA¼ÑA¼ÑA¼ÑA¼ÑA¼ÑA¼ÑA¼ÑA¼ÑA¼ÑA¼ÑA¼ÑA¼ÑA¼ÑA¼ÑA¼ÑA¼ÑA¼ÑA¼ÑA¼ÑA¼ÑA¼ÑA¼ÑA¼ÑA¼ÑA¼ÑA¼ÑA¼ÑA¼ÑA¼ÑA¼ÑA¼ÑA¼ÑA¼ÑA¼ÑA¼ÑA¼ÑA¼ÑA¼ÑA¼ÑA¼ÑA¼ÑA¼ÑA¼ÑA¼ÑA¼ÑA¼ÑA¼ÑA¼ÑA¼ÑA¼ÑA¼ÑA¼ÑA¼ÑA¼ÑA¼ÑA¼ÑA¼ÑA¼ÑA¼ÑA¼ÑA¼ÑA¼ÑA¼ÑA¼ÑA¼ÑA¼ÑA¼ÑA¼ÑA¼ÑA¼ÑA¼ÑA¼ÑA¼ÑA¼ÑA¼ÑA¼ÑA¼ÑA¼ÑA¼ÑA¼ÑA¼ÑA¼ÑA¼ÑA¼ÑA¼ÑA¼ÑA¼ÑA¼ÑA¼ÑA¼ÑA¼ÑA¼ÑA¼ÑA¼ÑA¼ÑA¼ÑA¼ÑA¼ÑA¼ÑA¼ÑA¼ÑA¼ÑA¼ÑA¼ÑA¼ÑA¼ÑA¼ÑA¼ÑA¼ÑA¼ÑA¼ÑA¼ÑA¼ÑA¼ÑA¼ÑA¼ÑA¼ÑA¼ÑA¼ÑA¼ÑA¼ÑA¼ÑA¼ÑA¼ÑA¼ÑA¼ÑA¼ÑA¼ÑA¼ÑA¼ÑA¼ÑA¼ÑA¼ÑA¼ÑA¼ÑA¼ÑA¼ÑA¼ÑA¼ÑA¼ÑA¼ÑA¼ÑA¼ÑA¼ÑA¼ÑA¼ÑA¼ÑA¼ÑA¼ÑA¼ÑA¼ÑA¼ÑA¼ÑA¼ÑA¼ÑA¼ÑA¼ÑA¼ÑA¼ÑA¼ÑA¼ÑA¼ÑA¼ÑA¼ÑA¼ÑA¼ÑA¼ÑA¼ÑA¼ÑA¼ÑA¼ÑA¼ÑA¼ÑA¼ÑA¼ÑA¼ÑA¼ÑA¼ÑA¼ÑA¼ÑA¼ÑA¼ÑA¼ÑA¼ÑA¼ÑA¼ÑA¼ÑA¼ÑA¼ÑA¼ÑA¼ÑA¼ÑA¼ÑA¼ÑA¼ÑA¼ÑA¼ÑA¼ÑA¼ÑA¼ÑA¼ÑA¼ÑA¼ÑA¼ÑA¼ÑA¼ÑA¼ÑA¼ÑA¼ÑA¼ÑA¼ÑA¼ÑA¼ÑA¼ÑA¼ÑA¼ÑA¼ÑA¼ÑA¼ÑA¼ÑA¼ÑA¼ÑA¼ÑA¼ÑA¼ÑA¼ÑA¼ÑA¼ÑA¼ÑA¼ÑA¼ÑA¼ÑA¼ÑA¼ÑA¼ÑA¼ÑA¼ÑA¼ÑA¼ÑA¼ÑA¼ÑA¼ÑA¼ÑA¼ÑA¼ÑA¼ÑA¼ÑA¼ÑA¼ÑA¼ÑA¼ÑA¼ÑA¼ÑA¼ÑA¼ÑA¼ÑA¼ÑA¼ÑA¼ÑA¼ÑA¼ÑA¼ÑA¼ÑA¼ÑA¼ÑA¼ÑA¼ÑA¼ÑA¼ÑA¼ÑA¼ÑA¼ÑA¼ÑA¼ÑA¼ÑA¼ÑA¼ÑA¼ÑA¼ÑA¼ÑA¼ÑA¼ÑA¼ÑA¼ÑA¼ÑA¼ÑA¼ÑA¼ÑA¼ÑA¼ÑA¼ÑA¼ÑA¼ÑA¼ÑA¼ÑA¼ÑA¼ÑA¼ÑA¼ÑA¼ÑA¼ÑA¼ÑA¼ÑA¼ÑA¼ÑA¼ÑA¼ÑA¼ÑA¼ÑA¼ÑA¼ÑA¼ÑA¼ÑA¼ÑA¼ÑA¼ÑA¼ÑA¼ÑA¼ÑA¼ÑA¼ÑA¼ÑA¼ÑA¼ÑA¼ÑA¼ÑA¼ÑA¼ÑA¼ÑA¼ÑA¼ÑA¼ÑA¼ÑA¼ÑA¼ÑA¼ÑA¼ÑA¼ÑA¼ÑA¼ÑA¼ÑA¼ÑA¼ÑA¼ÑA¼ÑA¼ÑA¼ÑA¼ÑA¼ÑA¼ÑA¼ÑA¼ÑA¼ÑA¼ÑA¼ÑA¼ÑA¼ÑA¼ÑA¼ÑA¼ÑA¼ÑA¼ÑA¼ÑA¼ÑA¼ÑA¼ÑA¼ÑA¼ÑA¼ÑA¼ÑA¼ÑA¼ÑA¼ÑA¼ÑA¼ÑA¼ÑA¼ÑA¼ÑA¼ÑA¼ÑA¼ÑA¼ÑA¼ÑA¼ÑA¼ÑA¼ÑA¼ÑA¼ÑA¼ÑA¼ÑA¼ÑA¼ÑA¼ÑA¼ÑA¼ÑA¼ÑA¼ÑA¼ÑA¼ÑA¼ÑA¼ÑA¼ÑA¼ÑA¼ÑA¼ÑA¼ÑA¼ÑA¼ÑA¼ÑA¼ÑA¼ÑA¼ÑA¼ÑA¼ÑA¼ÑA¼ÑA¼ÑA¼ÑA¼ÑA¼ÑA¼ÑA¼ÑA¼ÑA¼ÑA¼ÑA¼ÑA¼ÑA¼ÑA¼ÑA¼ÑA¼ÑA¼ÑA¼ÑA¼ÑA¼ÑA¼ÑA¼ÑA¼ÑA¼ÑA¼ÑA¼ÑA¼ÑA¼ÑA¼ÑA¼ÑA¼ÑA¼ÑA¼ÑA¼ÑA¼ÑA¼ÑA¼ÑA¼ÑA¼ÑA¼ÑA¼ÑA¼ÑA¼ÑA¼ÑA¼ÑA¼ÑA¼ÑA¼ÑA¼ÑA¼ÑA¼ÑA¼ÑA¼ÑA¼ÑA¼ÑA¼ÑA¼ÑA¼ÑA¼ÑA¼ÑA¼ÑA¼ÑA¼ÑA¼ÑA¼ÑA¼ÑA¼ÑA¼ÑA¼ÑA¼ÑA¼ÑA¼ÑA¼ÑA¼ÑA¼ÑA¼ÑA¼ÑA¼ÑA¼ÑA¼ÑA¼ÑA¼ÑA¼ÑA¼ÑA¼ÑA¼ÑA¼ÑA¼ÑA¼ÑA¼ÑA¼ÑA¼ÑA¼ÑA¼ÑA¼ÑA¼ÑA¼ÑA¼ÑA¼ÑA¼ÑA¼ÑA¼ÑA¼ÑA¼ÑA¼ÑA¼ÑA¼ÑA¼ÑA¼ÑA¼ÑA¼ÑA¼ÑA¼ÑA¼ÑA¼ÑA¼ÑA¼ÑA¼ÑA¼ÑA¼ÑA¼ÑA¼ÑA¼ÑA¼ÑA¼ÑA¼ÑA¼ÑA¼ÑA¼ÑA¼ÑA¼ÑA¼ÑA¼ÑA¼ÑA¼ÑA¼ÑA¼ÑA¼ÑA¼ÑA¼ÑA¼ÑA¼ÑA¼ÑA¼ÑA¼ÑA¼ÑA¼ÑA¼ÑA¼ÑA¼ÑA¼ÑA¼ÑA¼ÑA¼ÑA¼ÑA¼ÑA¼ÑA¼ÑA¼ÑA¼ÑA¼ÑA¼ÑA¼ÑA¼ÑA¼ÑA¼ÑA¼ÑA¼ÑA¼ÑA¼ÑA¼ÑA¼ÑA¼ÑA¼ÑA¼ÑA¼ÑA¼ÑA¼ÑA¼ÑA¼ÑA¼ÑA¼ÑA¼ÑA¼ÑA¼ÑA¼ÑA¼ÑA¼ÑA¼ÑA¼ÑA¼ÑA¼ÑA¼ÑA¼ÑA¼ÑA¼ÑA¼ÑA¼ÑA¼ÑA¼ÑA¼ÑA¼ÑA¼ÑA¼ÑA¼ÑA¼ÑA¼ÑA¼ÑA¼ÑA¼ÑA¼ÑA¼ÑA¼ÑA¼ÑA¼ÑA¼ÑA¼ÑA¼ÑA¼ÑA¼ÑA¼ÑA¼ÑA¼ÑA¼ÑA¼ÑA¼ÑA¼ÑA¼ÑA¼ÑA¼ÑA¼ÑA¼ÑA¼ÑA¼ÑA¼ÑA¼ÑA¼ÑA¼ÑA¼ÑA¼ÑA¼ÑA¼ÑA¼ÑA¼ÑA¼ÑA¼ÑA¼ÑA¼ÑA¼ÑA¼ÑA¼ÑA¼ÑA¼ÑA¼ÑA¼ÑA¼ÑA¼ÑA¼ÑA¼ÑA¼ÑA¼ÑA¼ÑA¼ÑA¼ÑA¼ÑA¼ÑA¼ÑA¼ÑA¼ÑA¼ÑA¼ÑA¼ÑA¼ÑA¼ÑA¼ÑA¼ÑA¼ÑA¼ÑA¼ÑA¼ÑA¼ÑA¼ÑA¼ÑA¼ÑA¼ÑA¼ÑA¼ÑA¼ÑA¼ÑA¼ÑA¼ÑA¼ÑA¼ÑA¼ÑA¼ÑA¼ÑA¼ÑA¼ÑA¼ÑA¼ÑA¼ÑA¼ÑA¼ÑA¼ÑA¼ÑA¼ÑA¼ÑA¼ÑA¼ÑA¼ÑA¼ÑA¼ÑA¼ÑA¼ÑA¼ÑA¼ÑA¼ÑA¼ÑA¼ÑA¼ÑA¼ÑA¼ÑA¼ÑA¼ÑA¼ÑA¼ÑA¼ÑA¼ÑA¼ÑA¼ÑA¼ÑA¼ÑA¼ÑA¼ÑA¼ÑA¼ÑA¼ÑA¼ÑA¼ÑA¼ÑA¼ÑA¼ÑA¼ÑA¼ÑA¼ÑA¼ÑA¼ÑA¼ÑA¼ÑA¼ÑA¼ÑA¼ÑA¼ÑA¼ÑA¼ÑA¼ÑA¼ÑA¼ÑA¼ÑA¼ÑA¼ÑA¼ÑA¼ÑA¼ÑA¼ÑA¼ÑA¼ÑA¼ÑA¼ÑA¼ÑA¼ÑA¼ÑA¼ÑA¼ÑA¼ÑA¼ÑA¼ÑA¼ÑA¼ÑA¼ÑA¼ÑA¼ÑA¼ÑA¼ÑA¼ÑA¼ÑA¼ÑA¼ÑA¼ÑA¼ÑA¼ÑA¼ÑA¼ÑA¼ÑA¼ÑA¼ÑA¼ÑA¼ÑA¼ÑA¼ÑA¼ÑA¼ÑA¼ÑA¼ÑA¼ÑA¼ÑA¼ÑA¼ÑA¼ÑA¼ÑA¼ÑA¼ÑA¼ÑA¼ÑA¼ÑA¼ÑA¼ÑA¼ÑA¼ÑA¼ÑA¼ÑA¼ÑA¼ÑA¼ÑA¼ÑA¼ÑA¼ÑA¼ÑA¼ÑA¼ÑA¼ÑA¼ÑA¼ÑA¼ÑA¼ÑA¼ÑA¼ÑA¼ÑA¼ÑA¼ÑA¼ÑA¼ÑA¼ÑA¼ÑA¼ÑA¼ÑA¼ÑA¼ÑA¼ÑA¼ÑA¼ÑA¼ÑA¼ÑA¼ÑA¼ÑA¼ÑA¼ÑA¼ÑA¼ÑA¼ÑA¼ÑA¼ÑA¼ÑA¼ÑA¼ÑA¼ÑA¼ÑA¼ÑA¼ÑA¼ÑA¼ÑA¼ÑA¼ÑA¼ÑA¼ÑA¼ÑA¼ÑA¼ÑA¼ÑA¼ÑA¼ÑA¼ÑA¼ÑA¼ÑA¼ÑA¼ÑA¼ÑA¼ÑA¼ÑA¼ÑA¼ÑA¼ÑA¼ÑA¼ÑA¼ÑA¼ÑA¼ÑA¼ÑA¼ÑA¼ÑA¼ÑA¼ÑA¼ÑA¼ÑA¼ÑA¼ÑA¼ÑA¼ÑA¼ÑA¼ÑA¼ÑA¼ÑA¼ÑA¼ÑA¼ÑA¼ÑA¼ÑA¼ÑA¼ÑA¼ÑA¼ÑA¼ÑA¼ÑA¼ÑA¼ÑA¼ÑA¼ÑA¼ÑA¼ÑA¼ÑA¼ÑA¼ÑA¼ÑA¼ÑA¼ÑA¼ÑA¼ÑA¼ÑA¼ÑA¼ÑA¼ÑA¼ÑA¼ÑA¼ÑA¼ÑA¼ÑA¼ÑA¼ÑA¼ÑA¼ÑA¼ÑA¼ÑA¼ÑA¼ÑA¼ÑA¼ÑA¼ÑA¼ÑA¼ÑA¼ÑA¼ÑA¼ÑA¼ÑA¼ÑA¼ÑA¼ÑA¼ÑA¼ÑA¼ÑA¼ÑA¼ÑA¼ÑA¼ÑA¼ÑA¼ÑA¼ÑA¼ÑA¼ÑA¼ÑA¼ÑA¼ÑA¼ÑA¼ÑA¼ÑA¼ÑA¼ÑA¼ÑA¼ÑA¼ÑA¼ÑA¼ÑA¼ÑA¼ÑA¼ÑA¼ÑA¼ÑA¼ÑA¼ÑA¼ÑA¼ÑA¼ÑA¼ÑA¼ÑA¼ÑA¼ÑA¼ÑA¼ÑA¼ÑA¼ÑA¼ÑA¼ÑA¼ÑA¼ÑA¼ÑA¼ÑA¼ÑA¼ÑA¼ÑA¼ÑA¼ÑA¼ÑA¼ÑA¼ÑA¼ÑA¼ÑA¼ÑA¼ÑA¼ÑA¼ÑA¼ÑA¼ÑA¼ÑA¼ÑA¼ÑA¼ÑA¼ÑA¼ÑA¼ÑA¼ÑA¼ÑA¼ÑA¼ÑA¼ÑA¼ÑA¼ÑA¼ÑA¼ÑA¼ÑA¼ÑA¼ÑA¼ÑA¼ÑA¼ÑA¼ÑA¼ÑA¼ÑA¼ÑA¼ÑA¼ÑA¼ÑA¼ÑA¼ÑA¼ÑA¼ÑA¼ÑA¼ÑA¼ÑA¼ÑA¼ÑA¼ÑA¼ÑA¼ÑA¼ÑA¼ÑA¼ÑA¼ÑA¼ÑA¼ÑA¼ÑA¼ÑA¼ÑA¼ÑA¼ÑA¼ÑA¼ÑA¼ÑA¼ÑA¼ÑA¼ÑA¼ÑA¼ÑA¼ÑA¼ÑA¼ÑA¼ÑA¼ÑA¼ÑA¼ÑA¼ÑA¼ÑA¼ÑA¼ÑA¼ÑA¼ÑA¼ÑA¼ÑA¼ÑA¼ÑA¼ÑA¼ÑA¼ÑA¼ÑA¼ÑA¼ÑA¼ÑA¼ÑA¼ÑA¼ÑA¼ÑA¼ÑA¼ÑA¼ÑA¼ÑA¼ÑA¼ÑA¼ÑA¼ÑA¼ÑA¼ÑA¼ÑA¼ÑA¼ÑA¼ÑA¼ÑA¼ÑA¼ÑA¼ÑA¼ÑA¼ÑA¼ÑA¼ÑA¼ÑA¼ÑA¼ÑA¼ÑA¼ÑA¼ÑA¼ÑA¼ÑA¼ÑA¼ÑA¼ÑA¼ÑA¼ÑA¼ÑA¼ÑA¼ÑA¼ÑA¼ÑA¼ÑA¼ÑA¼ÑA¼ÑA¼ÑA¼ÑA¼ÑA¼ÑA¼ÑA¼ÑA¼ÑA¼ÑA¼ÑA¼ÑA¼ÑA¼ÑA¼ÑA¼ÑA¼ÑA¼ÑA¼ÑA¼ÑA¼ÑA¼ÑA¼ÑA¼ÑA¼ÑA¼ÑA¼ÑA¼ÑA¼ÑA¼ÑA¼ÑA¼ÑA¼ÑA¼ÑA¼ÑA¼ÑA¼ÑA¼ÑA¼ÑA¼ÑA¼ÑA¼ÑA¼ÑA¼ÑA¼ÑA¼ÑA¼ÑA¼ÑA¼ÑA¼ÑA¼ÑA¼ÑA¼ÑA¼ÑA¼ÑA¼ÑA¼ÑA¼ÑA¼ÑA¼ÑA¼ÑA¼ÑA¼ÑA¼ÑA¼ÑA¼ÑA¼ÑA¼ÑA¼ÑA¼ÑA¼ÑA¼ÑA¼ÑA¼ÑA¼ÑA¼ÑA¼ÑA¼ÑA¼ÑA¼ÑA¼ÑA¼ÑA¼ÑA¼ÑA¼ÑA¼ÑA¼ÑA¼ÑA¼ÑA¼ÑA¼ÑA¼ÑA¼ÑA¼ÑA¼ÑA¼ÑA¼ÑA¼ÑA¼ÑA¼ÑA¼ÑA¼ÑA¼ÑA¼ÑA¼ÑA¼ÑA¼ÑA¼ÑA¼ÑA¼ÑA¼ÑA¼ÑA¼ÑA¼ÑA¼ÑA¼ÑA¼ÑA¼ÑA¼ÑA¼ÑA¼ÑA¼ÑA¼ÑA¼ÑA¼ÑA¼ÑA¼ÑA¼ÑA¼ÑA¼ÑA¼ÑA¼ÑA¼ÑA¼ÑA¼ÑA¼ÑA¼ÑA¼ÑA¼ÑA¼ÑA¼ÑA¼ÑA¼ÑA¼ÑA¼ÑA¼ÑA¼ÑA¼ÑA¼ÑA¼ÑA¼ÑA¼ÑA¼ÑA¼ÑA¼ÑA¼ÑA¼ÑA¼ÑA¼ÑA¼ÑA¼ÑA¼ÑA¼ÑA¼ÑA¼ÑA¼ÑA¼ÑA¼ÑA¼ÑA¼ÑA¼ÑA¼ÑA¼ÑA¼ÑA¼ÑA¼ÑA¼ÑA¼ÑA¼ÑA¼ÑA¼ÑA¼ÑA¼ÑA¼ÑA¼ÑA¼ÑA¼ÑA¼ÑA¼ÑA¼ÑA¼ÑA¼ÑA¼ÑA¼ÑA¼ÑA¼ÑA¼ÑA¼ÑA¼ÑA¼ÑA¼ÑA¼ÑA¼ÑA¼ÑA¼ÑA¼ÑA¼ÑA¼ÑA¼ÑA¼ÑA¼ÑA¼ÑA¼ÑA¼ÑA¼ÑA¼ÑA¼ÑA¼ÑA¼ÑA¼ÑA¼ÑA¼ÑA¼ÑA¼ÑA¼ÑA¼ÑA¼ÑA¼ÑA¼ÑA¼ÑA¼ÑA¼ÑA¼ÑA¼ÑA¼ÑA¼ÑA¼ÑA¼ÑA¼ÑA¼ÑA¼ÑA¼ÑA¼ÑA¼ÑA¼ÑA¼ÑA¼ÑA¼ÑA¼ÑA¼ÑA¼ÑA¼ÑA¼ÑA¼ÑA¼ÑA¼ÑA¼ÑA¼ÑA¼ÑA¼ÑA¼ÑA¼ÑA¼ÑA¼ÑA¼ÑA¼ÑA¼ÑA¼ÑA¼ÑA¼ÑA¼ÑA¼ÑA¼ÑA¼ÑA¼ÑA¼ÑA¼ÑA¼ÑA¼ÑA¼ÑA¼ÑA¼ÑA¼ÑA¼ÑA¼ÑA¼ÑA¼ÑA¼ÑA¼ÑA¼ÑA¼ÑA¼ÑA¼ÑA¼ÑA¼ÑA¼ÑA¼ÑA¼ÑA¼ÑA¼ÑA¼ÑA¼ÑA¼ÑA¼ÑA¼ÑA¼ÑA¼ÑA¼ÑA¼ÑA¼ÑA¼ÑA¼ÑA¼ÑA¼ÑA¼ÑA¼ÑA¼ÑA¼ÑA¼ÑA¼ÑA¼ÑA¼ÑA¼ÑA¼ÑA¼ÑA¼ÑA¼ÑA¼ÑA¼ÑA¼ÑA¼ÑA¼ÑA¼ÑA¼ÑA¼ÑA¼ÑA¼ÑA¼ÑA¼ÑA¼ÑA¼ÑA¼ÑA¼ÑA¼ÑA¼ÑA¼ÑA¼ÑA¼ÑA¼ÑA¼ÑA¼ÑA¼ÑA¼ÑA¼ÑA¼ÑA¼ÑA¼ÑA¼ÑA¼ÑA¼ÑA¼ÑA¼ÑA¼ÑA¼ÑA¼ÑA¼ÑA¼ÑA¼ÑA¼ÑA¼ÑA¼ÑA¼ÑA¼ÑA¼ÑA¼ÑA¼ÑA¼ÑA¼ÑA¼ÑA¼ÑA¼ÑA¼ÑA¼ÑA¼ÑA¼ÑA¼ÑA¼ÑA¼ÑA¼ÑA¼ÑA¼ÑA¼ÑA¼ÑA¼ÑA¼ÑA¼ÑA¼ÑA¼ÑA¼ÑA¼ÑA¼ÑA¼ÑA¼ÑA¼ÑA¼ÑA¼ÑA¼ÑA¼ÑA¼ÑA¼ÑA¼ÑA¼ÑA¼ÑA¼ÑA¼ÑA¼ÑA¼ÑA¼ÑA¼ÑA¼ÑA¼ÑA¼ÑA¼ÑA¼ÑA¼ÑA¼ÑA¼ÑA¼ÑA¼ÑA¼ÑA¼ÑA¼ÑA¼ÑA¼ÑA¼ÑA¼ÑA¼ÑA¼ÑA¼ÑA¼ÑA¼ÑA¼ÑA¼ÑA¼ÑA¼ÑA¼ÑA¼ÑA¼ÑA¼ÑA¼ÑA¼ÑA¼ÑA¼ÑA¼ÑA¼ÑA¼ÑA¼ÑA¼ÑA¼ÑA¼ÑA¼ÑA¼ÑA¼ÑA¼ÑA¼ÑA¼ÑA¼ÑA¼ÑA¼ÑA¼ÑA¼ÑA¼ÑA¼ÑA¼ÑA¼ÑA¼ÑA¼ÑA¼ÑA¼ÑA¼ÑA¼ÑA¼ÑA¼ÑA¼ÑA¼ÑA¼ÑA¼ÑA¼ÑA¼ÑA¼ÑA¼ÑA¼ÑA¼ÑA¼ÑA¼ÑA¼ÑA¼ÑA¼ÑA¼ÑA¼ÑA¼ÑA¼ÑA¼ÑA¼ÑA¼ÑA¼ÑA¼ÑA¼ÑA¼ÑA¼ÑA¼ÑA¼ÑA¼ÑA¼ÑA¼ÑA¼ÑA¼ÑA¼ÑA¼ÑA¼ÑA¼ÑA¼ÑA¼ÑA¼ÑA¼ÑA¼ÑA¼ÑA¼ÑA¼ÑA¼ÑA¼ÑA¼ÑA¼ÑA¼ÑA¼ÑA¼ÑA¼ÑA¼ÑA¼ÑA¼ÑA¼ÑA¼ÑA¼ÑA¼ÑA¼ÑA¼ÑA¼ÑA¼ÑA¼ÑA¼ÑA¼ÑA¼ÑA¼ÑA¼ÑA¼ÑA¼ÑA¼ÑA¼ÑA¼ÑA¼ÑA¼ÑA¼ÑA¼ÑA¼ÑA¼ÑA¼ÑA¼ÑA¼ÑA¼ÑA¼ÑA¼ÑA¼ÑA¼ÑA¼ÑA¼ÑA¼ÑA¼ÑA¼ÑA¼ÑA¼ÑA¼ÑA¼ÑA¼ÑA¼ÑA¼ÑA¼ÑA¼ÑA¼ÑA¼ÑA¼ÑA¼ÑA¼ÑA¼ÑA¼ÑA¼ÑA¼ÑA¼ÑA¼ÑA¼ÑA¼ÑA¼ÑA¼ÑA¼ÑA¼ÑA¼ÑA¼ÑA¼ÑA¼ÑA¼ÑA¼ÑA¼ÑA¼ÑA¼ÑA¼ÑA¼ÑA¼ÑA¼ÑA¼ÑA¼ÑA¼ÑA¼ÑA¼ÑA¼ÑA¼ÑA¼ÑA¼ÑA¼ÑA¼ÑA¼ÑA¼ÑA¼ÑA¼ÑA¼ÑA¼ÑA¼ÑA¼ÑA¼ÑA¼ÑA¼ÑA¼ÑA¼ÑA¼ÑA¼ÑA¼ÑA¼ÑA¼ÑA¼ÑA¼ÑA¼ÑA¼ÑA¼ÑA¼ÑA¼ÑA¼ÑA¼ÑA¼ÑA¼ÑA¼ÑA¼ÑA¼ÑA¼ÑA¼ÑA¼ÑA¼ÑA¼ÑA¼ÑA¼ÑA¼ÑA¼ÑA¼ÑA¼ÑA¼ÑA¼ÑA¼ÑA¼ÑA¼ÑA¼ÑA¼ÑA¼ÑA¼ÑA¼ÑA¼ÑA¼ÑA¼ÑA¼ÑA¼ÑA¼ÑA¼ÑA¼ÑA¼ÑA¼ÑA¼ÑA¼ÑA¼ÑA¼ÑA¼ÑA¼ÑA¼ÑA¼ÑA¼ÑA¼ÑA¼ÑA¼ÑA¼ÑA¼ÑA¼ÑA¼ÑA¼ÑA¼ÑA¼ÑA¼ÑA¼ÑA¼ÑA¼ÑA¼ÑA¼ÑA¼ÑA¼ÑA¼ÑA¼ÑA¼ÑA¼ÑA¼ÑA¼ÑA¼ÑA¼ÑA¼ÑA¼ÑA¼ÑA¼ÑA¼ÑA¼ÑA¼ÑA¼ÑA¼ÑA¼ÑA¼ÑA¼ÑA¼ÑA¼ÑA¼ÑA¼ÑA¼ÑA¼ÑA¼ÑA¼ÑA¼ÑA¼ÑA¼ÑA¼ÑA¼ÑA¼ÑA¼ÑA¼ÑA¼ÑA¼ÑA¼ÑA¼ÑA¼ÑA¼ÑA¼ÑA¼ÑA¼ÑA¼ÑA¼ÑA¼ÑA¼ÑA¼ÑA¼ÑA¼ÑA¼ÑA¼ÑA¼ÑA¼ÑA¼ÑA¼ÑA¼ÑA¼ÑA¼ÑA¼ÑA¼ÑA¼ÑA¼ÑA¼ÑA¼ÑA¼ÑA¼ÑA¼ÑA¼ÑA¼ÑA¼ÑA¼ÑA¼ÑA¼ÑA¼ÑA¼ÑA¼ÑA¼ÑA¼ÑA¼ÑA¼ÑA¼ÑA¼ÑA¼ÑA¼ÑA¼ÑA¼ÑA¼ÑA¼ÑA¼ÑA¼ÑA¼ÑA¼ÑA¼ÑA¼ÑA¼ÑA¼ÑA¼ÑA¼ÑA¼ÑA¼ÑA¼ÑA¼ÑA¼ÑA¼ÑA¼ÑA¼ÑA¼ÑA¼ÑA¼ÑA¼ÑA¼ÑA¼ÑA¼ÑA¼ÑA¼ÑA¼ÑA¼ÑA¼ÑA¼ÑA¼ÑA¼ÑA¼ÑA¼ÑA¼ÑA¼ÑA¼ÑA¼ÑA¼ÑA¼ÑA¼ÑA¼ÑA¼ÑA¼ÑA¼ÑA¼ÑA¼ÑA¼ÑA¼ÑA¼ÑA¼ÑA¼ÑA¼ÑA¼ÑA¼ÑA¼ÑA¼ÑA¼ÑA¼ÑA¼ÑA¼ÑA¼ÑA¼ÑA¼ÑA¼ÑA¼ÑA¼ÑA¼ÑA¼ÑA¼ÑA¼ÑA¼ÑA¼ÑA¼ÑA¼ÑA¼ÑA¼ÑA¼ÑA¼ÑA¼ÑA¼ÑA¼ÑA¼ÑA¼ÑA¼ÑA¼ÑA¼ÑA¼ÑA¼ÑA¼ÑA¼ÑA¼ÑA¼ÑA¼ÑA¼ÑA¼ÑA¼ÑA¼ÑA¼ÑA¼ÑA¼ÑA¼ÑA¼ÑA¼ÑA¼ÑA¼ÑA¼ÑA¼ÑA¼ÑA¼ÑA¼ÑA¼ÑA¼ÑA¼ÑA¼ÑA¼ÑA¼ÑA¼ÑA¼ÑA¼ÑA¼ÑA¼ÑA¼ÑA¼ÑA¼ÑA¼ÑA¼ÑA¼ÑA¼ÑA¼ÑA¼ÑA¼ÑA¼ÑA¼ÑA¼ÑA¼ÑA¼ÑA¼ÑA¼ÑA¼ÑA¼ÑA¼ÑA¼ÑA¼ÑA¼ÑA¼ÑA¼ÑA¼ÑA¼ÑA¼ÑA¼ÑA¼ÑA¼ÑA¼ÑA¼ÑA¼ÑA¼ÑA¼ÑA¼ÑA¼ÑA¼ÑA¼ÑA¼ÑA¼ÑA¼ÑA¼ÑA¼ÑA¼ÑA¼ÑA¼ÑA¼ÑA¼ÑA¼ÑA¼ÑA¼ÑA¼ÑA¼ÑA¼ÑA¼ÑA¼ÑA¼ÑA¼ÑA¼ÑA¼ÑA¼ÑA¼ÑA¼ÑA¼ÑA¼ÑA¼ÑA¼ÑA¼ÑA¼ÑA¼ÑA¼ÑA¼ÑA¼ÑA¼ÑA¼ÑA¼ÑA¼ÑA¼ÑA¼ÑA¼ÑA¼ÑA¼ÑA¼ÑA¼ÑA¼ÑA¼ÑA¼ÑA¼ÑA¼ÑA¼ÑA¼ÑA¼ÑA¼ÑA¼ÑA¼ÑA¼ÑA¼ÑA¼ÑA¼ÑA¼ÑA¼ÑA¼ÑA¼ÑA¼ÑA¼ÑA¼ÑA¼ÑA¼ÑA¼ÑA¼ÑA¼ÑA¼ÑA¼ÑA¼ÑA¼ÑA¼ÑA¼ÑA¼ÑA¼ÑA¼ÑA¼ÑA¼ÑA¼ÑA¼ÑA¼ÑA¼ÑA¼ÑA¼ÑA¼ÑA¼ÑA¼ÑA¼ÑA¼ÑA¼ÑA¼ÑA¼ÑA¼ÑA¼ÑA¼ÑA¼ÑA¼ÑA¼ÑA¼ÑA¼ÑA¼ÑA¼ÑA¼ÑA¼ÑA¼ÑA¼ÑA¼ÑA¼ÑA¼ÑA¼ÑA¼ÑA¼ÑA¼ÑA¼ÑA¼ÑA¼ÑA¼ÑA¼ÑA¼ÑA¼ÑA¼ÑA¼ÑA¼ÑA¼ÑA¼ÑA¼ÑA¼ÑA¼ÑA¼ÑA¼ÑA¼ÑA¼ÑA¼ÑA¼ÑA¼ÑA¼ÑA¼ÑA¼ÑA¼ÑA¼ÑA¼ÑA¼ÑA¼ÑA¼ÑA¼ÑA¼ÑA¼ÑA¼ÑA¼ÑA¼ÑA¼ÑA¼ÑA¼ÑA¼ÑA¼ÑA¼ÑA¼ÑA¼ÑA¼ÑA¼ÑA¼ÑA¼ÑA¼ÑA¼ÑA¼ÑA¼ÑA¼ÑA¼ÑA¼ÑA¼ÑA¼ÑA¼ÑA¼ÑA¼ÑA¼ÑA¼ÑA¼ÑA¼ÑA¼ÑA¼ÑA¼ÑA¼ÑA¼ÑA¼ÑA¼ÑA¼ÑA¼ÑA¼ÑA¼ÑA¼ÑA¼ÑA¼ÑA¼ÑA¼ÑA¼ÑA¼ÑA¼ÑA¼ÑA¼ÑA¼ÑA¼ÑA¼ÑA¼ÑA¼ÑA¼ÑA¼ÑA¼ÑA¼ÑA¼ÑA¼ÑA¼ÑA¼ÑA¼ÑA¼ÑA¼ÑA¼ÑA¼ÑA¼ÑA¼ÑA¼ÑA¼ÑA¼ÑA¼ÑA¼ÑA¼ÑA¼ÑA¼ÑA¼ÑA¼ÑA¼ÑA¼ÑA¼ÑA¼ÑA¼ÑA¼ÑA¼ÑA¼ÑA¼ÑA¼ÑA¼ÑA¼ÑA¼ÑA¼ÑA¼ÑA¼ÑA¼ÑA¼ÑA¼ÑA¼ÑA¼ÑA¼ÑA¼ÑA¼ÑA¼ÑA¼ÑA¼ÑA¼ÑA¼ÑA¼ÑA¼ÑA¼ÑA¼ÑA¼ÑA¼ÑA¼ÑA¼ÑA¼ÑA¼ÑA¼ÑA¼ÑA¼ÑA¼ÑA¼ÑA¼ÑA¼ÑA¼ÑA¼ÑA¼ÑA¼ÑA¼ÑA¼ÑA¼ÑA¼ÑA¼ÑA¼ÑA¼ÑA¼ÑA¼ÑA¼ÑA¼ÑA¼ÑA¼ÑA¼ÑA¼ÑA¼ÑA¼ÑA¼ÑA¼ÑA¼ÑA¼ÑA¼ÑA¼ÑA¼ÑA¼ÑA¼ÑA¼ÑA¼ÑA¼ÑA¼ÑA¼ÑA¼ÑA¼ÑA¼ÑA¼ÑA¼ÑA¼ÑA¼ÑA¼ÑA¼ÑA¼ÑA¼ÑA¼ÑA¼ÑA¼ÑA¼ÑA¼ÑA¼ÑA¼ÑA¼ÑA¼ÑA¼ÑA¼ÑA¼ÑA¼ÑA¼ÑA¼ÑA¼ÑA¼ÑA¼ÑA¼ÑA¼ÑA¼ÑA¼ÑA¼ÑA¼ÑA¼ÑA¼ÑA¼ÑA¼ÑA¼ÑA¼ÑA¼ÑA¼ÑA¼ÑA¼ÑA¼ÑA¼ÑA¼ÑA¼ÑA¼ÑA¼ÑA¼ÑA¼ÑA¼ÑA¼ÑA¼ÑA¼ÑA¼ÑA¼ÑA¼ÑA¼ÑA¼ÑA¼ÑA¼ÑA¼ÑA¼ÑA¼ÑA¼ÑA¼ÑA¼ÑA¼ÑA¼ÑA¼ÑA¼ÑA¼ÑA¼ÑA¼ÑA¼ÑA¼ÑA¼ÑA¼ÑA¼ÑA¼ÑA¼ÑA¼ÑA¼ÑA¼ÑA¼ÑA¼ÑA¼ÑA¼ÑA¼ÑA¼ÑA¼ÑA¼ÑA¼ÑA¼ÑA¼ÑA¼ÑA¼ÑA¼ÑA¼ÑA¼ÑA¼ÑA¼ÑA¼ÑA¼ÑA¼ÑA¼ÑA¼ÑA¼ÑA¼ÑA¼ÑA¼ÑA¼ÑA¼ÑA¼ÑA¼ÑA¼ÑA¼ÑA¼ÑA¼ÑA¼ÑA¼ÑA¼ÑA¼ÑA¼ÑA¼ÑA¼ÑA¼ÑA¼ÑA¼ÑA¼ÑA¼ÑA¼ÑA¼ÑA¼ÑA¼ÑA¼ÑA¼ÑA¼ÑA¼ÑA¼ÑA¼ÑA¼ÑA¼ÑA¼ÑA¼ÑA¼ÑA¼ÑA¼ÑA¼ÑA¼ÑA¼ÑA¼ÑA¼ÑA¼ÑA¼ÑA¼ÑA¼ÑA¼ÑA¼ÑA¼ÑA¼ÑA¼ÑA¼ÑA¼ÑA¼ÑA¼ÑA¼ÑA¼ÑA¼ÑA¼ÑA¼ÑA¼ÑA¼ÑA¼ÑA¼ÑA¼ÑA¼ÑA¼ÑA¼ÑA¼ÑA¼ÑA¼ÑA¼ÑA¼ÑA¼ÑA¼ÑA¼ÑA¼ÑA¼ÑA¼ÑA¼ÑA¼ÑA¼ÑA¼ÑA¼ÑA¼ÑA¼ÑA¼ÑA¼ÑA¼ÑA¼ÑA¼ÑA¼ÑA¼ÑA¼ÑA¼ÑA¼ÑA¼ÑA¼ÑA¼ÑA¼ÑA¼ÑA¼ÑA¼ÑA¼ÑA¼ÑA¼ÑA¼ÑA¼ÑA¼ÑA¼ÑA¼ÑA¼ÑA¼ÑA¼ÑA¼ÑA¼ÑA¼ÑA¼ÑA¼ÑA¼ÑA¼ÑA¼ÑA¼ÑA¼ÑA¼ÑA¼ÑA¼ÑA¼ÑA¼ÑA¼ÑA¼ÑA¼ÑA¼ÑA¼ÑA¼ÑA¼ÑA¼ÑA¼ÑA¼ÑA¼ÑA¼ÑA¼ÑA¼ÑA¼ÑA¼ÑA¼ÑA¼ÑA¼ÑA¼ÑA¼ÑA¼ÑA¼ÑA¼ÑA¼ÑA¼ÑA¼ÑA¼ÑA¼ÑA¼ÑA¼ÑA¼ÑA¼ÑA¼ÑA¼ÑA¼ÑA¼ÑA¼ÑA¼ÑA¼ÑA¼ÑA¼ÑA¼ÑA¼ÑA¼ÑA¼ÑA¼ÑA¼ÑA¼ÑA¼ÑA¼ÑA¼ÑA¼ÑA¼ÑA¼ÑA¼ÑA¼ÑA¼ÑA¼ÑA¼ÑA¼ÑA¼ÑA¼ÑA¼ÑA¼ÑA¼ÑA¼ÑA¼ÑA¼ÑA¼ÑA¼ÑA¼ÑA¼ÑA¼ÑA¼ÑA¼ÑA¼ÑA¼ÑA¼ÑA¼ÑA¼ÑA¼ÑA¼ÑA¼ÑA¼ÑA¼ÑA¼ÑA¼ÑA¼ÑA¼ÑA¼ÑA¼ÑA¼ÑA¼ÑA¼ÑA¼ÑA¼ÑA¼ÑA¼ÑA¼ÑA¼ÑA¼ÑA¼ÑA¼ÑA¼ÑA¼ÑA¼ÑA¼ÑA¼ÑA¼ÑA¼ÑA¼ÑA¼ÑA¼ÑA¼ÑA¼ÑA¼ÑA¼ÑA¼ÑA¼ÑA¼ÑA¼ÑA¼ÑA¼ÑA¼ÑA¼ÑA¼ÑA¼ÑA¼ÑA¼ÑA¼ÑA¼ÑA¼ÑA¼ÑA¼ÑA¼ÑA¼ÑA¼ÑA¼ÑA¼ÑA¼ÑA¼ÑA¼ÑA¼ÑA¼ÑA¼ÑA¼ÑA¼ÑA¼ÑA¼ÑA¼ÑA¼ÑA¼ÑA¼ÑA¼ÑA¼ÑA¼ÑA¼ÑA¼ÑA¼ÑA¼ÑA¼ÑA¼ÑA¼ÑA¼ÑA¼ÑA¼ÑA¼ÑA¼ÑA¼ÑA¼ÑA¼ÑA¼ÑA¼ÑA¼ÑA¼ÑA¼ÑA¼ÑA¼ÑA¼ÑA¼ÑA¼ÑA¼ÑA¼ÑA¼ÑA¼ÑA¼ÑA¼ÑA¼ÑA¼ÑA¼ÑA¼ÑA¼ÑA¼ÑA¼ÑA¼ÑA¼ÑA¼ÑA¼ÑA¼ÑA¼ÑA¼ÑA¼ÑA¼ÑA¼ÑA¼ÑA¼ÑA¼ÑA¼ÑA¼ÑA¼ÑA¼ÑA¼ÑA¼ÑA¼ÑA¼ÑA¼ÑA¼ÑA¼ÑA¼ÑA¼ÑA¼ÑA¼ÑA¼ÑA¼ÑA¼ÑA¼ÑA¼ÑA¼ÑA¼ÑA¼ÑA¼ÑA¼ÑA¼ÑA¼ÑA¼ÑA¼ÑA¼ÑA¼ÑA¼ÑA¼ÑA¼ÑA¼ÑA¼ÑA¼ÑA¼ÑA¼ÑA¼ÑA¼ÑA¼ÑA¼ÑA¼ÑA¼ÑA¼ÑA¼ÑA¼ÑA¼ÑA¼ÑA¼ÑA¼ÑA¼ÑA¼ÑA¼ÑA¼ÑA¼ÑA¼ÑA¼ÑA¼ÑA¼ÑA¼ÑA¼ÑA¼ÑA¼ÑA¼ÑA¼ÑA¼ÑA¼ÑA¼ÑA¼ÑA¼ÑA¼ÑA¼ÑA¼ÑA¼ÑA¼ÑA¼ÑA¼ÑA¼ÑA¼ÑA¼ÑA¼ÑA¼ÑA¼ÑA¼ÑA¼ÑA¼ÑA¼ÑA¼ÑA¼ÑA¼ÑA¼ÑA¼ÑA¼ÑA¼ÑA¼ÑA¼ÑA¼ÑA¼ÑA¼ÑA¼ÑA¼ÑA¼ÑA¼ÑA¼ÑA¼ÑA¼ÑA¼ÑA¼ÑA¼ÑA¼ÑA¼ÑA¼ÑA¼ÑA¼ÑA¼ÑA¼ÑA¼ÑA¼ÑA¼ÑA¼ÑA¼ÑA¼ÑA¼ÑA¼ÑA¼ÑA¼ÑA¼ÑA¼ÑA¼ÑA¼ÑA¼ÑA¼ÑA¼ÑA¼ÑA¼ÑA¼ÑA¼ÑA¼ÑA¼ÑA¼ÑA¼ÑA¼ÑA¼ÑA¼ÑA¼ÑA¼ÑA¼ÑA¼ÑA¼ÑA¼ÑA¼ÑA¼ÑA¼ÑA¼ÑA¼ÑA¼ÑA¼ÑA¼ÑA¼ÑA¼ÑA¼ÑA¼ÑA¼ÑA¼ÑA¼ÑA¼ÑA¼ÑA¼ÑA¼ÑA¼ÑA¼ÑA¼ÑA¼ÑA¼ÑA¼ÑA¼ÑA¼ÑA¼ÑA¼ÑA¼ÑA¼ÑA¼ÑA¼ÑA¼ÑA¼ÑA¼ÑA¼ÑA¼ÑA¼ÑA¼ÑA¼ÑA¼ÑA¼ÑA¼ÑA¼ÑA¼ÑA¼ÑA¼ÑA¼ÑA¼ÑA¼ÑA¼ÑA¼ÑA¼ÑA¼ÑA¼ÑA¼ÑA¼ÑA¼ÑA¼ÑA¼ÑA¼ÑA¼ÑA¼ÑA¼ÑA¼ÑA¼ÑA¼ÑA¼ÑA¼ÑA¼ÑA¼ÑA¼ÑA¼ÑA¼ÑA¼ÑA¼ÑA¼ÑA¼ÑA¼ÑA¼ÑA¼ÑA¼ÑA¼ÑA¼ÑA¼ÑA¼ÑA¼ÑA¼ÑA¼ÑA¼ÑA¼ÑA¼ÑA¼ÑA¼ÑA¼ÑA¼ÑA¼ÑA¼ÑA¼ÑA¼ÑA¼ÑA¼ÑA¼ÑA¼ÑA¼ÑA¼ÑA¼ÑA¼ÑA¼ÑA¼ÑA¼ÑA¼ÑA¼ÑA¼ÑA¼ÑA¼ÑA¼ÑA¼ÑA¼ÑA¼ÑA¼ÑA¼ÑA¼ÑA¼ÑA¼ÑA¼ÑA¼ÑA¼ÑA¼ÑA¼ÑA¼ÑA¼ÑA¼ÑA¼ÑA¼ÑA¼ÑA¼ÑA¼ÑA¼ÑA¼ÑA¼ÑA¼ÑA¼ÑA¼ÑA¼ÑA¼ÑA¼ÑA¼ÑA¼ÑA¼ÑA¼ÑA¼ÑA¼ÑA¼ÑA¼ÑA¼ÑA¼ÑA¼ÑA¼ÑA¼ÑA¼ÑA¼ÑA¼ÑA¼ÑA¼ÑA¼ÑA¼ÑA¼ÑA¼ÑA¼ÑA¼ÑA¼ÑA¼ÑA¼ÑA¼ÑA¼ÑA¼ÑA¼ÑA¼ÑA¼ÑA¼ÑA¼ÑA¼ÑA¼ÑA¼ÑA¼ÑA¼ÑA¼ÑA¼ÑA¼ÑA¼ÑA¼ÑA¼ÑA¼ÑA¼ÑA¼ÑA¼ÑA¼ÑA¼ÑA¼ÑA¼ÑA¼ÑA¼ÑA¼ÑA¼ÑA¼ÑA¼ÑA¼ÑA¼ÑA¼ÑA¼ÑA¼ÑA¼ÑA¼ÑA¼ÑA¼ÑA¼ÑA¼ÑA¼ÑA¼ÑA¼ÑA¼ÑA¼ÑA¼ÑA¼ÑA¼ÑA¼ÑA¼ÑA¼ÑA¼ÑA¼ÑA¼ÑA¼ÑA¼ÑA¼ÑA¼ÑA¼ÑA¼ÑA¼ÑA¼ÑA¼ÑA¼ÑA¼ÑA¼ÑA¼ÑA¼ÑA¼ÑA¼ÑA¼ÑA¼ÑA¼ÑA¼ÑA¼ÑA¼ÑA¼ÑA¼ÑA¼ÑA¼ÑA¼ÑA¼ÑA¼ÑA¼ÑA¼ÑA¼ÑA¼ÑA¼ÑA¼ÑA¼ÑA¼ÑA¼ÑA¼ÑA¼ÑA¼ÑA¼ÑA¼ÑA¼ÑA¼ÑA¼ÑA¼ÑA¼ÑA¼ÑA¼ÑA¼ÑA¼ÑA¼ÑA¼ÑA¼ÑA¼ÑA¼ÑA¼ÑA¼ÑA¼ÑA¼ÑA¼ÑA¼ÑA¼ÑA¼ÑA¼ÑA¼ÑA¼ÑA¼ÑA¼ÑA¼ÑA¼ÑA¼ÑA¼ÑA¼ÑA¼ÑA¼ÑA¼ÑA¼ÑA¼ÑA¼ÑA¼ÑA¼ÑA¼ÑA¼ÑA¼ÑA¼ÑA¼ÑA¼ÑA¼ÑA¼ÑA¼ÑA¼ÑA¼ÑA¼ÑA¼ÑA¼ÑA¼ÑA¼ÑA¼ÑA¼ÑA¼ÑA¼ÑA¼ÑA¼ÑA¼ÑA¼ÑA¼ÑA¼ÑA¼ÑA¼ÑA¼ÑA¼ÑA¼ÑA¼ÑA¼ÑA¼ÑA¼ÑA¼ÑA¼ÑA¼ÑA¼ÑA¼ÑA¼ÑA¼ÑA¼ÑA¼ÑA¼ÑA¼ÑA¼ÑA¼ÑA¼ÑA¼ÑA¼ÑA¼ÑA¼ÑA¼ÑA¼ÑA¼ÑA¼ÑA¼ÑA¼ÑA¼ÑA¼ÑA¼ÑA¼ÑA¼ÑA¼ÑA¼ÑA¼ÑA¼ÑA¼ÑA¼ÑA¼ÑA¼ÑA¼ÑA¼ÑA¼ÑA¼ÑA¼ÑA¼ÑA¼ÑA¼ÑA¼ÑA¼ÑA¼ÑA¼ÑA¼ÑA¼ÑA¼ÑA¼ÑA¼ÑA¼ÑA¼ÑA¼ÑA¼ÑA¼ÑA¼ÑA¼ÑA¼ÑA¼ÑA¼ÑA¼ÑA¼ÑA¼ÑA¼ÑA¼ÑA¼ÑA¼ÑA¼ÑA¼ÑA¼ÑA¼ÑA¼ÑA¼ÑA¼ÑA¼ÑA¼ÑA¼ÑA¼ÑA¼ÑA¼ÑA¼ÑA¼ÑA¼ÑA¼ÑA¼ÑA¼ÑA¼ÑA¼ÑA¼ÑA¼ÑA¼ÑA¼ÑA¼ÑA¼ÑA¼ÑA¼ÑA¼ÑA¼ÑA¼ÑA¼ÑA¼ÑA¼ÑA¼ÑA¼ÑA¼ÑA¼ÑA¼ÑA¼ÑA¼ÑA¼ÑA¼ÑA¼ÑA¼ÑA¼ÑA¼ÑA¼ÑA¼ÑA¼ÑA¼ÑA¼ÑA¼ÑA¼ÑA¼ÑA¼ÑA¼ÑA¼ÑA¼ÑA¼ÑA¼ÑA¼ÑA¼ÑA¼ÑA¼ÑA¼ÑA¼ÑA¼ÑA¼ÑA¼ÑA¼ÑA¼ÑA¼ÑA¼ÑA¼ÑA¼ÑA¼ÑA¼ÑA¼ÑA¼ÑA¼ÑA¼ÑA¼ÑA¼ÑA¼ÑA¼ÑA¼ÑA¼ÑA¼ÑA¼ÑA¼ÑA¼ÑA¼ÑA¼ÑA¼ÑA¼ÑA¼ÑA¼ÑA¼ÑA¼ÑA¼ÑA¼ÑA¼ÑA¼ÑA¼ÑA¼ÑA¼ÑA¼ÑA¼ÑA¼ÑA¼ÑA¼ÑA¼ÑA¼ÑA¼ÑA¼ÑA¼ÑA¼ÑA¼ÑA¼ÑA¼ÑA¼ÑA¼ÑA¼ÑA¼ÑA¼ÑA¼ÑA¼ÑA¼ÑA¼ÑA¼ÑA¼ÑA¼ÑA¼ÑA¼ÑA¼ÑA¼ÑA¼ÑA¼ÑA¼ÑA¼ÑA¼ÑA¼ÑA¼ÑA¼ÑA¼ÑA¼ÑA¼ÑA¼ÑA¼ÑA¼ÑA¼ÑA¼ÑA¼ÑA¼ÑA¼ÑA¼ÑA¼ÑA¼ÑA¼ÑA¼ÑA¼ÑA¼ÑA¼ÑA¼ÑA¼ÑA¼ÑA¼ÑA¼ÑA¼ÑA¼ÑA¼ÑA¼ÑA¼ÑA¼ÑA¼ÑA¼ÑA¼ÑA¼ÑA¼ÑA¼ÑA¼ÑA¼ÑA¼ÑA¼ÑA¼ÑA¼ÑA¼ÑA¼ÑA¼ÑA¼ÑA¼ÑA¼ÑA¼ÑA¼ÑA¼ÑA¼ÑA¼ÑA¼ÑA¼ÑA¼ÑA¼ÑA¼ÑA¼ÑA¼ÑA¼ÑA¼ÑA¼ÑA¼ÑA¼ÑA¼ÑA¼ÑA¼ÑA¼ÑA¼ÑA¼ÑA¼ÑA¼ÑA¼ÑA¼ÑA¼ÑA¼ÑA¼ÑA¼ÑA¼ÑA¼ÑA¼ÑA¼ÑA¼ÑA¼ÑA¼ÑA¼ÑA¼ÑA¼ÑA¼ÑA¼ÑA¼ÑA¼ÑA¼ÑA¼ÑA¼ÑA¼ÑA¼ÑA¼ÑA¼ÑA¼ÑA¼ÑA¼ÑA¼ÑA¼ÑA¼ÑA¼ÑA¼ÑA¼ÑA¼ÑA¼ÑA¼ÑA¼ÑA¼ÑA¼ÑA¼ÑA¼ÑA¼ÑA¼ÑA¼ÑA¼ÑA¼ÑA¼ÑA¼ÑA¼ÑA¼ÑA¼ÑA¼ÑA¼ÑA¼ÑA¼ÑA¼ÑA¼ÑA¼ÑA¼ÑA¼ÑA¼ÑA¼ÑA¼ÑA¼ÑA¼ÑA¼ÑA¼ÑA¼ÑA¼ÑA¼ÑA¼ÑA¼ÑA¼ÑA¼ÑA¼ÑA¼ÑA¼ÑA¼ÑA¼ÑA¼ÑA¼ÑA¼ÑA¼ÑA¼ÑA¼ÑA¼ÑA¼ÑA¼ÑA¼ÑA¼ÑA¼ÑA¼ÑA¼ÑA¼ÑA¼ÑA¼ÑA¼ÑA¼ÑA¼ÑA¼ÑA¼ÑA¼ÑA¼ÑA¼ÑA¼ÑA¼ÑA¼ÑA¼ÑA¼ÑA¼ÑA¼ÑA¼ÑA¼ÑA¼ÑA¼ÑA¼ÑA¼ÑA¼ÑA¼ÑA¼ÑA¼ÑA¼ÑA¼ÑA¼ÑA¼ÑA¼ÑA¼ÑA¼ÑA¼ÑA¼ÑA¼ÑA¼ÑA¼ÑA¼ÑA¼ÑA¼ÑA¼ÑA¼ÑA¼ÑA¼ÑA¼ÑA¼ÑA¼ÑA¼ÑA¼ÑA¼ÑA¼ÑA¼ÑA¼ÑA¼ÑA¼ÑA¼ÑA¼ÑA¼ÑA¼ÑA¼ÑA¼ÑA¼ÑA¼ÑA¼ÑA¼ÑA¼ÑA¼ÑA¼ÑA¼ÑA¼ÑA¼ÑA¼ÑA¼ÑA¼ÑA¼ÑA¼ÑA¼ÑA¼ÑA¼ÑA¼ÑA¼ÑA¼ÑA¼ÑA¼ÑA¼ÑA¼ÑA¼ÑA¼ÑA¼ÑA¼ÑA¼ÑA¼ÑA¼ÑA¼ÑA¼ÑA¼ÑA¼ÑA¼ÑA¼ÑA¼ÑA¼ÑA¼ÑA¼ÑA¼ÑA¼ÑA¼ÑA¼ÑA¼ÑA¼ÑA¼ÑA¼ÑA¼ÑA¼ÑA¼ÑA¼ÑA¼ÑA¼ÑA¼ÑA¼ÑA¼ÑA¼ÑA¼ÑA¼ÑA¼ÑA¼ÑA¼ÑA¼ÑA¼ÑA¼ÑA¼ÑA¼ÑA¼ÑA¼ÑA¼ÑA¼ÑA¼ÑA¼ÑA¼ÑA¼ÑA¼ÑA¼ÑA¼ÑA¼ÑA¼ÑA¼ÑA¼ÑA¼ÑA¼ÑA¼ÑA¼ÑA¼ÑA¼ÑA¼ÑA¼ÑA¼ÑA¼ÑA¼ÑA¼ÑA¼ÑA¼ÑA¼ÑA¼ÑA¼ÑA¼ÑA¼ÑA¼ÑA¼ÑA¼ÑA¼ÑA¼ÑA¼ÑA¼ÑA¼ÑA¼ÑA¼ÑA¼ÑA¼ÑA¼ÑA¼ÑA¼ÑA¼ÑA¼ÑA¼ÑA¼ÑA¼ÑA¼ÑA¼ÑA¼ÑA¼ÑA¼ÑA¼ÑA¼ÑA¼ÑA¼ÑA¼ÑA¼ÑA¼ÑA¼ÑA¼ÑA¼ÑA¼ÑA¼ÑA¼ÑA¼ÑA¼ÑA¼ÑA¼ÑA¼ÑA¼ÑA¼ÑA¼ÑA¼ÑA¼ÑA¼ÑA¼ÑA¼ÑA¼ÑA¼ÑA¼ÑA¼ÑA¼ÑA¼ÑA¼ÑA¼ÑA¼ÑA¼ÑA¼ÑA¼ÑA¼ÑA¼ÑA¼ÑA¼ÑA¼ÑA¼ÑA¼ÑA¼ÑA¼ÑA¼ÑA¼ÑA¼ÑA¼ÑA¼ÑA¼ÑA¼ÑA¼ÑA¼ÑA¼ÑA¼ÑA¼ÑA¼ÑA¼ÑA¼ÑA¼ÑA¼ÑA¼ÑA¼ÑA¼ÑA¼ÑA¼ÑA¼ÑA¼ÑA¼ÑA¼ÑA¼ÑA¼ÑA¼ÑA¼ÑA¼ÑA¼ÑA¼ÑA¼ÑA¼ÑA¼ÑA¼ÑA¼ÑA¼ÑA¼ÑA¼ÑA¼ÑA¼ÑA¼ÑA¼ÑA¼ÑA¼ÑA¼ÑA¼ÑA¼ÑA¼ÑA¼ÑA¼ÑA¼ÑA¼ÑA¼ÑA¼ÑA¼ÑA¼ÑA¼ÑA¼ÑA¼ÑA¼ÑA¼ÑA¼ÑA¼ÑA¼ÑA¼ÑA¼ÑA¼ÑA¼ÑA¼ÑA¼ÑA¼ÑA¼ÑA¼ÑA¼ÑA¼ÑA¼ÑA¼ÑA¼ÑA¼ÑA¼ÑA¼ÑA¼ÑA¼ÑA¼ÑA¼ÑA¼ÑA¼ÑA¼ÑA¼ÑA¼ÑA¼ÑA¼ÑA¼ÑA¼ÑA¼ÑA¼ÑA¼ÑA¼ÑA¼ÑA¼ÑA¼ÑA¼ÑA¼ÑA¼ÑA¼ÑA¼ÑA¼ÑA¼ÑA¼ÑA¼ÑA¼ÑA¼ÑA¼ÑA¼ÑA¼ÑA¼ÑA¼ÑA¼ÑA¼ÑA¼ÑA¼ÑA¼ÑA¼ÑA¼ÑA¼ÑA¼ÑA¼ÑA¼ÑA¼ÑA¼ÑA¼ÑA¼ÑA¼ÑA¼ÑA¼ÑA¼ÑA¼ÑA¼ÑA¼ÑA¼ÑA¼ÑA¼ÑA¼ÑA¼ÑA¼ÑA¼ÑA¼ÑA¼ÑA¼ÑA¼ÑA¼ÑA¼ÑA¼ÑA¼ÑA¼ÑA¼ÑA¼ÑA¼ÑA¼ÑA¼ÑA¼ÑA¼ÑA¼ÑA¼ÑA¼ÑA¼ÑA¼ÑA¼ÑA¼ÑA¼ÑA¼ÑA¼ÑA¼ÑA¼ÑA¼ÑA¼ÑA¼ÑA¼ÑA¼ÑA¼ÑA¼ÑA¼ÑA¼ÑA¼ÑA¼ÑA¼ÑA¼ÑA¼ÑA¼ÑA¼ÑA¼ÑA¼ÑA¼ÑA¼ÑA¼ÑA¼ÑA¼ÑA¼ÑA¼ÑA¼ÑA¼ÑA¼ÑA¼ÑA¼ÑA¼ÑA¼ÑA¼ÑA¼ÑA¼ÑA¼ÑA¼ÑA¼ÑA¼ÑA¼ÑA¼ÑA¼ÑA¼ÑA¼ÑA¼ÑA¼ÑA¼ÑA¼ÑA¼ÑA¼ÑA¼ÑA¼ÑA¼ÑA¼ÑA¼ÑA¼ÑA¼ÑA¼ÑA¼ÑA¼ÑA¼ÑA¼ÑA¼ÑA¼ÑA¼ÑA¼ÑA¼ÑA¼ÑA¼ÑA¼ÑA¼ÑA¼ÑA¼ÑA¼ÑA¼ÑA¼ÑA¼ÑA¼ÑA¼ÑA¼ÑA¼ÑA¼ÑA¼ÑA¼ÑA¼ÑA¼ÑA¼ÑA¼ÑA¼ÑA¼ÑA¼ÑA¼ÑA¼ÑA¼ÑA¼ÑA¼ÑA¼ÑA¼ÑA¼ÑA¼ÑA¼ÑA¼ÑA¼ÑA¼ÑA¼ÑA¼ÑA¼ÑA¼ÑA¼ÑA¼ÑA¼ÑA¼ÑA¼ÑA¼ÑA¼ÑA¼ÑA¼ÑA¼ÑA¼ÑA¼ÑA¼ÑA¼ÑA¼ÑA¼ÑA¼ÑA¼ÑA¼ÑA¼ÑA¼ÑA¼ÑA¼ÑA¼ÑA¼ÑA¼ÑA¼ÑA¼ÑA¼ÑA¼ÑA¼ÑA¼ÑA¼ÑA¼ÑA¼ÑA¼ÑA¼ÑA¼ÑA¼ÑA¼ÑA¼ÑA¼ÑA¼ÑA¼ÑA¼ÑA¼ÑA¼ÑA¼ÑA¼ÑA¼ÑA¼ÑA¼ÑA¼ÑA¼ÑA¼ÑA¼ÑA¼ÑA¼ÑA¼ÑA¼ÑA¼ÑA¼ÑA¼ÑA¼ÑA¼ÑA¼ÑA¼ÑA¼ÑA¼ÑA¼ÑA¼ÑA¼ÑA¼ÑA¼ÑA¼ÑA¼ÑA¼ÑA¼ÑA¼ÑA¼ÑA¼ÑA¼ÑA¼ÑA¼ÑA¼ÑA¼ÑA¼ÑA¼ÑA¼ÑA¼ÑA¼ÑA¼ÑA¼ÑA¼ÑA¼ÑA¼ÑA¼ÑA¼ÑA¼ÑA¼ÑA¼ÑA¼ÑA¼ÑA¼ÑA¼ÑA¼ÑA¼ÑA¼ÑA¼ÑA¼ÑA¼ÑA¼ÑA¼ÑA¼ÑA¼ÑA¼ÑA¼ÑA¼ÑA¼ÑA¼ÑA¼ÑA¼ÑA¼ÑA¼ÑA¼ÑA¼ÑA¼ÑA¼ÑA¼ÑA¼ÑA¼ÑA¼ÑA¼ÑA¼ÑA¼ÑA¼ÑA¼ÑA¼ÑA¼ÑA¼ÑA¼ÑA¼ÑA¼ÑA¼ÑA¼ÑA¼ÑA¼ÑA¼ÑA¼ÑA¼ÑA¼ÑA¼ÑA¼ÑA¼ÑA¼ÑA¼ÑA¼ÑA¼ÑA¼ÑA¼ÑA¼ÑA¼ÑA¼ÑA¼ÑA¼ÑA¼ÑA¼ÑA¼ÑA¼ÑA¼ÑA¼ÑA¼ÑA¼ÑA¼ÑA¼ÑA¼ÑA¼ÑA¼ÑA¼ÑA¼ÑA¼ÑA¼ÑA¼ÑA¼ÑA¼ÑA¼ÑA¼ÑA¼ÑA¼ÑA¼ÑA¼ÑA¼ÑA¼ÑA¼ÑA¼ÑA¼ÑA¼ÑA¼ÑA¼ÑA¼ÑA¼ÑA¼ÑA¼ÑA¼ÑA¼ÑA¼ÑA¼ÑA¼ÑA¼ÑA¼ÑA¼ÑA¼ÑA¼ÑA¼ÑA¼ÑA¼ÑA¼ÑA¼ÑA¼ÑA¼ÑA¼ÑA¼ÑA¼ÑA¼ÑA¼ÑA¼ÑA¼ÑA¼ÑA¼ÑA¼ÑA¼ÑA¼ÑA¼ÑA¼ÑA¼ÑA¼ÑA¼ÑA¼ÑA¼ÑA¼ÑA¼ÑA¼ÑA¼ÑA¼ÑA¼ÑA¼ÑA¼ÑA¼ÑA¼ÑA¼ÑA¼ÑA¼ÑA¼ÑA¼ÑA¼ÑA¼ÑA¼ÑA¼ÑA¼ÑA¼ÑA¼ÑA¼ÑA¼ÑA¼ÑA¼ÑA¼ÑA¼ÑA¼ÑA¼ÑA¼ÑA¼ÑA¼ÑA¼ÑA¼ÑA¼ÑA¼ÑA¼ÑA¼ÑA¼ÑA¼ÑA¼ÑA¼ÑA¼ÑA¼ÑA¼ÑA¼ÑA¼ÑA¼ÑA¼ÑA¼ÑA¼ÑA¼ÑA¼ÑA¼ÑA¼ÑA¼ÑA¼ÑA¼ÑA¼ÑA¼ÑA¼ÑA¼ÑA¼ÑA¼ÑA¼ÑA¼ÑA¼ÑA¼ÑA¼ÑA¼ÑA¼ÑA¼ÑA¼ÑA¼ÑA¼ÑA¼ÑA¼ÑA¼ÑA¼ÑA¼ÑA¼ÑA¼ÑA¼ÑA¼ÑA¼ÑA¼ÑA¼ÑA¼ÑA¼ÑA¼ÑA¼ÑA¼ÑA¼ÑA¼ÑA¼ÑA¼ÑA¼ÑA¼ÑA¼ÑA¼ÑA¼ÑA¼ÑA¼ÑA¼ÑA¼ÑA¼ÑA¼ÑA¼ÑA¼ÑA¼ÑA¼ÑA¼ÑA¼ÑA¼ÑA¼ÑA¼ÑA¼ÑA¼ÑA¼ÑA¼ÑA¼ÑA¼ÑA¼ÑA¼ÑA¼ÑA¼ÑA¼ÑA¼ÑA¼ÑA¼ÑA¼ÑA¼ÑA¼ÑA¼ÑA¼ÑA¼ÑA¼ÑA¼ÑA¼ÑA¼ÑA¼ÑA¼ÑA¼ÑA¼ÑA¼ÑA¼ÑA¼ÑA¼ÑA¼ÑA¼ÑA¼ÑA¼ÑA¼ÑA¼ÑA¼ÑA¼ÑA¼ÑA¼ÑA¼ÑA¼ÑA¼ÑA¼ÑA¼ÑA¼ÑA¼ÑA¼ÑA¼ÑA¼ÑA¼ÑA¼ÑA¼ÑA¼ÑA¼ÑA¼ÑA¼ÑA¼ÑA¼ÑA¼ÑA¼ÑA¼ÑA¼ÑA¼ÑA¼ÑA¼ÑA¼ÑA¼ÑA¼ÑA¼ÑA¼ÑA¼ÑA¼ÑA¼ÑA¼ÑA¼ÑA¼ÑA¼ÑA¼ÑA¼ÑA¼ÑA¼ÑA¼ÑA¼ÑA¼ÑA¼ÑA¼ÑA¼ÑA¼ÑA¼ÑA¼ÑA¼ÑA¼ÑA¼ÑA¼ÑA¼ÑA¼ÑA¼ÑA¼ÑA¼ÑA¼ÑA¼ÑA¼ÑA¼ÑA¼ÑA¼ÑA¼ÑA¼ÑA¼ÑA¼ÑA¼ÑA¼ÑA¼ÑA¼ÑA¼ÑA¼ÑA¼ÑA¼ÑA¼ÑA¼ÑA¼ÑA¼ÑA¼ÑA¼ÑA¼ÑA¼ÑA¼ÑA¼ÑA¼ÑA¼ÑA¼ÑA¼ÑA¼ÑA¼ÑA¼ÑA¼ÑA¼ÑA¼ÑA¼ÑA¼ÑA¼ÑA¼ÑA¼ÑA¼ÑA¼ÑA¼ÑA¼ÑA¼ÑA¼ÑA¼ÑA¼ÑA¼ÑA¼ÑA¼ÑA¼ÑA¼ÑA¼ÑA¼ÑA¼ÑA¼ÑA¼ÑA¼ÑA¼ÑA¼ÑA¼ÑA¼ÑA¼ÑA¼ÑA¼ÑA¼ÑA¼ÑA¼ÑA¼ÑA¼ÑA¼ÑA¼ÑA¼ÑA¼ÑA¼ÑA¼ÑA¼ÑA¼ÑA¼ÑA¼ÑA¼ÑA¼ÑA¼ÑA¼ÑA¼ÑA¼ÑA¼ÑA¼ÑA¼ÑA¼ÑA¼ÑA¼ÑA¼ÑA¼ÑA¼ÑA¼ÑA¼ÑA¼ÑA¼ÑA¼ÑA¼ÑA¼ÑA¼ÑA¼ÑA¼ÑA¼ÑA¼ÑA¼ÑA¼ÑA¼ÑA¼ÑA¼ÑA¼ÑA¼ÑA¼ÑA¼ÑA¼ÑA¼ÑA¼ÑA¼ÑA¼ÑA¼ÑA¼ÑA¼ÑA¼ÑA¼ÑA¼ÑA¼ÑA¼ÑA¼ÑA¼ÑA¼ÑA¼ÑA¼ÑA¼ÑA¼ÑA¼ÑA¼ÑA¼ÑA¼ÑA¼ÑA¼ÑA¼ÑA¼ÑA¼ÑA¼ÑA¼ÑA¼ÑA¼ÑA¼ÑA¼ÑA¼ÑA¼ÑA¼ÑA¼ÑA¼ÑA¼ÑA¼ÑA¼ÑA¼ÑA¼ÑA¼ÑA¼ÑA¼ÑA¼ÑA¼ÑA¼ÑA¼ÑA¼ÑA¼ÑA¼ÑA¼ÑA¼ÑA¼ÑA¼ÑA¼ÑA¼ÑA¼ÑA¼ÑA¼ÑA¼ÑA¼ÑA¼ÑA¼ÑA¼ÑA¼ÑA¼ÑA¼ÑA¼ÑA¼ÑA¼ÑA¼ÑA¼ÑA¼ÑA¼ÑA¼ÑA¼ÑA¼ÑA¼ÑA¼ÑA¼ÑA¼ÑA¼ÑA¼ÑA¼ÑA¼ÑA¼ÑA¼ÑA¼ÑA¼ÑA¼ÑA¼ÑA¼ÑA¼ÑA¼ÑA¼ÑA¼ÑA¼ÑA¼ÑA¼ÑA¼ÑA¼ÑA¼ÑA¼ÑA¼ÑA¼ÑA¼ÑA¼ÑA¼ÑA¼ÑA¼ÑA¼ÑA¼ÑA¼ÑA¼ÑA¼ÑA¼ÑA¼ÑA¼ÑA¼ÑA¼ÑA¼ÑA¼ÑA¼ÑA¼ÑA¼ÑA¼ÑA¼ÑA¼ÑA¼ÑA¼ÑA¼ÑA¼ÑA¼ÑA¼ÑA¼ÑA¼ÑA¼ÑA¼ÑA¼ÑA¼ÑA¼ÑA¼ÑA¼ÑA¼ÑA¼ÑA¼ÑA¼ÑA¼ÑA¼ÑA¼ÑA¼ÑA¼ÑA¼ÑA¼ÑA¼ÑA¼ÑA¼ÑA¼ÑA¼ÑA¼ÑA¼ÑA¼ÑA¼ÑA¼ÑA¼ÑA¼ÑA¼ÑA¼ÑA¼ÑA¼ÑA¼ÑA¼ÑA¼ÑA¼ÑA¼ÑA¼ÑA¼ÑA¼ÑA¼ÑA¼ÑA¼ÑA¼ÑA¼ÑA¼ÑA¼ÑA¼ÑA¼ÑA¼ÑA¼ÑA¼ÑA¼ÑA¼ÑA¼ÑA¼ÑA¼ÑA¼ÑA¼ÑA¼ÑA¼ÑA¼ÑA¼ÑA¼ÑA¼ÑA¼ÑA¼ÑA¼ÑA¼ÑA¼ÑA¼ÑA¼ÑA¼ÑA¼ÑA¼ÑA¼ÑA¼ÑA¼ÑA¼ÑA¼ÑA¼ÑA¼ÑA¼ÑA¼ÑA¼ÑA¼ÑA¼ÑA¼ÑA¼ÑA¼ÑA¼ÑA¼ÑA¼ÑA¼ÑA¼ÑA¼ÑA¼ÑA¼ÑA¼ÑA¼ÑA¼ÑA¼ÑA¼ÑA¼ÑA¼ÑA¼ÑA¼ÑA¼ÑA¼ÑA¼ÑA¼ÑA¼ÑA¼ÑA¼ÑA¼ÑA¼ÑA¼ÑA¼ÑA¼ÑA¼ÑA¼ÑA¼ÑA¼ÑA¼ÑA¼ÑA¼ÑA¼ÑA¼ÑA¼ÑA¼ÑA¼ÑA¼ÑA¼ÑA¼ÑA¼ÑA¼ÑA¼ÑA¼ÑA¼ÑA¼ÑA¼ÑA¼ÑA¼ÑA¼ÑA¼ÑA¼ÑA¼ÑA¼ÑA¼ÑA¼ÑA¼ÑA¼ÑA¼ÑA¼ÑA¼ÑA¼ÑA¼ÑA¼ÑA¼ÑA¼ÑA¼ÑA¼ÑA¼ÑA¼ÑA¼ÑA¼ÑA¼ÑA¼ÑA¼ÑA¼ÑA¼ÑA¼ÑA¼ÑA¼ÑA¼ÑA¼ÑA¼ÑA¼ÑA¼ÑA¼ÑA¼ÑA¼ÑA¼ÑA¼ÑA¼ÑA¼ÑA¼ÑA¼ÑA¼ÑA¼ÑA¼ÑA¼ÑA¼ÑA¼ÑA¼ÑA¼ÑA¼ÑA¼ÑA¼ÑA¼ÑA¼ÑA¼ÑA¼ÑA¼ÑA¼ÑA¼ÑA¼ÑA¼ÑA¼ÑA¼ÑA¼ÑA¼ÑA¼ÑA¼ÑA¼ÑA¼ÑA¼ÑA¼ÑA¼ÑA¼ÑA¼ÑA¼ÑA¼ÑA¼ÑA¼ÑA¼ÑA¼ÑA¼ÑA¼ÑA¼ÑA¼ÑA¼ÑA¼ÑA¼ÑA¼ÑA¼ÑA¼ÑA¼ÑA¼ÑA¼ÑA¼ÑA¼ÑA¼ÑA¼ÑA¼ÑA¼ÑA¼ÑA¼ÑA¼ÑA¼ÑA¼ÑA¼ÑA¼ÑA¼ÑA¼ÑA¼ÑA¼ÑA¼ÑA¼ÑA¼ÑA¼ÑA¼ÑA¼ÑA¼ÑA¼ÑA¼ÑA¼ÑA¼ÑA¼ÑA¼ÑA¼ÑA¼ÑA¼ÑA¼ÑA¼ÑA¼ÑA¼ÑA¼ÑA¼ÑA¼ÑA¼ÑA¼ÑA¼ÑA¼ÑA¼ÑA¼ÑA¼ÑA¼ÑA¼ÑA¼ÑA¼ÑA¼ÑA¼ÑA¼ÑA¼ÑA¼ÑA¼ÑA¼ÑA¼ÑA¼ÑA¼ÑA¼ÑA¼ÑA¼ÑA¼ÑA¼ÑA¼ÑA¼ÑA¼ÑA¼ÑA¼ÑA¼ÑA¼ÑA¼ÑA¼ÑA¼ÑA¼ÑA¼ÑA¼ÑA¼ÑA¼ÑA¼ÑA¼ÑA¼ÑA¼ÑA¼ÑA¼ÑA¼ÑA¼ÑA¼ÑA¼ÑA¼ÑA¼ÑA¼ÑA¼ÑA¼ÑA¼ÑA¼ÑA¼ÑA¼ÑA¼ÑA¼ÑA¼ÑA¼ÑA¼ÑA¼ÑA¼ÑA¼ÑA¼ÑA¼ÑA¼ÑA¼ÑA¼ÑA¼ÑA¼ÑA¼ÑA¼ÑA¼ÑA¼ÑA¼ÑA¼ÑA¼ÑA¼ÑA¼ÑA¼ÑA¼ÑA¼ÑA¼ÑA¼ÑA¼ÑA¼ÑA¼ÑA¼ÑA¼ÑA¼ÑA¼ÑA¼ÑA¼ÑA¼ÑA¼ÑA¼ÑA¼ÑA¼ÑA¼ÑA¼ÑA¼ÑA¼ÑA¼ÑA¼ÑA¼ÑA¼ÑA¼ÑA¼ÑA¼ÑA¼ÑA¼ÑA¼ÑA¼ÑA¼ÑA¼ÑA¼ÑA¼ÑA¼ÑA¼ÑA¼ÑA¼ÑA¼ÑA¼ÑA¼ÑA¼ÑA¼ÑA¼ÑA¼ÑA¼ÑA¼ÑA¼ÑA¼ÑA¼ÑA¼ÑA¼ÑA¼ÑA¼ÑA¼ÑA¼ÑA¼ÑA¼ÑA¼ÑA¼ÑA¼ÑA¼ÑA¼ÑA¼ÑA¼ÑA¼ÑA¼ÑA¼ÑA¼ÑA¼ÑA¼ÑA¼ÑA¼ÑA¼ÑA¼ÑA¼ÑA¼ÑA¼ÑA¼ÑA¼ÑA¼ÑA¼ÑA¼ÑA¼ÑA¼ÑA¼ÑA¼ÑA¼ÑA¼ÑA¼ÑA¼ÑA¼ÑA¼ÑA¼ÑA¼ÑA¼ÑA¼ÑA¼ÑA¼ÑA¼ÑA¼ÑA¼ÑA¼ÑA¼ÑA¼ÑA¼ÑA¼ÑA¼ÑA¼ÑA¼ÑA¼ÑA¼ÑA¼ÑA¼ÑA¼ÑA¼ÑA¼ÑA¼ÑA¼ÑA¼ÑA¼ÑA¼ÑA¼ÑA¼ÑA¼ÑA¼ÑA¼ÑA¼ÑA¼ÑA¼ÑA¼ÑA¼ÑA¼ÑA¼ÑA¼ÑA¼ÑA¼ÑA¼ÑA¼ÑA¼ÑA¼ÑA¼ÑA¼ÑA¼ÑA¼ÑA¼ÑA¼ÑA¼ÑA¼ÑA¼ÑA¼ÑA¼ÑA¼ÑA¼ÑA¼ÑA¼ÑA¼ÑA¼ÑA¼ÑA¼ÑA¼ÑA¼ÑA¼ÑA¼ÑA¼ÑA¼ÑA¼ÑA¼ÑA¼ÑA¼ÑA¼ÑA¼ÑA¼ÑA¼ÑA¼ÑA¼ÑA¼ÑA¼ÑA¼ÑA¼ÑA¼ÑA¼ÑA¼ÑA¼ÑA¼ÑA¼ÑA¼ÑA¼ÑA¼ÑA¼ÑA¼ÑA¼ÑA¼ÑA¼ÑA¼ÑA¼ÑA¼ÑA¼ÑA¼ÑA¼ÑA¼ÑA¼ÑA¼ÑA¼ÑA¼ÑA¼ÑA¼ÑA¼ÑA¼ÑA¼ÑA¼ÑA¼ÑA¼ÑA¼ÑA¼ÑA¼ÑA¼ÑA¼ÑA¼ÑA¼ÑA¼ÑA¼ÑA¼ÑA¼ÑA¼ÑA¼ÑA¼ÑA¼ÑA¼ÑA¼ÑA¼ÑA¼ÑA¼ÑA¼ÑA¼ÑA¼ÑA¼ÑA¼ÑA¼ÑA¼ÑA¼ÑA¼ÑA¼ÑA¼ÑA¼ÑA¼ÑA¼ÑA¼ÑA¼ÑA¼ÑA¼ÑA¼ÑA¼ÑA¼ÑA¼ÑA¼ÑA¼ÑA¼ÑA¼ÑA¼ÑA¼ÑA¼ÑA¼ÑA¼ÑA¼ÑA¼ÑA¼ÑA¼ÑA¼ÑA¼ÑA¼ÑA¼ÑA¼ÑA¼ÑA¼ÑA¼ÑA¼ÑA¼ÑA¼ÑA¼ÑA¼ÑA¼ÑA¼ÑA¼ÑA¼ÑA¼ÑA¼ÑA¼ÑA¼ÑA¼ÑA¼ÑA¼ÑA¼ÑA¼ÑA¼ÑA¼ÑA¼ÑA¼ÑA¼ÑA¼ÑA¼ÑA¼ÑA¼ÑA¼ÑA¼ÑA¼ÑA¼ÑA¼ÑA¼ÑA¼ÑA¼ÑA¼ÑA¼ÑA¼ÑA¼ÑA¼ÑA¼ÑA¼ÑA¼ÑA¼ÑA¼ÑA¼ÑA¼ÑA¼ÑA¼ÑA¼ÑA¼ÑA¼ÑA¼ÑA¼ÑA¼ÑA¼ÑA¼ÑA¼ÑA¼ÑA¼ÑA¼ÑA¼ÑA¼ÑA¼ÑA¼ÑA¼ÑA¼ÑA¼ÑA¼ÑA¼ÑA¼ÑA¼ÑA¼ÑA¼ÑA¼ÑA¼ÑA¼ÑA¼ÑA¼ÑA¼ÑA¼ÑA¼ÑA¼ÑA¼ÑA¼ÑA¼ÑA¼ÑA¼ÑA¼ÑA¼ÑA¼ÑA¼ÑA¼ÑA¼ÑA¼ÑA¼ÑA¼ÑA¼ÑA¼ÑA¼ÑA¼ÑA¼ÑA¼ÑA¼ÑA¼ÑA¼ÑA¼ÑA¼ÑA¼ÑA¼ÑA¼ÑA¼ÑA¼ÑA¼ÑA¼ÑA¼ÑA¼ÑA¼ÑA¼ÑA¼ÑA¼ÑA¼ÑA¼ÑA¼ÑA¼ÑA¼ÑA¼ÑA¼ÑA¼ÑA¼ÑA¼ÑA¼ÑA¼ÑA¼ÑA¼ÑA¼ÑA¼ÑA¼ÑA¼ÑA¼ÑA¼ÑA¼ÑA¼ÑA¼ÑA¼ÑA¼ÑA¼ÑA¼ÑA¼ÑA¼ÑA¼ÑA¼ÑA¼ÑA¼ÑA¼ÑA¼ÑA¼ÑA¼ÑA¼ÑA¼ÑA¼ÑA¼ÑA¼ÑA¼ÑA¼ÑA¼ÑA¼ÑA¼ÑA¼ÑA¼ÑA¼ÑA¼ÑA¼ÑA¼ÑA¼ÑA¼ÑA¼ÑA¼ÑA¼ÑA¼ÑA¼ÑA¼ÑA¼ÑA¼ÑA¼ÑA¼ÑA¼ÑA¼ÑA¼ÑA¼ÑA¼ÑA¼ÑA¼ÑA¼ÑA¼ÑA¼ÑA¼ÑA¼ÑA¼ÑA¼ÑA¼ÑA¼ÑA¼ÑA¼ÑA¼ÑA¼ÑA¼ÑA¼ÑA¼ÑA¼ÑA¼ÑA¼ÑA¼ÑA¼ÑA¼ÑA¼ÑA¼ÑA¼ÑA¼ÑA¼ÑA¼ÑA¼ÑA¼ÑA¼ÑA¼ÑA¼ÑA¼ÑA¼ÑA¼ÑA¼ÑA¼ÑA¼ÑA¼ÑA¼ÑA¼ÑA¼ÑA¼ÑA¼ÑA¼ÑA¼ÑA¼ÑA¼ÑA¼ÑA¼ÑA¼ÑA¼ÑA¼ÑA¼ÑA¼ÑA¼ÑA¼ÑA¼ÑA¼ÑA¼ÑA¼ÑA¼ÑA¼ÑA¼ÑA¼ÑA¼ÑA¼ÑA¼ÑA¼ÑA¼ÑA¼ÑA¼ÑA¼ÑA¼ÑA¼ÑA¼ÑA¼ÑA¼ÑA¼ÑA¼ÑA¼ÑA¼ÑA¼ÑA¼ÑA¼ÑA¼ÑA¼ÑA¼ÑA¼ÑA¼ÑA¼ÑA¼ÑA¼ÑA¼ÑA¼ÑA¼ÑA¼ÑA¼ÑA¼ÑA¼ÑA¼ÑA¼ÑA¼ÑA¼ÑA¼ÑA¼ÑA¼ÑA¼ÑA¼ÑA¼ÑA¼ÑA¼ÑA¼ÑA¼ÑA¼ÑA¼ÑA¼ÑA¼ÑA¼ÑA¼ÑA¼ÑA¼ÑA¼ÑA¼ÑA¼ÑA¼ÑA¼ÑA¼ÑA¼ÑA¼ÑA¼ÑA¼ÑA¼ÑA¼ÑA¼ÑA¼ÑA¼ÑA¼ÑA¼ÑA¼ÑA¼ÑA¼ÑA¼ÑA¼ÑA¼ÑA¼ÑA¼ÑA¼ÑA¼ÑA¼ÑA¼ÑA¼ÑA¼ÑA¼ÑA¼ÑA¼ÑA¼ÑA¼ÑA¼ÑA¼ÑA¼ÑA¼ÑA¼ÑA¼ÑA¼ÑA¼ÑA¼ÑA¼ÑA¼ÑA¼ÑA¼ÑA¼ÑA¼ÑA¼ÑA¼ÑA¼ÑA¼ÑA¼ÑA¼ÑA¼ÑA¼ÑA¼ÑA¼ÑA¼ÑA¼ÑA¼ÑA¼ÑA¼ÑA¼ÑA¼ÑA¼ÑA¼ÑA¼ÑA¼ÑA¼ÑA¼ÑA¼ÑA¼ÑA¼ÑA¼ÑA¼ÑA¼ÑA¼ÑA¼ÑA¼ÑA¼ÑA¼ÑA¼ÑA¼ÑA¼ÑA¼ÑA¼ÑA¼ÑA¼ÑA¼ÑA¼ÑA¼ÑA¼ÑA¼ÑA¼ÑA¼ÑA¼ÑA¼ÑA¼ÑA¼ÑA¼ÑA¼ÑA¼ÑA¼ÑA¼ÑA¼ÑA¼ÑA¼ÑA¼ÑA¼ÑA¼ÑA¼ÑA¼ÑA¼ÑA¼ÑA¼ÑA¼ÑA¼ÑA¼ÑA¼ÑA¼ÑA¼ÑA¼ÑA¼ÑA¼ÑA¼ÑA¼ÑA¼ÑA¼ÑA¼ÑA¼ÑA¼ÑA¼ÑA¼ÑA¼ÑA¼ÑA¼ÑA¼ÑA¼ÑA¼ÑA¼ÑA¼ÑA¼ÑA¼ÑA¼ÑA¼ÑA¼ÑA¼ÑA¼ÑA¼ÑA¼ÑA¼ÑA¼ÑA¼ÑA¼ÑA¼ÑA¼ÑA¼ÑA¼ÑA¼ÑA¼ÑA¼ÑA¼ÑA¼ÑA¼ÑA¼ÑA¼ÑA¼ÑA¼ÑA¼ÑA¼ÑA¼ÑA¼ÑA¼ÑA¼ÑA¼ÑA¼ÑA¼ÑA¼ÑA¼ÑA¼ÑA¼ÑA¼ÑA¼ÑA¼ÑA¼ÑA¼ÑA¼ÑA¼ÑA¼ÑA¼ÑA¼ÑA¼ÑA¼ÑA¼ÑA¼ÑA¼ÑA¼ÑA¼ÑA¼ÑA¼ÑA¼ÑA¼ÑA¼ÑA¼ÑA¼ÑA¼ÑA¼ÑA¼ÑA¼ÑA¼ÑA¼ÑA¼ÑA¼ÑA¼ÑA¼ÑA¼ÑA¼ÑA¼ÑA¼ÑA¼ÑA¼ÑA¼ÑA¼ÑA¼ÑA¼ÑA¼ÑA¼ÑA¼ÑA¼ÑA¼ÑA¼ÑA¼ÑA¼ÑA¼ÑA¼ÑA¼ÑA¼ÑA¼ÑA¼ÑA¼ÑA¼ÑA¼ÑA¼ÑA¼ÑA¼ÑA¼ÑA¼ÑA¼ÑA¼ÑA¼ÑA¼ÑA¼ÑA¼ÑA¼ÑA¼ÑA¼ÑA¼ÑA¼ÑA¼ÑA¼ÑA¼ÑA¼ÑA¼ÑA¼ÑA¼ÑA¼ÑA¼ÑA¼ÑA¼ÑA¼ÑA¼ÑA¼ÑA¼ÑA¼ÑA¼ÑA¼ÑA¼ÑA¼ÑA¼ÑA¼ÑA¼ÑA¼ÑA¼ÑA¼ÑA¼ÑA¼ÑA¼ÑA¼ÑA¼ÑA¼ÑA¼ÑA¼ÑA¼ÑA¼ÑA¼ÑA¼ÑA¼ÑA¼ÑA¼ÑA¼ÑA¼ÑA¼ÑA¼ÑA¼ÑA¼ÑA¼ÑA¼ÑA¼ÑA¼ÑA¼ÑA¼ÑA¼ÑA¼ÑA¼ÑA¼ÑA¼ÑA¼ÑA¼ÑA¼ÑA¼ÑA¼ÑA¼ÑA¼ÑA¼ÑA¼ÑA¼ÑA¼ÑA¼ÑA¼ÑA¼ÑA¼ÑA¼ÑA¼ÑA¼ÑA¼ÑA¼ÑA¼ÑA¼ÑA¼ÑA¼ÑA¼ÑA¼ÑA¼ÑA¼ÑA¼ÑA¼ÑA¼ÑA¼ÑA¼ÑA¼ÑA¼ÑA¼ÑA¼ÑA¼ÑA¼ÑA¼ÑA¼ÑA¼ÑA¼ÑA¼ÑA¼ÑA¼ÑA¼ÑA¼ÑA¼ÑA¼ÑA¼ÑA¼ÑA¼ÑA¼ÑA¼ÑA¼ÑA¼ÑA¼ÑA¼ÑA¼ÑA¼ÑA¼ÑA¼ÑA¼ÑA¼ÑA¼ÑA¼ÑA¼ÑA¼ÑA¼ÑA¼ÑA¼ÑA¼ÑA¼ÑA¼ÑA¼ÑA¼ÑA¼ÑA¼ÑA¼ÑA¼ÑA¼ÑA¼ÑA¼ÑA¼ÑA¼ÑA¼ÑA¼ÑA¼ÑA¼ÑA¼ÑA¼ÑA¼ÑA¼ÑA¼ÑA¼ÑA¼ÑA¼ÑA¼ÑA¼ÑA¼ÑA¼ÑA¼ÑA¼ÑA¼ÑA¼ÑA¼ÑA¼ÑA¼ÑA¼ÑA¼ÑA¼ÑA¼ÑA¼ÑA¼ÑA¼ÑA¼ÑA¼ÑA¼ÑA¼ÑA¼ÑA¼ÑA¼ÑA¼ÑA¼ÑA¼ÑA¼ÑA¼ÑA¼ÑA¼ÑA¼ÑA¼ÑA¼ÑA¼ÑA¼ÑA¼ÑA¼ÑA¼ÑA¼ÑA¼ÑA¼ÑA¼ÑA¼ÑA¼ÑA¼ÑA¼ÑA¼ÑA¼ÑA¼ÑA¼ÑA¼ÑA¼ÑA¼ÑA¼ÑA¼ÑA¼ÑA¼ÑA¼ÑA¼ÑA¼ÑA¼ÑA¼ÑA¼ÑA¼ÑA¼ÑA¼ÑA¼ÑA¼ÑA¼ÑA¼ÑA¼ÑA¼ÑA¼ÑA¼ÑA¼ÑA¼ÑA¼ÑA¼ÑA¼ÑA¼ÑA¼ÑA¼ÑA¼ÑA¼ÑA¼ÑA¼ÑA¼ÑA¼ÑA¼ÑA¼ÑA¼ÑA¼ÑA¼ÑA¼ÑA¼ÑA¼ÑA¼ÑA¼ÑA¼ÑA¼ÑA¼ÑA¼ÑA¼ÑA¼ÑA¼ÑA¼ÑA¼ÑA¼ÑA¼ÑA¼ÑA¼ÑA¼ÑA¼ÑA¼ÑA¼ÑA¼ÑA¼ÑA¼ÑA¼ÑA¼ÑA¼ÑA¼ÑA¼ÑA¼ÑA¼ÑA¼ÑA¼ÑA¼ÑA¼ÑA¼ÑA¼ÑA¼ÑA¼ÑA¼ÑA¼ÑA¼ÑA¼ÑA¼ÑA¼ÑA¼ÑA¼ÑA¼ÑA¼ÑA¼ÑA¼ÑA¼ÑA¼ÑA¼ÑA¼ÑA¼ÑA¼ÑA¼ÑA¼ÑA¼ÑA¼ÑA¼ÑA¼ÑA¼ÑA¼ÑA¼ÑA¼ÑA¼ÑA¼ÑA¼ÑA¼ÑA¼ÑA¼ÑA¼ÑA¼ÑA¼ÑA¼ÑA¼ÑA¼ÑA¼ÑA¼ÑA¼ÑA¼ÑA¼ÑA¼ÑA¼ÑA¼ÑA¼ÑA¼ÑA¼ÑA¼ÑA¼ÑA¼ÑA¼ÑA¼ÑA¼ÑA¼ÑA¼ÑA¼ÑA¼ÑA¼ÑA¼ÑA¼ÑA¼ÑA¼ÑA¼ÑA¼ÑA¼ÑA¼ÑA¼ÑA¼ÑA¼ÑA¼ÑA¼ÑA¼ÑA¼ÑA¼ÑA¼ÑA¼ÑA¼ÑA¼ÑA¼ÑA¼ÑA¼ÑA¼ÑA¼ÑA¼ÑA¼ÑA¼ÑA¼ÑA¼ÑA¼ÑA¼ÑA¼ÑA¼ÑA¼ÑA¼ÑA¼ÑA¼ÑA¼ÑA¼ÑA¼ÑA¼ÑA¼ÑA¼ÑA¼ÑA¼ÑA¼ÑA¼ÑA¼ÑA¼ÑA¼ÑA¼ÑA¼ÑA¼ÑA¼ÑA¼ÑA¼ÑA¼ÑA¼ÑA¼ÑA¼ÑA¼ÑA¼ÑA¼ÑA¼ÑA¼ÑA¼ÑA¼ÑA¼ÑA¼ÑA¼ÑA¼ÑA¼ÑA¼ÑA¼ÑA¼ÑA¼ÑA¼ÑA¼ÑA¼ÑA¼ÑA¼ÑA¼ÑA¼ÑA¼ÑA¼ÑA¼ÑA¼ÑA¼ÑA¼ÑA¼ÑA¼ÑA¼ÑA¼ÑA¼ÑA¼ÑA¼ÑA¼ÑA¼ÑA¼ÑA¼ÑA¼ÑA¼ÑA¼ÑA¼ÑA¼ÑA¼ÑA¼ÑA¼ÑA¼ÑA¼ÑA¼ÑA¼ÑA¼ÑA¼ÑA¼ÑA¼ÑA¼ÑA¼ÑA¼ÑA¼ÑA¼ÑA¼ÑA¼ÑA¼ÑA¼ÑA¼ÑA¼ÑA¼ÑA¼ÑA¼ÑA¼ÑA¼ÑA¼ÑA¼ÑA¼ÑA¼ÑA¼ÑA¼ÑA¼ÑA¼ÑA¼ÑA¼ÑA¼ÑA¼ÑA¼ÑA¼ÑA¼ÑA¼ÑA¼ÑA¼ÑA¼ÑA¼ÑA¼ÑA¼ÑA¼ÑA¼ÑA¼ÑA¼ÑA¼ÑA¼ÑA¼ÑA¼ÑA¼ÑA¼ÑA¼ÑA¼ÑA¼ÑA¼ÑA¼ÑA¼ÑA¼ÑA¼ÑA¼ÑA¼ÑA¼ÑA¼ÑA¼ÑA¼ÑA¼ÑA¼ÑA¼ÑA¼ÑA¼ÑA¼ÑA¼ÑA¼ÑA¼ÑA¼ÑA¼ÑA¼ÑA¼ÑA¼ÑA¼ÑA¼ÑA¼ÑA¼ÑA¼ÑA¼ÑA¼ÑA¼ÑA¼ÑA¼ÑA¼ÑA¼ÑA¼ÑA¼ÑA¼ÑA¼ÑA¼ÑA¼ÑA¼ÑA¼ÑA¼ÑA¼ÑA¼ÑA¼ÑA¼ÑA¼ÑA¼ÑA¼ÑA¼ÑA¼ÑA¼ÑA¼ÑA¼ÑA¼ÑA¼ÑA¼ÑA¼ÑA¼ÑA¼ÑA¼ÑA¼ÑA¼ÑA¼ÑA¼ÑA¼ÑA¼ÑA¼ÑA¼ÑA¼ÑA¼ÑA¼ÑA¼ÑA¼ÑA¼ÑA¼ÑA¼ÑA¼ÑA¼ÑA¼ÑA¼ÑA¼ÑA¼ÑA¼ÑA¼ÑA¼ÑA¼ÑA¼ÑA¼ÑA¼ÑA¼ÑA¼ÑA¼ÑA¼ÑA¼ÑA¼ÑA¼ÑA¼ÑA¼ÑA¼ÑA¼ÑA¼ÑA¼ÑA¼ÑA¼ÑA¼ÑA¼ÑA¼ÑA¼ÑA¼ÑA¼ÑA¼ÑA¼ÑA¼ÑA¼ÑA¼ÑA¼ÑA¼ÑA¼ÑA¼ÑA¼ÑA¼ÑA¼ÑA¼ÑA¼ÑA¼ÑA¼ÑA¼ÑA¼ÑA¼ÑA¼ÑA¼ÑA¼ÑA¼ÑA¼ÑA¼ÑA¼ÑA¼ÑA¼ÑA¼ÑA¼ÑA¼ÑA¼ÑA¼ÑA¼ÑA¼ÑA¼ÑA¼ÑA¼ÑA¼ÑA¼ÑA¼ÑA¼ÑA¼ÑA¼ÑA¼ÑA¼ÑA¼ÑA¼ÑA¼ÑA¼ÑA¼ÑA¼ÑA¼ÑA¼ÑA¼ÑA¼ÑA¼ÑA¼ÑA¼ÑA¼ÑA¼ÑA¼ÑA¼ÑA¼ÑA¼ÑA¼ÑA¼ÑA¼ÑA¼ÑA¼ÑA¼ÑA¼ÑA¼ÑA¼ÑA¼ÑA¼ÑA¼ÑA¼ÑA¼ÑA¼ÑA¼ÑA¼ÑA¼ÑA¼ÑA¼ÑA¼ÑA¼ÑA¼ÑA¼ÑA¼ÑA¼ÑA¼ÑA¼ÑA¼ÑA¼ÑA¼ÑA¼ÑA¼ÑA¼ÑA¼ÑA¼ÑA¼ÑA¼ÑA¼ÑA¼ÑA¼ÑA¼ÑA¼ÑA¼ÑA¼ÑA¼ÑA¼ÑA¼ÑA¼ÑA¼ÑA¼ÑA¼ÑA¼ÑA¼ÑA¼ÑA¼ÑA¼ÑA¼ÑA¼ÑA¼ÑA¼ÑA¼ÑA¼ÑA¼ÑA¼ÑA¼ÑA¼ÑA¼ÑA¼ÑA¼ÑA¼ÑA¼ÑA¼ÑA¼ÑA¼ÑA¼ÑA¼ÑA¼ÑA¼ÑA¼ÑA¼ÑA¼ÑA¼ÑA¼ÑA¼ÑA¼ÑA¼ÑA¼ÑA¼ÑA¼ÑA¼ÑA¼ÑA¼ÑA¼ÑA¼ÑA¼ÑA¼ÑA¼ÑA¼ÑA¼ÑA¼ÑA¼ÑA¼ÑA¼ÑA¼ÑA¼ÑA¼ÑA¼ÑA¼ÑA¼ÑA¼ÑA¼ÑA¼ÑA¼ÑA¼ÑA¼ÑA¼ÑA¼ÑA¼ÑA¼ÑA¼ÑA¼ÑA¼ÑA¼ÑA¼ÑA¼ÑA¼ÑA¼ÑA¼ÑA¼ÑA¼ÑA¼ÑA¼ÑA¼ÑA¼ÑA¼ÑA¼ÑA¼ÑA¼ÑA¼ÑA¼ÑA¼ÑA¼ÑA¼ÑA¼ÑA¼ÑA¼ÑA¼ÑA¼ÑA¼ÑA¼ÑA¼ÑA¼ÑA¼ÑA¼ÑA¼ÑA¼ÑA¼ÑA¼ÑA¼ÑA¼ÑA¼ÑA¼ÑA¼ÑA¼ÑA¼ÑA¼ÑA¼ÑA¼ÑA¼ÑA¼ÑA¼ÑA¼ÑA¼ÑA¼ÑA¼ÑA¼ÑA¼ÑA¼ÑA¼ÑA¼ÑA¼ÑA¼ÑA¼ÑA¼ÑA¼ÑA¼ÑA¼ÑA¼ÑA¼ÑA¼ÑA¼ÑA¼ÑA¼ÑA¼ÑA¼ÑA¼ÑA¼ÑA¼ÑA¼ÑA¼ÑA¼ÑA¼ÑA¼ÑA¼ÑA¼ÑA¼ÑA¼ÑA¼ÑA¼ÑA¼ÑA¼ÑA¼ÑA¼ÑA¼ÑA¼ÑA¼ÑA¼ÑA¼ÑA¼ÑA¼ÑA¼ÑA¼ÑA¼ÑA¼ÑA¼ÑA¼ÑA¼ÑA¼ÑA¼ÑA¼ÑA¼ÑA¼ÑA¼ÑA¼ÑA¼ÑA¼ÑA¼ÑA¼ÑA¼ÑA¼ÑA¼ÑA¼ÑA¼ÑA¼ÑA¼ÑA¼ÑA¼ÑA¼ÑA¼ÑA¼ÑA¼ÑA¼ÑA¼ÑA¼ÑA¼ÑA¼ÑA¼ÑA¼ÑA¼ÑA¼ÑA¼ÑA¼ÑA¼ÑA¼ÑA¼ÑA¼ÑA¼ÑA¼ÑA¼ÑA¼ÑA¼ÑA¼ÑA¼ÑA¼ÑA¼ÑA¼ÑA¼ÑA¼ÑA¼ÑA¼ÑA¼ÑA¼ÑA¼ÑA¼ÑA¼ÑA¼ÑA¼ÑA¼ÑA¼ÑA¼ÑA¼ÑA¼ÑA¼ÑA¼ÑA¼ÑA¼ÑA¼ÑA¼ÑA¼ÑA¼ÑA¼ÑA¼ÑA¼ÑA¼ÑA¼ÑA¼ÑA¼ÑA¼ÑA¼ÑA¼ÑA¼ÑA¼ÑA¼ÑA¼ÑA¼ÑA¼ÑA¼ÑA¼ÑA¼ÑA¼ÑA¼ÑA¼ÑA¼ÑA¼ÑA¼ÑA¼ÑA¼ÑA¼ÑA¼ÑA¼ÑA¼ÑA¼ÑA¼ÑA¼ÑA¼ÑA¼ÑA¼ÑA¼ÑA¼ÑA¼ÑA¼ÑA¼ÑA¼ÑA¼ÑA¼ÑA¼ÑA¼ÑA¼ÑA¼ÑA¼ÑA¼ÑA¼ÑA¼ÑA¼ÑA¼ÑA¼ÑA¼ÑA¼ÑA¼ÑA¼ÑA¼ÑA¼ÑA¼ÑA¼ÑA¼ÑA¼ÑA¼ÑA¼ÑA¼ÑA¼ÑA¼ÑA¼ÑA¼ÑA¼ÑA¼ÑA¼ÑA¼ÑA¼ÑA¼ÑA¼ÑA¼ÑA¼ÑA¼ÑA¼ÑA¼ÑA¼ÑA¼ÑA¼ÑA¼ÑA¼ÑA¼ÑA¼ÑA¼ÑA¼ÑA¼ÑA¼ÑA¼ÑA¼ÑA¼ÑA¼ÑA¼ÑA¼ÑA¼ÑA¼ÑA¼ÑA¼ÑA¼ÑA¼ÑA¼ÑA¼ÑA¼ÑA¼ÑA¼ÑA¼ÑA¼ÑA¼ÑA¼ÑA¼ÑA¼ÑA¼ÑA¼ÑA¼ÑA¼ÑA¼ÑA¼ÑA¼ÑA¼ÑA¼ÑA¼ÑA¼ÑA¼ÑA¼ÑA¼ÑA¼ÑA¼ÑA¼ÑA¼ÑA¼ÑA¼ÑA¼ÑA¼ÑA¼ÑA¼ÑA¼ÑA¼ÑA¼ÑA¼ÑA¼ÑA¼ÑA¼ÑA¼ÑA¼ÑA¼ÑA¼ÑA¼ÑA¼ÑA¼ÑA¼ÑA¼ÑA¼ÑA¼ÑA¼ÑA¼ÑA¼ÑA¼ÑA¼ÑA¼ÑA¼ÑA¼ÑA¼ÑA¼ÑA¼ÑA¼ÑA¼ÑA¼ÑA¼ÑA¼ÑA¼ÑA¼ÑA¼ÑA¼ÑA¼ÑA¼ÑA¼ÑA¼ÑA¼ÑA¼ÑA¼ÑA¼ÑA¼ÑA¼ÑA¼ÑA¼ÑA¼ÑA¼ÑA¼ÑA¼ÑA¼ÑA¼ÑA¼ÑA¼ÑA¼ÑA¼ÑA¼ÑA¼ÑA¼ÑA¼ÑA¼ÑA¼ÑA¼ÑA¼ÑA¼ÑA¼ÑA¼ÑA¼ÑA¼ÑA¼ÑA¼ÑA¼ÑA¼ÑA¼ÑA¼ÑA¼ÑA¼ÑA¼ÑA¼ÑA¼ÑA¼ÑA¼ÑA¼ÑA¼ÑA¼ÑA¼ÑA¼ÑA¼ÑA¼ÑA¼ÑA¼ÑA¼ÑA¼ÑA¼ÑA¼ÑA¼ÑA¼ÑA¼ÑA¼ÑA¼ÑA¼ÑA¼ÑA¼ÑA¼ÑA¼ÑA¼ÑA¼ÑA¼ÑA¼ÑA¼ÑA¼ÑA¼ÑA¼ÑA¼ÑA¼ÑA¼ÑA¼ÑA¼ÑA¼ÑA¼ÑA¼ÑA¼ÑA¼ÑA¼ÑA¼ÑA¼ÑA¼ÑA¼ÑA¼ÑA¼ÑA¼ÑA¼ÑA¼ÑA¼ÑA¼ÑA¼ÑA¼ÑA¼ÑA¼ÑA¼ÑA¼ÑA¼ÑA¼ÑA¼ÑA¼ÑA¼ÑA¼ÑA¼ÑA¼ÑA¼ÑA¼ÑA¼ÑA¼ÑA¼ÑA¼ÑA¼ÑA¼ÑA¼ÑA¼ÑA¼ÑA¼ÑA¼ÑA¼ÑA¼ÑA¼ÑA¼ÑA¼ÑA¼ÑA¼ÑA¼ÑA¼ÑA¼ÑA¼ÑA¼ÑA¼ÑA¼ÑA¼ÑA¼ÑA¼ÑA¼ÑA¼ÑA¼ÑA¼ÑA¼ÑA¼ÑA¼ÑA¼ÑA¼ÑA¼ÑA¼ÑA¼ÑA¼ÑA¼ÑA¼ÑA¼ÑA¼ÑA¼ÑA¼ÑA¼ÑA¼ÑA¼ÑA¼ÑA¼ÑA¼ÑA¼ÑA¼ÑA¼ÑA¼ÑA¼ÑA¼ÑA¼ÑA¼ÑA¼ÑA¼ÑA¼ÑA¼ÑA¼ÑA¼ÑA¼ÑA¼ÑA¼ÑA¼ÑA¼ÑA¼ÑA¼ÑA¼ÑA¼ÑA¼ÑA¼ÑA¼ÑA¼ÑA¼ÑA¼ÑA¼ÑA¼ÑA¼ÑA¼ÑA¼ÑA¼ÑA¼ÑA¼ÑA¼ÑA¼ÑA¼ÑA¼ÑA¼ÑA¼ÑA¼ÑA¼ÑA¼ÑA¼ÑA¼ÑA¼ÑA¼ÑA¼ÑA¼ÑA¼ÑA¼ÑA¼ÑA¼ÑA¼ÑA¼ÑA¼ÑA¼ÑA¼ÑA¼ÑA¼ÑA¼ÑA¼ÑA¼ÑA¼ÑA¼ÑA¼ÑA¼ÑA¼ÑA¼ÑA¼ÑA¼ÑA¼ÑA¼ÑA¼ÑA¼ÑA¼ÑA¼ÑA¼ÑA¼ÑA¼ÑA¼ÑA¼ÑA¼ÑA¼ÑA¼ÑA¼ÑA¼ÑA¼ÑA¼ÑA¼ÑA¼ÑA¼ÑA¼ÑA¼ÑA¼ÑA¼ÑA¼ÑA¼ÑA¼ÑA¼ÑA¼ÑA¼ÑA¼ÑA¼ÑA¼ÑA¼ÑA¼ÑA¼ÑA¼ÑA¼ÑA¼ÑA¼ÑA¼ÑA¼ÑA¼ÑA¼ÑA¼ÑA¼ÑA¼ÑA¼ÑA¼ÑA¼ÑA¼ÑA¼ÑA¼ÑA¼ÑA¼ÑA¼ÑA¼ÑA¼ÑA¼ÑA¼ÑA¼ÑA¼ÑA¼ÑA¼ÑA¼ÑA¼ÑA¼ÑA¼ÑA¼ÑA¼ÑA¼ÑA¼ÑA¼ÑA¼ÑA¼ÑA¼ÑA¼ÑA¼ÑA¼ÑA¼ÑA¼ÑA¼ÑA¼ÑA¼ÑA¼ÑA¼ÑA¼ÑA¼ÑA¼ÑA¼ÑA¼ÑA¼ÑA¼ÑA¼ÑA¼ÑA¼ÑA¼ÑA¼ÑA¼ÑA¼ÑA¼ÑA¼ÑA¼ÑA¼ÑA¼ÑA¼ÑA¼ÑA¼ÑA¼ÑA¼ÑA¼ÑA¼ÑA¼ÑA¼ÑA¼ÑA¼ÑA¼ÑA¼ÑA¼ÑA¼ÑA¼ÑA¼ÑA¼ÑA¼ÑA¼ÑA¼ÑA¼ÑA¼ÑA¼ÑA¼ÑA¼ÑA¼ÑA¼ÑA¼ÑA¼ÑA¼ÑA¼ÑA¼ÑA¼ÑA¼ÑA¼ÑA¼ÑA¼ÑA¼ÑA¼ÑA¼ÑA¼ÑA¼ÑA¼ÑA¼ÑA¼ÑA¼ÑA¼ÑA¼ÑA¼ÑA¼ÑA¼ÑA¼ÑA¼ÑA¼ÑA¼ÑA¼ÑA¼ÑA¼ÑA¼ÑA¼ÑA¼ÑA¼ÑA¼ÑA¼ÑA¼ÑA¼ÑA¼ÑA¼ÑA¼ÑA¼ÑA¼ÑA¼ÑA¼ÑA¼ÑA¼ÑA¼ÑA¼ÑA¼ÑA¼ÑA¼ÑA¼ÑA¼ÑA¼ÑA¼ÑA¼ÑA¼ÑA¼ÑA¼ÑA¼ÑA¼ÑA¼ÑA¼ÑA¼ÑA¼ÑA¼ÑA¼ÑA¼ÑA¼ÑA¼ÑA¼ÑA¼ÑA¼ÑA¼ÑA¼ÑA¼ÑA¼ÑA¼ÑA¼ÑA¼ÑA¼ÑA¼ÑA¼ÑA¼ÑA¼ÑA¼ÑA¼ÑA¼ÑA¼ÑA¼ÑA¼ÑA¼ÑA¼ÑA¼ÑA¼ÑA¼ÑA¼ÑA¼ÑA¼ÑA¼ÑA¼ÑA¼ÑA¼ÑA¼ÑA¼ÑA¼ÑA¼ÑA¼ÑA¼ÑA¼ÑA¼ÑA¼ÑA¼ÑA¼ÑA¼ÑA¼ÑA¼ÑA¼ÑA¼ÑA¼ÑA¼ÑA¼ÑA¼ÑA¼ÑA¼ÑA¼ÑA¼ÑA¼ÑA¼ÑA¼ÑA¼ÑA¼ÑA¼ÑA¼ÑA¼ÑA¼ÑA¼ÑA¼ÑA¼ÑA¼ÑA¼ÑA¼ÑA¼ÑA¼ÑA¼ÑA¼ÑA¼ÑA¼ÑA¼ÑA¼ÑA¼ÑA¼ÑA¼ÑA¼ÑA¼ÑA¼ÑA¼ÑA¼ÑA¼ÑA¼ÑA¼ÑA¼ÑA¼ÑA¼ÑA¼ÑA¼ÑA¼ÑA¼ÑA¼ÑA¼ÑA¼ÑA¼ÑA¼ÑA¼ÑA¼ÑA¼ÑA¼ÑA¼ÑA¼ÑA¼ÑA¼ÑA¼ÑA¼ÑA¼ÑA¼ÑA¼ÑA¼ÑA¼ÑA¼ÑA¼ÑA¼ÑA¼ÑA¼ÑA¼ÑA¼ÑA¼ÑA¼ÑA¼ÑA¼ÑA¼ÑA¼ÑA¼ÑA¼ÑA¼ÑA¼ÑA¼ÑA¼ÑA¼ÑA¼ÑA¼ÑA¼ÑA¼ÑA¼ÑA¼ÑA¼ÑA¼ÑA¼ÑA¼ÑA¼ÑA¼ÑA¼ÑA¼ÑA¼ÑA¼ÑA¼ÑA¼ÑA¼ÑA¼ÑA¼ÑA¼ÑA¼ÑA¼ÑA¼ÑA¼ÑA¼ÑA¼ÑA¼ÑA¼ÑA¼ÑA¼ÑA¼ÑA¼ÑA¼ÑA¼ÑA¼ÑA¼ÑA¼ÑA¼ÑA¼ÑA¼ÑA¼ÑA¼ÑA¼ÑA¼ÑA¼ÑA¼ÑA¼ÑA¼ÑA¼ÑA¼ÑA¼ÑA¼ÑA¼ÑA¼ÑA¼ÑA¼ÑA¼ÑA¼ÑA¼ÑA¼ÑA¼ÑA¼ÑA¼ÑA¼ÑA¼ÑA¼ÑA¼ÑA¼ÑA¼ÑA¼ÑA¼ÑA¼ÑA¼ÑA¼ÑA¼ÑA¼ÑA¼ÑA¼ÑA¼ÑA¼ÑA¼ÑA¼ÑA¼ÑA¼ÑA¼ÑA¼ÑA¼ÑA¼ÑA¼ÑA¼ÑA¼ÑA¼ÑA¼ÑA¼ÑA¼ÑA¼ÑA¼ÑA¼ÑA¼ÑA¼ÑA¼ÑA¼ÑA¼ÑA¼ÑA¼ÑA¼ÑA¼ÑA¼ÑA¼ÑA¼ÑA¼ÑA¼ÑA¼ÑA¼ÑA¼ÑA¼ÑA¼ÑA¼ÑA¼ÑA¼ÑA¼ÑA¼ÑA¼ÑA¼ÑA¼ÑA¼ÑA¼ÑA¼ÑA¼ÑA¼ÑA¼ÑA¼ÑA¼ÑA¼ÑA¼ÑA¼ÑA¼ÑA¼ÑA¼ÑA¼ÑA¼ÑA¼ÑA¼ÑA¼ÑA¼ÑA¼ÑA¼ÑA¼ÑA¼ÑA¼ÑA¼ÑA¼ÑA¼ÑA¼ÑA¼ÑA¼ÑA¼ÑA¼ÑA¼ÑA¼ÑA¼ÑA¼ÑA¼ÑA¼ÑA¼ÑA¼ÑA¼ÑA¼ÑA¼ÑA¼ÑA¼ÑA¼ÑA¼ÑA¼ÑA¼ÑA¼ÑA¼ÑA¼ÑA¼ÑA¼ÑA¼ÑA¼ÑA¼ÑA¼ÑA¼ÑA¼ÑA¼ÑA¼ÑA¼ÑA¼ÑA¼ÑA¼ÑA¼ÑA¼ÑA¼ÑA¼ÑA¼ÑA¼ÑA¼ÑA¼ÑA¼ÑA¼ÑA¼ÑA¼ÑA¼ÑA¼ÑA¼ÑA¼ÑA¼ÑA¼ÑA¼ÑA¼ÑA¼ÑA¼ÑA¼ÑA¼ÑA¼ÑA¼ÑA¼ÑA¼ÑA¼ÑA¼ÑA¼ÑA¼ÑA¼ÑA¼ÑA¼ÑA¼ÑA¼ÑA¼ÑA¼ÑA¼ÑA¼ÑA¼ÑA¼ÑA¼ÑA¼ÑA¼ÑA¼ÑA¼ÑA¼ÑA¼ÑA¼ÑA¼ÑA¼ÑA¼ÑA¼ÑA¼ÑA¼ÑA¼ÑA¼ÑA¼ÑA¼ÑA¼ÑA¼ÑA¼ÑA¼ÑA¼ÑA¼ÑA¼ÑA¼ÑA¼ÑA¼ÑA¼ÑA¼ÑA¼ÑA¼ÑA¼ÑA¼ÑA¼ÑA¼ÑA¼ÑA¼ÑA¼ÑA¼ÑA¼ÑA¼ÑA¼ÑA¼ÑA¼ÑA¼ÑA¼ÑA¼ÑA¼ÑA¼ÑA¼ÑA¼ÑA¼ÑA¼ÑA¼ÑA¼ÑA¼ÑA¼ÑA¼ÑA¼ÑA¼ÑA¼ÑA¼ÑA¼ÑA¼ÑA¼ÑA¼ÑA¼ÑA¼ÑA¼ÑA¼ÑA¼ÑA¼ÑA¼ÑA¼ÑA¼ÑA¼ÑA¼ÑA¼ÑA¼ÑA¼ÑA¼ÑA¼ÑA¼ÑA¼ÑA¼ÑA¼ÑA¼ÑA¼ÑA¼ÑA¼ÑA¼ÑA¼ÑA¼ÑA¼ÑA¼ÑA¼ÑA¼ÑA¼ÑA¼ÑA¼ÑA¼ÑA¼ÑA¼ÑA¼ÑA¼ÑA¼ÑA¼ÑA¼ÑA¼ÑA¼ÑA¼ÑA¼ÑA¼ÑA¼ÑA¼ÑA¼ÑA¼ÑA¼ÑA¼ÑA¼ÑA¼ÑA¼ÑA¼ÑA¼ÑA¼ÑA¼ÑA¼ÑA¼ÑA¼ÑA¼ÑA¼ÑA¼ÑA¼ÑA¼ÑA¼ÑA¼ÑA¼ÑA¼ÑA¼ÑA¼ÑA¼ÑA¼ÑA¼ÑA¼ÑA¼ÑA¼ÑA¼ÑA¼ÑA¼ÑA¼ÑA¼ÑA¼ÑA¼ÑA¼ÑA¼ÑA¼ÑA¼ÑA¼ÑA¼ÑA¼ÑA¼ÑA¼ÑA¼ÑA¼ÑA¼ÑA¼ÑA¼ÑA¼ÑA¼ÑA¼ÑA¼ÑA¼ÑA¼ÑA¼ÑA¼ÑA¼ÑA¼ÑA¼ÑA¼ÑA¼ÑA¼ÑA¼ÑA¼ÑA¼ÑA¼ÑA¼ÑA¼ÑA¼ÑA¼ÑA¼ÑA¼ÑA¼ÑA¼ÑA¼ÑA¼ÑA¼ÑA¼ÑA¼ÑA¼ÑA¼ÑA¼ÑA¼ÑA¼ÑA¼ÑA¼ÑA¼ÑA¼ÑA¼ÑA¼ÑA¼ÑA¼ÑA¼ÑA¼ÑA¼ÑA¼ÑA¼ÑA¼ÑA¼ÑA¼ÑA¼ÑA¼ÑA¼ÑA¼ÑA¼ÑA¼ÑA¼ÑA¼ÑA¼ÑA¼ÑA¼ÑA¼ÑA¼ÑA¼ÑA¼ÑA¼ÑA¼ÑA¼ÑA¼ÑA¼ÑA¼ÑA¼ÑA¼ÑA¼ÑA¼ÑA¼ÑA¼ÑA¼ÑA¼ÑA¼ÑA¼ÑA¼ÑA¼ÑA¼ÑA¼ÑA¼ÑA¼ÑA¼ÑA¼ÑA¼ÑA¼ÑA¼ÑA¼ÑA¼ÑA¼ÑA¼ÑA¼ÑA¼ÑA¼ÑA¼ÑA¼ÑA¼ÑA¼ÑA¼ÑA¼ÑA¼ÑA¼ÑA¼ÑA¼ÑA¼ÑA¼ÑA¼ÑA¼ÑA¼ÑA¼ÑA¼ÑA¼ÑA¼ÑA¼ÑA¼ÑA¼ÑA¼ÑA¼ÑA¼ÑA¼ÑA¼ÑA¼ÑA¼ÑA¼ÑA¼ÑA¼ÑA¼ÑA¼ÑA¼ÑA¼ÑA¼ÑA¼ÑA¼ÑA¼ÑA¼ÑA¼ÑA¼ÑA¼ÑA¼ÑA¼ÑA¼ÑA¼ÑA¼ÑA¼ÑA¼ÑA¼ÑA¼ÑA¼ÑA¼ÑA¼ÑA¼ÑA¼ÑA¼ÑA¼ÑA¼ÑA¼ÑA¼ÑA¼ÑA¼ÑA¼ÑA¼ÑA¼ÑA¼ÑA¼ÑA¼ÑA¼ÑA¼ÑA¼ÑA¼ÑA¼ÑA¼ÑA¼ÑA¼ÑA¼ÑA¼ÑA¼ÑA¼ÑA¼ÑA¼ÑA¼ÑA¼ÑA¼ÑA¼ÑA¼ÑA¼ÑA¼ÑA¼ÑA¼ÑA¼ÑA¼ÑA¼ÑA¼ÑA¼ÑA¼ÑA¼ÑA¼ÑA¼ÑA¼ÑA¼ÑA¼ÑA¼ÑA¼ÑA¼ÑA¼ÑA¼ÑA¼ÑA¼ÑA¼ÑA¼ÑA¼ÑA¼ÑA¼ÑA¼ÑA¼ÑA¼ÑA¼ÑA¼ÑA¼ÑA¼ÑA¼ÑA¼ÑA¼ÑA¼ÑA¼ÑA¼ÑA¼ÑA¼ÑA¼ÑA¼ÑA¼ÑA¼ÑA¼ÑA¼ÑA¼ÑA¼ÑA¼ÑA¼ÑA¼ÑA¼ÑA¼ÑA¼ÑA¼ÑA¼ÑA¼ÑA¼ÑA¼ÑA¼ÑA¼ÑA¼ÑA¼ÑA¼ÑA¼ÑA¼ÑA¼ÑA¼ÑA¼ÑA¼ÑA¼ÑA¼ÑA¼ÑA¼ÑA¼ÑA¼ÑA¼ÑA¼ÑA¼ÑA¼ÑA¼ÑA¼ÑA¼ÑA¼ÑA¼ÑA¼ÑA¼ÑA¼ÑA¼ÑA¼ÑA¼ÑA¼ÑA¼ÑA¼ÑA¼ÑA¼ÑA¼ÑA¼ÑA¼ÑA¼ÑA¼ÑA¼ÑA¼ÑA¼ÑA¼ÑA¼ÑA¼ÑA¼ÑA¼ÑA¼ÑA¼ÑA¼ÑA¼ÑA¼ÑA¼ÑA¼ÑA¼ÑA¼ÑA¼ÑA¼ÑA¼ÑA¼ÑA¼ÑA¼ÑA¼ÑA¼ÑA¼ÑA¼ÑA¼ÑA¼ÑA¼ÑA¼ÑA¼ÑA¼ÑA¼ÑA¼ÑA¼ÑA¼ÑA¼ÑA¼ÑA¼ÑA¼ÑA¼ÑA¼ÑA¼ÑA¼ÑA¼ÑA¼ÑA¼ÑA¼ÑA¼ÑA¼ÑA¼ÑA¼ÑA¼ÑA¼ÑA¼ÑA¼ÑA¼ÑA¼ÑA¼ÑA¼ÑA¼ÑA¼ÑA¼ÑA¼ÑA¼ÑA¼ÑA¼ÑA¼ÑA¼ÑA¼ÑA¼ÑA¼ÑA¼ÑA¼ÑA¼ÑA¼ÑA¼ÑA¼ÑA¼ÑA¼ÑA¼ÑA¼ÑA¼ÑA¼ÑA¼ÑA¼ÑA¼ÑA¼ÑA¼ÑA¼ÑA¼ÑA¼ÑA¼ÑA¼ÑA¼ÑA¼ÑA¼ÑA¼ÑA¼ÑA¼ÑA¼ÑA¼ÑA¼ÑA¼ÑA¼ÑA¼ÑA¼ÑA¼ÑA¼ÑA¼ÑA¼ÑA¼ÑA¼ÑA¼ÑA¼ÑA¼ÑA¼ÑA¼ÑA¼ÑA¼ÑA¼ÑA¼ÑA¼ÑA¼ÑA¼ÑA¼ÑA¼ÑA¼ÑA¼ÑA¼ÑA¼ÑA¼ÑA¼ÑA¼ÑA¼ÑA¼ÑA¼ÑA¼ÑA¼ÑA¼ÑA¼ÑA¼ÑA¼ÑA¼ÑA¼ÑA¼ÑA¼ÑA¼ÑA¼ÑA¼ÑA¼ÑA¼ÑA¼ÑA¼ÑA¼ÑA¼ÑA¼ÑA¼ÑA¼ÑA¼ÑA¼ÑA¼ÑA¼ÑA¼ÑA¼ÑA¼ÑA¼ÑA¼ÑA¼ÑA¼ÑA¼ÑA¼ÑA¼ÑA¼ÑA¼ÑA¼ÑA¼ÑA¼ÑA¼ÑA¼ÑA¼ÑA¼ÑA¼ÑA¼ÑA¼ÑA¼ÑA¼ÑA¼ÑA¼ÑA¼ÑA¼ÑA¼ÑA¼ÑA¼ÑA¼ÑA¼ÑA¼ÑA¼ÑA¼ÑA¼ÑA¼ÑA¼ÑA¼ÑA¼ÑA¼ÑA¼ÑA¼ÑA¼ÑA¼ÑA¼ÑA¼ÑA¼ÑA¼ÑA¼ÑA¼ÑA¼ÑA¼ÑA¼ÑA¼ÑA¼ÑA¼ÑA¼ÑA¼ÑA¼ÑA¼ÑA¼ÑA¼ÑA¼ÑA¼ÑA¼ÑA¼ÑA¼ÑA¼ÑA¼ÑA¼ÑA¼ÑA¼ÑA¼ÑA¼ÑA¼ÑA¼ÑA¼ÑA¼ÑA¼ÑA¼ÑA¼ÑA¼ÑA¼ÑA¼ÑA¼ÑA¼ÑA¼ÑA¼ÑA¼ÑA¼ÑA¼ÑA¼ÑA¼ÑA¼ÑA¼ÑA¼ÑA¼ÑA¼ÑA¼ÑA¼ÑA¼ÑA¼ÑA¼ÑA¼ÑA¼ÑA¼ÑA¼ÑA¼ÑA¼ÑA¼ÑA¼ÑA¼ÑA¼ÑA¼ÑA¼ÑA¼ÑA¼ÑA¼ÑA¼ÑA¼ÑA¼ÑA¼ÑA¼ÑA¼ÑA¼ÑA¼ÑA¼ÑA¼ÑA¼ÑA¼ÑA¼ÑA¼ÑA¼ÑA¼ÑA¼ÑA¼ÑA¼ÑA¼ÑA¼ÑA¼ÑA¼ÑA¼ÑA¼ÑA¼ÑA¼ÑA¼ÑA¼ÑA¼ÑA¼ÑA¼ÑA¼ÑA¼ÑA¼ÑA¼ÑA¼ÑA¼ÑA¼ÑA¼ÑA¼ÑA¼ÑA¼ÑA¼ÑA¼ÑA¼ÑA¼ÑA¼ÑA¼ÑA¼ÑA¼ÑA¼ÑA¼ÑA¼ÑA¼ÑA¼ÑA¼ÑA¼ÑA¼ÑA¼ÑA¼ÑA¼ÑA¼ÑA¼ÑA¼ÑA¼ÑA¼ÑA¼ÑA¼ÑA¼ÑA¼ÑA¼ÑA¼ÑA¼ÑA¼ÑA¼ÑA¼ÑA¼ÑA¼ÑA¼ÑA¼ÑA¼ÑA¼ÑA¼ÑA¼ÑA¼ÑA¼ÑA¼ÑA¼ÑA¼ÑA¼ÑA¼ÑA¼ÑA¼ÑA¼ÑA¼ÑA¼ÑA¼ÑA¼ÑA¼ÑA¼ÑA¼ÑA¼ÑA¼ÑA¼ÑA¼ÑA¼ÑA¼ÑA¼ÑA¼ÑA¼ÑA¼ÑA¼ÑA¼ÑA¼ÑA¼ÑA¼ÑA¼ÑA¼ÑA¼ÑA¼ÑA¼ÑA¼ÑA¼ÑA¼ÑA¼ÑA¼ÑA¼ÑA¼ÑA¼ÑA¼ÑA¼ÑA¼ÑA¼ÑA¼ÑA¼ÑA¼ÑA¼ÑA¼ÑA¼ÑA¼ÑA¼ÑA¼ÑA¼ÑA¼ÑA¼ÑA¼ÑA¼ÑA¼ÑA¼ÑA¼ÑA¼ÑA¼ÑA¼ÑA¼ÑA¼ÑA¼ÑA¼ÑA¼ÑA¼ÑA¼ÑA¼ÑA¼ÑA¼ÑA¼ÑA¼ÑA¼ÑA¼ÑA¼ÑA¼ÑA¼ÑA¼ÑA¼ÑA¼ÑA¼ÑA¼ÑA¼ÑA¼ÑA¼ÑA¼ÑA¼ÑA¼ÑA¼ÑA¼ÑA¼ÑA¼ÑA¼ÑA¼ÑA¼ÑA¼ÑA¼ÑA¼ÑA¼ÑA¼ÑA¼ÑA¼ÑA¼ÑA¼ÑA¼ÑA¼ÑA¼ÑA¼ÑA¼ÑA¼ÑA¼ÑA¼ÑA¼ÑA¼ÑA¼ÑA¼ÑA¼ÑA¼ÑA¼ÑA¼ÑA¼ÑA¼ÑA¼ÑA¼ÑA¼ÑA¼ÑA¼ÑA¼ÑA¼ÑA¼ÑA¼ÑA¼ÑA¼ÑA¼ÑA¼ÑA¼ÑA¼ÑA¼ÑA¼ÑA¼ÑA¼ÑA¼ÑA¼ÑA¼ÑA¼ÑA¼ÑA¼ÑA¼ÑA¼ÑA¼ÑA¼ÑA¼ÑA¼ÑA¼ÑA¼ÑA¼ÑA¼ÑA¼ÑA¼ÑA¼ÑA¼ÑA¼ÑA¼ÑA¼ÑA¼ÑA¼ÑA¼ÑA¼ÑA¼ÑA¼ÑA¼ÑA¼ÑA¼ÑA¼ÑA¼ÑA¼ÑA¼ÑA¼ÑA¼ÑA¼ÑA¼ÑA¼ÑA¼ÑA¼ÑA¼ÑA¼ÑA¼ÑA¼ÑA¼ÑA¼ÑA¼ÑA¼ÑA¼ÑA¼ÑA¼ÑA¼ÑA¼ÑA¼ÑA¼ÑA¼ÑA¼ÑA¼ÑA¼ÑA¼ÑA¼ÑA¼ÑA¼ÑA¼ÑA¼ÑA¼ÑA¼ÑA¼ÑA¼ÑA¼ÑA¼ÑA¼ÑA¼ÑA¼ÑA¼ÑA¼ÑA¼ÑA¼ÑA¼ÑA¼ÑA¼ÑA¼ÑA¼ÑA¼ÑA¼ÑA¼ÑA¼ÑA¼ÑA¼ÑA¼ÑA¼ÑA¼ÑA¼ÑA¼ÑA¼ÑA¼ÑA¼ÑA¼ÑA¼ÑA¼ÑA¼ÑA¼ÑA¼ÑA¼ÑA¼ÑA¼ÑA¼ÑA¼ÑA¼ÑA¼ÑA¼ÑA¼ÑA¼ÑA¼ÑA¼ÑA¼ÑA¼ÑA¼ÑA¼ÑA¼ÑA¼ÑA¼ÑA¼ÑA¼ÑA¼ÑA¼ÑA¼ÑA¼ÑA¼ÑA¼ÑA¼ÑA¼ÑA¼ÑA¼ÑA¼ÑA¼ÑA¼ÑA¼ÑA¼ÑA¼ÑA¼ÑA¼ÑA¼ÑA¼ÑA¼ÑA¼ÑA¼ÑA¼ÑA¼ÑA¼ÑA¼ÑA¼ÑA¼ÑA¼ÑA¼ÑA¼ÑA¼ÑA¼ÑA¼ÑA¼ÑA¼ÑA¼ÑA¼ÑA¼ÑA¼ÑA¼ÑA¼ÑA¼ÑA¼ÑA¼ÑA¼ÑA¼ÑA¼ÑA¼ÑA¼ÑA¼ÑA¼ÑA¼ÑA¼ÑA¼ÑA¼ÑA¼ÑA¼ÑA¼ÑA¼ÑA¼ÑA¼ÑA¼ÑA¼ÑA¼ÑA¼ÑA¼ÑA¼ÑA¼ÑA¼ÑA¼ÑA¼ÑA¼ÑA¼ÑA¼ÑA¼ÑA¼ÑA¼ÑA¼ÑA¼ÑA¼ÑA¼ÑA¼ÑA¼ÑA¼ÑA¼ÑA¼ÑA¼ÑA¼ÑA¼ÑA¼ÑA¼ÑA¼ÑA¼ÑA¼ÑA¼ÑA¼ÑA¼ÑA¼ÑA¼ÑA¼ÑA¼ÑA¼ÑA¼ÑA¼ÑA¼ÑA¼ÑA¼ÑA¼ÑA¼ÑA¼ÑA¼ÑA¼ÑA¼ÑA¼ÑA¼ÑA¼ÑA¼ÑA¼ÑA¼ÑA¼ÑA¼ÑA¼ÑA¼ÑA¼ÑA¼ÑA¼ÑA¼ÑA¼ÑA¼ÑA¼ÑA¼ÑA¼ÑA¼ÑA¼ÑA¼ÑA¼ÑA¼ÑA¼ÑA¼ÑA¼ÑA¼ÑA¼ÑA¼ÑA¼ÑA¼ÑA¼ÑA¼ÑA¼ÑA¼ÑA¼ÑA¼ÑA¼ÑA¼ÑA¼ÑA¼ÑA¼ÑA¼ÑA¼ÑA¼ÑA¼ÑA¼ÑA¼ÑA¼ÑA¼ÑA¼ÑA¼ÑA¼ÑA¼ÑA¼ÑA¼ÑA¼ÑA¼ÑA¼ÑA¼ÑA¼ÑA¼ÑA¼ÑA¼ÑA¼ÑA¼ÑA¼ÑA¼ÑA¼ÑA¼ÑA¼ÑA¼ÑA¼ÑA¼ÑA¼ÑA¼ÑA¼ÑA¼ÑA¼ÑA¼ÑA¼ÑA¼ÑA¼ÑA¼ÑA¼ÑA¼ÑA¼ÑA¼ÑA¼ÑA¼ÑA¼ÑA¼ÑA¼ÑA¼ÑA¼ÑA¼ÑA¼ÑA¼ÑA¼ÑA¼ÑA¼ÑA¼ÑA¼ÑA¼ÑA¼ÑA¼ÑA¼ÑA¼ÑA¼ÑA¼ÑA¼ÑA¼ÑA¼ÑA¼ÑA¼ÑA¼ÑA¼ÑA¼ÑA¼ÑA¼ÑA¼ÑA¼ÑA¼ÑA¼ÑA¼ÑA¼ÑA¼ÑA¼ÑA¼ÑA¼ÑA¼ÑA¼ÑA¼ÑA¼ÑA¼ÑA¼ÑA¼ÑA¼ÑA¼ÑA¼ÑA¼ÑA¼ÑA¼ÑA¼ÑA¼ÑA¼ÑA¼ÑA¼ÑA¼ÑA¼ÑA¼ÑA¼ÑA¼ÑA¼ÑA¼ÑA¼ÑA¼ÑA¼ÑA¼ÑA¼ÑA¼ÑA¼ÑA¼ÑA¼ÑA¼ÑA¼ÑA¼ÑA¼ÑA¼ÑA¼ÑA¼ÑA¼ÑA¼ÑA¼ÑA¼ÑA¼ÑA¼ÑA¼ÑA¼ÑA¼ÑA¼ÑA¼ÑA¼ÑA¼ÑA¼ÑA¼ÑA¼ÑA¼ÑA¼ÑA¼ÑA¼ÑA¼ÑA¼ÑA¼ÑA¼ÑA¼ÑA¼ÑA¼ÑA¼ÑA¼ÑA¼ÑA¼ÑA¼ÑA¼ÑA¼ÑA¼ÑA¼ÑA¼ÑA¼ÑA¼ÑA¼ÑA¼ÑA¼ÑA¼ÑA¼ÑA¼ÑA¼ÑA¼ÑA¼ÑA¼ÑA¼ÑA¼ÑA¼ÑA¼ÑA¼ÑA¼ÑA¼ÑA¼ÑA¼ÑA¼ÑA¼ÑA¼ÑA¼ÑA¼ÑA¼ÑA¼ÑA¼ÑA¼ÑA¼ÑA¼ÑA¼ÑA¼ÑA¼ÑA¼ÑA¼ÑA¼ÑA¼ÑA¼ÑA¼ÑA¼ÑA¼ÑA¼ÑA¼ÑA¼ÑA¼ÑA¼ÑA¼ÑA¼ÑA¼ÑA¼ÑA¼ÑA¼ÑA¼ÑA¼ÑA¼ÑA¼ÑA¼ÑA¼ÑA¼ÑA¼ÑA¼ÑA¼ÑA¼ÑA¼ÑA¼ÑA¼ÑA¼ÑA¼ÑA¼ÑA¼ÑA¼ÑA¼ÑA¼ÑA¼ÑA¼ÑA¼ÑA¼ÑA¼ÑA¼ÑA¼ÑA¼ÑA¼ÑA¼ÑA¼ÑA¼ÑA¼ÑA¼ÑA¼ÑA¼ÑA¼ÑA¼ÑA¼ÑA¼ÑA¼ÑA¼ÑA¼ÑA¼ÑA¼ÑA¼ÑA¼ÑA¼ÑA¼ÑA¼ÑA¼ÑA¼ÑA¼ÑA¼ÑA¼ÑA¼ÑA¼ÑA¼ÑA¼ÑA¼ÑA¼ÑA¼ÑA¼ÑA¼ÑA¼ÑA¼ÑA¼ÑA¼ÑA¼ÑA¼ÑA¼ÑA¼ÑA¼ÑA¼ÑA¼ÑA¼ÑA¼ÑA¼ÑA¼ÑA¼ÑA¼ÑA¼ÑA¼ÑA¼ÑA¼ÑA¼ÑA¼ÑA¼ÑA¼ÑA¼ÑA¼ÑA¼ÑA¼ÑA¼ÑA¼ÑA¼ÑA¼ÑA¼ÑA¼ÑA¼ÑA¼ÑA¼ÑA¼ÑA¼ÑA¼ÑA¼ÑA¼ÑA¼ÑA¼ÑA¼ÑA¼ÑA¼ÑA¼ÑA¼ÑA¼ÑA¼ÑA¼ÑA¼ÑA¼ÑA¼ÑA¼ÑA¼ÑA¼ÑA¼ÑA¼ÑA¼ÑA¼ÑA¼ÑA¼ÑA¼ÑA¼ÑA¼ÑA¼ÑA¼ÑA¼ÑA¼ÑA¼ÑA¼ÑA¼ÑA¼ÑA¼ÑA¼ÑA¼ÑA¼ÑA¼ÑA¼ÑA¼ÑA¼ÑA¼ÑA¼ÑA¼ÑA¼ÑA¼ÑA¼ÑA¼ÑA¼ÑA¼ÑA¼ÑA¼ÑA¼ÑA¼ÑA¼ÑA¼ÑA¼ÑA¼ÑA¼ÑA¼ÑA¼ÑA¼ÑA¼ÑA¼ÑA¼ÑA¼ÑA¼ÑA¼ÑA¼ÑA¼ÑA¼ÑA¼ÑA¼ÑA¼ÑA¼ÑA¼ÑA¼ÑA¼ÑA¼ÑA¼ÑA¼ÑA¼ÑA¼ÑA¼ÑA¼ÑA¼ÑA¼ÑA¼ÑA¼ÑA¼ÑA¼ÑA¼ÑA¼ÑA¼ÑA¼ÑA¼ÑA¼ÑA¼ÑA¼ÑA¼ÑA¼ÑA¼ÑA¼ÑA¼ÑA¼ÑA¼ÑA¼ÑA¼ÑA¼ÑA¼ÑA¼ÑA¼ÑA¼ÑA¼ÑA¼ÑA¼ÑA¼ÑA¼ÑA¼ÑA¼ÑA¼ÑA¼ÑA¼ÑA¼ÑA¼ÑA¼ÑA¼ÑA¼ÑA¼ÑA¼ÑA¼ÑA¼ÑA¼ÑA¼ÑA¼ÑA¼ÑA¼ÑA¼ÑA¼ÑA¼ÑA¼ÑA¼ÑA¼ÑA¼ÑA¼ÑA¼ÑA¼ÑA¼ÑA¼ÑA¼ÑA¼ÑA¼ÑA¼ÑA¼ÑA¼ÑA¼ÑA¼ÑA¼ÑA¼ÑA¼ÑA¼ÑA¼ÑA¼ÑA¼ÑA¼ÑA¼ÑA¼ÑA¼ÑA¼ÑA¼ÑA¼ÑA¼ÑA¼ÑA¼ÑA¼ÑA¼ÑA¼ÑA¼ÑA¼ÑA¼ÑA¼ÑA¼ÑA¼ÑA¼ÑA¼ÑA¼ÑA¼ÑA¼ÑA¼ÑA¼ÑA¼ÑA¼ÑA¼ÑA¼ÑA¼ÑA¼ÑA¼ÑA¼ÑA¼ÑA¼ÑA¼ÑA¼ÑA¼ÑA¼ÑA¼ÑA¼ÑA¼ÑA¼ÑA¼ÑA¼ÑA¼ÑA¼ÑA¼ÑA¼ÑA¼ÑA¼ÑA¼ÑA¼ÑA¼ÑA¼ÑA¼ÑA¼ÑA¼ÑA¼ÑA¼ÑA¼ÑA¼ÑA¼ÑA¼ÑA¼ÑA¼ÑA¼ÑA¼ÑA¼ÑA¼ÑA¼ÑA¼ÑA¼ÑA¼ÑA¼ÑA¼ÑA¼ÑA¼ÑA¼ÑA¼ÑA¼ÑA¼ÑA¼ÑA¼ÑA¼ÑA¼ÑA¼ÑA¼ÑA¼ÑA¼ÑA¼ÑA¼ÑA¼ÑA¼ÑA¼ÑA¼ÑA¼ÑA¼ÑA¼ÑA¼ÑA¼ÑA¼ÑA¼ÑA¼ÑA¼ÑA¼ÑA¼ÑA¼ÑA¼ÑA¼ÑA¼ÑA¼ÑA¼ÑA¼ÑA¼ÑA¼ÑA¼ÑA¼ÑA¼ÑA¼ÑA¼ÑA¼ÑA¼ÑA¼ÑA¼ÑA¼ÑA¼ÑA¼ÑA¼ÑA¼ÑA¼ÑA¼ÑA¼ÑA¼ÑA¼ÑA¼ÑA¼ÑA¼ÑA¼ÑA¼ÑA¼ÑA¼ÑA¼ÑA¼ÑA¼ÑA¼ÑA¼ÑA¼ÑA¼ÑA¼ÑA¼ÑA¼ÑA¼ÑA¼ÑA¼ÑA¼ÑA¼ÑA¼ÑA¼ÑA¼ÑA¼ÑA¼ÑA¼ÑA¼ÑA¼ÑA¼ÑA¼ÑA¼ÑA¼ÑA¼ÑA¼ÑA¼ÑA¼ÑA¼ÑA¼ÑA¼ÑA¼ÑA¼ÑA¼ÑA¼ÑA¼ÑA¼ÑA¼ÑA¼ÑA¼ÑA¼ÑA¼ÑA¼ÑA¼ÑA¼ÑA¼ÑA¼ÑA¼ÑA¼ÑA¼ÑA¼ÑA¼ÑA¼ÑA¼ÑA¼ÑA¼ÑA¼ÑA¼ÑA¼ÑA¼ÑA¼ÑA¼ÑA¼ÑA¼ÑA¼ÑA¼ÑA¼ÑA¼ÑA¼ÑA¼ÑA¼ÑA¼ÑA¼ÑA¼ÑA¼ÑA¼ÑA¼ÑA¼ÑA¼ÑA¼ÑA¼ÑA¼ÑA¼ÑA¼ÑA¼ÑA¼ÑA¼ÑA¼ÑA¼ÑA¼ÑA¼ÑA¼ÑA¼ÑA¼ÑA¼ÑA¼ÑA¼ÑA¼ÑA¼ÑA¼ÑA¼ÑA¼ÑA¼ÑA¼ÑA¼ÑA¼ÑA¼ÑA¼ÑA¼ÑA¼ÑA¼ÑA¼ÑA¼ÑA¼ÑA¼ÑA¼ÑA¼ÑA¼ÑA¼ÑA¼ÑA¼ÑA¼ÑA¼ÑA¼ÑA¼ÑA¼ÑA¼ÑA¼ÑA¼ÑA¼ÑA¼ÑA¼ÑA¼ÑA¼ÑA¼ÑA¼ÑA¼ÑA¼ÑA¼ÑA¼ÑA¼ÑA¼ÑA¼ÑA¼ÑA¼ÑA¼ÑA¼ÑA¼ÑA¼ÑA¼ÑA¼ÑA¼ÑA¼ÑA¼ÑA¼ÑA¼ÑA¼ÑA¼ÑA¼ÑA¼ÑA¼ÑA¼ÑA¼ÑA¼ÑA¼ÑA¼ÑA¼ÑA¼ÑA¼ÑA¼ÑA¼ÑA¼ÑA¼ÑA¼ÑA¼ÑA¼ÑA¼ÑA¼ÑA¼ÑA¼ÑA¼ÑA¼ÑA¼ÑA¼ÑA¼ÑA¼ÑA¼ÑA¼ÑA¼ÑA¼ÑA¼ÑA¼ÑA¼ÑA¼ÑA¼ÑA¼ÑA¼ÑA¼ÑA¼ÑA¼ÑA¼ÑA¼ÑA¼ÑA¼ÑA¼ÑA¼ÑA¼ÑA¼ÑA¼ÑA¼ÑA¼ÑA¼ÑA¼ÑA¼ÑA¼ÑA¼ÑA¼ÑA¼ÑA¼ÑA¼ÑA¼ÑA¼ÑA¼ÑA¼ÑA¼ÑA¼ÑA¼ÑA¼ÑA¼ÑA¼ÑA¼ÑA¼ÑA¼ÑA¼ÑA¼ÑA¼ÑA¼ÑA¼ÑA¼ÑA¼ÑA¼ÑA¼ÑA¼ÑA¼ÑA¼ÑA¼ÑA¼ÑA¼ÑA¼ÑA¼ÑA¼ÑA¼ÑA¼ÑA¼ÑA¼ÑA¼ÑA¼ÑA¼ÑA¼ÑA¼ÑA¼ÑA¼ÑA¼ÑA¼ÑA¼ÑA¼ÑA¼ÑA¼ÑA¼ÑA¼ÑA¼ÑA¼ÑA¼ÑA¼ÑA¼ÑA¼ÑA¼ÑA¼ÑA¼ÑA¼ÑA¼ÑA¼ÑA¼ÑA¼ÑA¼ÑA¼ÑA¼ÑA¼ÑA¼ÑA¼ÑA¼ÑA¼ÑA¼ÑA¼ÑA¼ÑA¼ÑA¼ÑA¼ÑA¼ÑA¼ÑA¼ÑA¼ÑA¼ÑA¼ÑA¼ÑA¼ÑA¼ÑA¼ÑA¼ÑA¼ÑA¼ÑA¼ÑA¼ÑA¼ÑA¼ÑA¼ÑA¼ÑA¼ÑA¼ÑA¼ÑA¼ÑA¼ÑA¼ÑA¼ÑA¼ÑA¼ÑA¼ÑA¼ÑA¼ÑA¼ÑA¼ÑA¼ÑA¼ÑA¼ÑA¼ÑA¼ÑA¼ÑA¼ÑA¼ÑA¼ÑA¼ÑA¼ÑA¼ÑA¼ÑA¼ÑA¼ÑA¼ÑA¼ÑA¼ÑA¼ÑA¼ÑA¼ÑA¼ÑA¼ÑA¼ÑA¼ÑA¼ÑA¼ÑA¼ÑA¼ÑA¼ÑA¼ÑA¼ÑA¼ÑA¼ÑA¼ÑA¼ÑA¼ÑA¼ÑA¼ÑA¼ÑA¼ÑA¼ÑA¼ÑA¼ÑA¼ÑA¼ÑA¼ÑA¼ÑA¼ÑA¼ÑA¼ÑA¼ÑA¼ÑA¼ÑA¼ÑA¼ÑA¼ÑA¼ÑA¼ÑA¼ÑA¼ÑA¼ÑA¼ÑA¼ÑA¼ÑA¼ÑA¼ÑA¼ÑA¼ÑA¼ÑA¼ÑA¼ÑA¼ÑA¼ÑA¼ÑA¼ÑA¼ÑA¼ÑA¼ÑA¼ÑA¼ÑA¼ÑA¼ÑA¼ÑA¼ÑA¼ÑA¼ÑA¼ÑA¼ÑA¼ÑA¼ÑA¼ÑA¼ÑA¼ÑA¼ÑA¼ÑA¼ÑA¼ÑA¼ÑA¼ÑA¼ÑA¼ÑA¼ÑA¼ÑA¼ÑA¼ÑA¼ÑA¼ÑA¼ÑA¼ÑA¼ÑA¼ÑA¼ÑA¼ÑA¼ÑA¼ÑA¼ÑA¼ÑA¼ÑA¼ÑA¼ÑA¼ÑA¼ÑA¼ÑA¼ÑA¼ÑA¼ÑA¼ÑA¼ÑA¼ÑA¼ÑA¼ÑA¼ÑA¼ÑA¼ÑA¼ÑA¼ÑA¼ÑA¼ÑA¼ÑA¼ÑA¼ÑA¼ÑA¼ÑA¼ÑA¼ÑA¼ÑA¼ÑA¼ÑA¼ÑA¼ÑA¼ÑA¼ÑA¼ÑA¼ÑA¼ÑA¼ÑA¼ÑA¼ÑA¼ÑA¼ÑA¼ÑA¼ÑA¼ÑA¼ÑA¼ÑA¼ÑA¼ÑA¼ÑA¼ÑA¼ÑA¼ÑA¼ÑA¼ÑA¼ÑA¼ÑA¼ÑA¼ÑA¼ÑA¼ÑA¼ÑA¼ÑA¼ÑA¼ÑA¼ÑA¼ÑA¼ÑA¼ÑA¼ÑA¼ÑA¼ÑA¼ÑA¼ÑA¼ÑA¼ÑA¼ÑA¼ÑA¼ÑA¼ÑA¼ÑA¼ÑA¼ÑA¼ÑA¼ÑA¼ÑA¼ÑA¼ÑA¼ÑA¼ÑA¼ÑA¼ÑA¼ÑA¼ÑA¼ÑA¼ÑA¼ÑA¼ÑA¼ÑA¼ÑA¼ÑA¼ÑA¼ÑA¼ÑA¼ÑA¼ÑA¼ÑA¼ÑA¼ÑA¼ÑA¼ÑA¼ÑA¼ÑA¼ÑA¼ÑA¼ÑA¼ÑA¼ÑA¼ÑA¼ÑA¼ÑA¼ÑA¼ÑA¼ÑA¼ÑA¼ÑA¼ÑA¼ÑA¼ÑA¼ÑA¼ÑA¼ÑA¼ÑA¼ÑA¼ÑA¼ÑA¼ÑA¼ÑA¼ÑA¼ÑA¼ÑA¼ÑA¼ÑA¼ÑA¼ÑA¼ÑA¼ÑA¼ÑA¼ÑA¼ÑA¼ÑA¼ÑA¼ÑA¼ÑA¼ÑA¼ÑA¼ÑA¼ÑA¼ÑA¼ÑA¼ÑA¼ÑA¼ÑA¼ÑA¼ÑA¼ÑA¼ÑA¼ÑA¼ÑA¼ÑA¼ÑA¼ÑA¼ÑA¼ÑA¼ÑA¼ÑA¼ÑA¼ÑA¼ÑA¼ÑA¼ÑA¼ÑA¼ÑA¼ÑA¼ÑA¼ÑA¼ÑA¼ÑA¼ÑA¼ÑA¼ÑA¼ÑA¼ÑA¼ÑA¼ÑA¼ÑA¼ÑA¼ÑA¼ÑA¼ÑA¼ÑA¼ÑA¼ÑA¼ÑA¼ÑA¼ÑA¼ÑA¼ÑA¼ÑA¼ÑA¼ÑA¼ÑA¼ÑA¼ÑA¼ÑA¼ÑA¼ÑA¼ÑA¼ÑA¼ÑA¼ÑA¼ÑA¼ÑA¼ÑA¼ÑA¼ÑA¼ÑA¼ÑA¼ÑA¼ÑA¼ÑA¼ÑA¼ÑA¼ÑA¼ÑA¼ÑA¼ÑA¼ÑA¼ÑA¼ÑA¼ÑA¼ÑA¼ÑA¼ÑA¼ÑA¼ÑA¼ÑA¼ÑA¼ÑA¼ÑA¼ÑA¼ÑA¼ÑA¼ÑA¼ÑA¼ÑA¼ÑA¼ÑA¼ÑA¼ÑA¼ÑA¼ÑA¼ÑA¼ÑA¼ÑA¼ÑA¼ÑA¼ÑA¼ÑA¼ÑA¼ÑA¼ÑA¼ÑA¼ÑA¼ÑA¼ÑA¼ÑA¼ÑA¼ÑA¼ÑA¼ÑA¼ÑA¼ÑA¼ÑA¼ÑA¼ÑA¼ÑA¼ÑA¼ÑA¼ÑA¼ÑA¼ÑA¼ÑA¼ÑA¼ÑA¼ÑA¼ÑA¼ÑA¼ÑA¼ÑA¼ÑA¼ÑA¼ÑA¼ÑA¼ÑA¼ÑA¼ÑA¼ÑA¼ÑA¼ÑA¼ÑA¼ÑA¼ÑA¼ÑA¼ÑA¼ÑA¼ÑA¼ÑA¼ÑA¼ÑA¼ÑA¼ÑA¼ÑA¼ÑA¼ÑA¼ÑA¼ÑA¼ÑA¼ÑA¼ÑA¼ÑA¼ÑA¼ÑA¼ÑA¼ÑA¼ÑA¼ÑA¼ÑA¼ÑA¼ÑA¼ÑA¼ÑA¼ÑA¼ÑA¼ÑA¼ÑA¼ÑA¼ÑA¼ÑA¼ÑA¼ÑA¼ÑA¼ÑA¼ÑA¼ÑA¼ÑA¼ÑA¼ÑA¼ÑA¼ÑA¼ÑA¼ÑA¼ÑA¼ÑA¼ÑA¼ÑA¼ÑA¼ÑA¼ÑA¼ÑA¼ÑA¼ÑA¼ÑA¼ÑA¼ÑA¼ÑA¼ÑA¼ÑA¼ÑA¼ÑA¼ÑA¼ÑA¼ÑA¼ÑA¼ÑA¼ÑA¼ÑA¼ÑA¼ÑA¼ÑA¼ÑA¼ÑA¼ÑA¼ÑA¼ÑA¼ÑA¼ÑA¼ÑA¼ÑA¼ÑA¼ÑA¼ÑA¼ÑA¼ÑA¼ÑA¼ÑA¼ÑA¼ÑA¼ÑA¼ÑA¼ÑA¼ÑA¼ÑA¼ÑA¼ÑA¼ÑA¼ÑA¼ÑA¼ÑA¼ÑA¼ÑA¼ÑA¼ÑA¼ÑA¼ÑA¼ÑA¼ÑA¼ÑA¼ÑA¼ÑA¼ÑA¼ÑA¼ÑA¼ÑA¼ÑA¼ÑA¼ÑA¼ÑA¼ÑA¼ÑA¼ÑA¼ÑA¼ÑA¼ÑA¼ÑA¼ÑA¼ÑA¼ÑA¼ÑA¼ÑA¼ÑA¼ÑA¼ÑA¼ÑA¼ÑA¼ÑA¼ÑA¼ÑA¼ÑA¼ÑA¼ÑA¼ÑA¼ÑA¼ÑA¼ÑA¼ÑA¼ÑA¼ÑA¼ÑA¼ÑA¼ÑA¼ÑA¼ÑA¼ÑA¼ÑA¼ÑA¼ÑA¼ÑA¼ÑA¼ÑA¼ÑA¼ÑA¼ÑA¼ÑA¼ÑA¼ÑA¼ÑA¼ÑA¼ÑA¼ÑA¼ÑA¼ÑA¼ÑA¼ÑA¼ÑA¼ÑA¼ÑA¼ÑA¼ÑA¼ÑA¼ÑA¼ÑA¼ÑA¼ÑA¼ÑA¼ÑA¼ÑA¼ÑA¼ÑA¼ÑA¼ÑA¼ÑA¼ÑA¼ÑA¼ÑA¼ÑA¼ÑA¼ÑA¼ÑA¼ÑA¼ÑA¼ÑA¼ÑA¼	¼¼>î¼:¼f¡¼¼Gý¼æ?¼ßÙ¼T¼´4¼R¼½Ô¼üÑ¼U¼p¼h¼	~¼¼
¼wS¼úü¼Ð¼Í¯¡¼¼Ts¼/¼ñª£¼NK¼<¼¢¨¤¼
ù¼`j¼¬Þ¼m~¼jU¼ ¼ä¼1&¼·¼3Ì¼Tr¼´¼pW¼4á¼)ì¼W¼N¼5E¼?¼H¼G0¼qf¼ãÀ¼Oz¼£?¼¼=È¼hÏ¼³g¼Wc¼Ø¼3¼Ó¼&¼È¼i¼[­¼HZ¼Ùý¼j¼õö¼Í ¼¼×ð¼9¼¾|¼tê¼ñ¼ºgp¼yl¼N¿¼u¼®ý¼¼¼TD¢¼D²¼¼¤kt¼ñ:¼+¼¼j½¼N¼©É¼Oi¼i#¼>L¼¸å¼t¼¼Þô¼[w¼å¥¼ââ¼¼¢,¼·m¼¶¶¼<¼0F¼ËE¼~2¼ü¼¼M:¼Û¼úË¼'ù¼ë1¼Ô,|¼:¼»¼ÌU¼¡3¼#5¼¼H¼u§¼¹}¼rþ¼2-¼S¤¼y¼öÃ¼F¼k¼~¼
¼Í¡¼	S¼H.¼Å¼S~¼2±¼v£¼¯P¼ñÜ¼vq¼Ã¼I¼c*¼!!¼"¼Â¼kG¼^ì¼ò\¼3Ç¼Ú*¼Æ<¼Ô¼b^¼¼@¡¼ý¼|¦©¼Tò¢¼`°ª¼æý¼¹¼ü¡p¼¼°!¼
ê¼_4¼n¼#D®¼w¼¨æ¼½N¼ì[¼ªù¼"r¼ìÄ¼Pl¼â¼×¼ÅX¼ZÆ¼>P¼êgµ¼i ¼ò·¼ãN¼ÇB¼>Ü¼³x¼r}¼¼ZR¼Õ{¼Þ¼Ç¼#¾¼e¼*³¼ð×¼{Õ¼tV¼ñþ¼~¼C¼:z¼d¼]©¼õº¼×¼;-¼]÷¼7>¼Úou¼Qëv¼<¼üd¼ã¼>¼¼¼Ní¼·¼7'¼è¼;¼Y¼µÂ¼¾E¼oï¼£¼uE¼fË¼¹þ¼²¼j¿¼¼a¼õû¼¦¼Â¿¼X¥¼jÎ ¼|è ¼/¼ú}¼ì=¼¬¼Ï¼KÃ¼?¼?Õ¼¬c¼Ôó¼£¼iY{¼q¥¼ª£¼Ãß¼´àq¼¼¶£¼¸ö¼B¼û~¼¬ã¼¨¹¼e­¼h¼¨¼è¼½¼eÁ¼õÔ¼=W¼½¼e¯|¼ôs¡¼Ëd¼(¼í¼um¼Ý¦i¼¢ ¼6Ù¼æ¼aß¼M¤¼õ&¼-Û¼t¼e:¼á¼ôa¼a¼Tä¼¼d¼`¼ßì¼^¼N¼¼|º¼>í¼8
¼D¼v¼
z¼:H¼ñ&¼·6¼*÷¼ý¤¼h¼±¼4Ð¼@¡¼/¼e}¼°¼æ¼ìÞ¼±¼ºn¼.$¼ß¼¡¼A£¼g]¼6_¼`ð¼Á5¼(`¡¼×+¼Y¼P¼Üõ¼Þð¼Ð7¥¼õå¼>¼÷É¼"Æ¼$Î¼ªn|¼óÜ¼¾0¢¼!!¼­3¼È¼&I¢¼pá¼Ü¼7ã¼h¼H¼o¼¼û8¼µ"¼ÿ-¼LJ¼¡¾¼¼|¼	¼ï}¼½it¼P~¼Ö¼Kq¼Á¼êÍ¼«}¼åN¼2¼¼ÝY¼2¼e¼wQ¼]¼Ø_¼÷¼ÇÜ¼üè¼p¼Tc¼8Ò¼MGt¼ë¨«¼D¼Fä¦¼$£¼Ã}¼êÒ¼Ø¼´í¼Ù¼¼¾¼æl¡¼Ë¼?(¼/ë¼|i¼¬¼Î=¼Ãr¼:ý¼n+¼Z÷¼¦Â¼J¼ÌL¼Ì¼ý¼¼ã.¼¶x¼©ë¼'×¼µb¼ß¼Ò[¼ç! ¼÷®¼õ¼KÑ¼÷¼OS¼G¼¸#¼6Í¼EW¼è¼Buw¼A¼E¼¼%+¼q¼¦x¼!¼ÒÂ¼a¼V¼µà¼D¼`7¼0S¼z¨¼<¶¼¼Þ²¬¼"ý¼¼e¼bª¼§¼R3¼û¯¼ýÇz¼mK¼é[¼;e¼B¼¦Ñ¼ë;¼¡¼Ã»¼`¼u¯¼µ{¼¯S¼¢¼5/¼M(¼² ¼b¼¢>Y¼¡z¼û¼lò ¼¼æù¼Ùu¼F»¼ ¼¶¼I¼}ó¼KG¼ÎÏ¼> ¼2¼Æ+¼qf¼5¼¼6Q¼F©¼K¯¼÷¼jV¼Þþ¼þ1¼E¼Z§¼²¼h¼ê¤¼¼Ìp¼¡¼l¼¤¼+¼R¢¼'¼¼3`¼äâ¼U ¼e®¼Oª¼V´¤¼mÚ¼k®¼é1¼7ë¼À²¼
¼O¼4¬¤¼¼»ý¼ä7|¼Þim¼3} ¼Ã\¼´¼¼#n¼¢0¼ü(¼Í¼àÂ¼W¼'¼.2¼k]¼yM¼G¬¼ø ¼¼/¼A¿¼ý¼Þx¼Íu¼q¨ª¼¼¼ÃU¼8¶ ¼®¦¼^ß¼äÃ¼|¼ÌS¼ÖÑ¼ïo¼zK¼ëk¼¨Þ¼Br¼ ¼X5g¼¼³±¼)¼:]¼¶G¤¼åv¼l¼it¼3t¼;¼Ì¼Îa¼É¼¥Ê¼'¼H7¦¼¡$¼y*¼p¼Y¼Á°¼¼M¼¼Õ¼Å»¼ßß¼:a¼;µ¼ÀÌ¼U2¼© ¼¼Ç<¼Í¼"¼)¼ö±¼6R¤¼öxª¼èK¼L£¼á¼Zt¼E#¼s¼Ta©¼LY¼Ò¬¼Ì¼,¼¹)¼q¼FØ¼ý5¼Å{¼\y¼xáo¼Òß¼Ø¼2¼=,¼/~¼y{¼Î¼y'¼¯¹¼ã¼KMu¼ú¼:
¢¼Çæ¼$W¼¼­(¼i¼§Ñ¼àº¼×£¼:u¼#y¼w¼OD¼b¼=¼VÎ©¼¥ñ¼Ãø¼R:¼8§¼äÉ¼¶
¼¤«¼À¼x¼xæ¼¼ÿi¼çÃ¼Û&¼±¼*¼VD¼¥¼ês|¼Ms¼¬¼é¼-%¼=Vv¼<Ô¼.¼~¼Å¼£ã¼¼E¼»¼N¼¼3¼&¼*ß¼U*¼­B°¼9¼ºæ¼ò¼%?¼:Q¼´È¼û¼<¼sr¼I¼x¼~÷¼p¼Ê¼0Æ¼-¢¼Z¼Ük¼ ¼"g¼(P¼æÞ¼@¼L~¼=¼ j¥¼Ã<¼ìÍ¼<¼1¼rW{¼¿ñ¼8i~¼+¼	¼vw¼9c¼ÉD{¼3å¼ÿ¼+¼Ñ¼W¼X£¼Ø¼éâ¼ÿd|¼û¼RÉa¼LÞ¼Is¼3¼Ìã¼&n¼0M¼(¼,©U¼¼[¡¼õ¼1¡¼{ô¼É{¼¨~£¼	¼e¼Ýn¼/ ¼s¼	±¼ Z¼3p¼Þ¼að¼Ó¡¼s¼E¼·¤c¼Lÿ¼õê¼Kb¼â¼$F¼[ä¼A¼n¼v}¼f¼V¼Ïh¼#¼Ã¼r¼x4¼¼ë¼¶ø¼ ¼¼J¦¼?¼Jm¼Îr¼d¼×¬¼+H¼½w¼³D¼0¼õ\¼"n¼¼
ÿ¼¼¼$,¡¼Ùç¼ß¼|¼³¼Ñ¼z¼lr¼A¼x¼Ù¼YI¼È¼Ü»¼Ô³¼'ù¼¹ï¼V¼er¼Sô¼å¼D¡¼hÊ¼Ï×¼8Ô¼'ÿ¼Ä&¼¼³¼¼¦#¼¼@H«¼nz¼HË¼ûr¼Øo¼Õ¼q.¼j¯¼
>¼Å¼b¼¼)¼/H¼#L¼õ¼÷ã¼*¦¼\P¼w¼i*¼j¼ó~¼¥¼ê­¼v¼ò¼¼@â¼Me¼Ø¶¼¼×B¬¼¼å¼¼ô¼å¼ñL¼ü¼5¼V|¼0¼æ¼Æ×¼ÁÝ¼Ã6¼h_«¼Þ;¼þf¼´~¼Ö¼
v¼=Î¼VF¼ia¼!z{¼Û0y¼Kà¼´å¼rÛ~¼5¼^b¼F¼¼{Æ¼u¼­µ¼òç¼Ã¼)z¼I¼FÎ¼¶3¼$¼«¼ç¼^6¤¼Ó¼X¼FÆ¼Â;¼¹¼&»¼ôK¼KL¼»¼MÄ¼!O¼ÿ¼Z3¼¼&-|¼¬¼¸¼ç.¼Ô³¼`Ü ¼5§¼»[¼£b¼:¼'¼a¼Þ<¼ä«¼<Y¼¤¼î¼M¼_¼2ñi¼G¼6¼i¼³¼ÊÁ§¼ª¼¬G¼´_¼!»¼0R¼PN¼)¿¼Ü¼Ú¢¼Yõ¼ç¼ô¼ËX«¼m5¼'S¼>¼[2¼¼¾3¼b-¼|¼O¼Õ¼îI¼âM¼|¼_ý¼ F¼S¼è¼k¼,¼äk¼a¼¶¼§¨¼¼èT¼nO¼Xï}¼RV¼õ'¼K¼[¼oE¼ç,|¼|Y ¼Ù ¼Ï¨¼¼S¼As¼Lð¼yX¼¾¼¼¥0¼áý¼d&¼Ì
¼sq®¼-÷¼ÐÃ¼E¼Ær¼ó¼t|¼m&¼zZ¼ó¼
Ì¡¼îj¥¼1Q¼ç­¼uê¼_Þ¼©¼ú¢¼¦7h¼æ¼?¬¬¼Ö:¼ê¼°¼¥¼¯Ø¼Ê¼9.¼2¼®B¼è¼X`h¼ìó¼ZÒ¼ý¡¼9¼~§¼ê¼.È¼ci¼r¦¼y¬¼9ô¼x¼;¼û*¼¼§÷¼{¼ò¼=5¼7¼¹-¼f.¼v¼üµ¼¥¼Ò¼ÇY¼Y>¼k¡¼ú·¼¼ÿÔ¼Ï½¼ÏÙ¼G/¼V¼m1¼oÌ¼z=v¼!G¼¸Ã¼+å¥¼+§¼^×¼Q¢¼¼?  ¼ô¼øÂ¼D¼Æ«¼íÐ}¼ù9m¼Ø¼Ñ¼h¨¼pÂ¼ð%¢¼\´¼ÿS¼Xª¼,û¼±N¼}¼ÒÒ¼5¼¥Ö¼û¯¼¼¼Å:¼ï©¼&T¼|¼y!¼ÛP¼ý¤¼*x¼?ò¼j¼N ¼³þ¼ác¼ÀH¥¼öf¼I¼öls¼4j¼ ¼5¨¼ð*¼s¼k ¼>ø¼+d¼÷	¼'¡¼,i¼ç¼¼Ô¼ã¼û®¼Ê¨¼¼7Ý¼Â(¼>¼Õ¼MÕx¼I¼û¼­¼·À¼áö¼õý¼:!¼:&¼:¼l¼¥8ª¼¼3Ð¼ÄT¼|ì¼fw¼X÷¼Âp¼¼PÈ¼¼ñò\¼g÷u¼0ê¼H¼y¼<¼Ù¹¼8Ý¼ãÒv¼É¢¼I¼Ìj¼}p¼Á¼Â·¼o¼8Ä¤¼¼ýz~¼é¼dä¼ö¼¬v¼óã¼[¼- ¼KC¼8w¼[»t¼8g¼õ|¼z?¼Àª¼³¼D ¼0{¼ª{¼â®¼J¼Ú¼ß¼¡Ä¼[¼Pá¼8¼çÖ¼#¼¨ý¼àØ¼¹d¼s¼!ê¼Ë¼Ôc¼Ìd¼ÄÒ¼Jf¼I¤¼Æõ¼Q×¼¡a¼`Æ¼s¼3r¼¢¼]{¼j¼èô¼æ]¼²¯¼$ê¼à¾~¼ôé¼W}¼¼r¼¼³½¼#I ¼¼ÅÝ¬¼$Ò¼åZ¼+º¼èÎ¼e¼'¼¯¼s6¼C¼6¼È¼W±¼dä¼í²¼R¼§Ò¼ùú¼Z0¼Q¶¼Ì¼7³¼¤¼¼×w¼/³¼¼Ýÿr¼÷'¼Ïs¼ã{¼¬~¼)z¼³»¼â}¼J¼*Äz¼©¼Óp¼.¼ù0¼uÐ¼sT¼v&¬¼L¼M¥¼ô¼R¼½Å¼9;¼°g¼ì´¼Äæ¼¶Ê¼á¼ÉÀ¼o¼ü¼Ó¼O}¼3¼H ¼_+¼}¼~º¼4v¼ÀÌ¼Íð¼j¼{¿¼[G¼;¼D­¼]{¼·§¼é¼Eï¼Vï¼ýû¼3y¼8K¼¸î¼_¼}é¼A¼¼ñ¼ñ§o¼Öz¼Aç¼ew¼:*¼à¼Q­¼ê¼9·¼>¼r¼b¼_É¼]Ð¼û=¼Û|¼íx¼ì»¼ÛÓp¼(Â¼¢¼¿¼ôÔ¼ßá¼uî¦¼a¦¼A¼¥Ü¼D½¼I¼&Á¼ô[¼=ð{¼Yë¼qr¼u¼¼Åx¼$S¼#¼rl¼¤7u¼¾r¼²l¼
¼P¼s3¼¤¨ ¼
¿¨¼£¼¯¼v¼§¼Âg¼+l¼C¼ñ¢¼ë)¼mË¼YÆs¼òi¼ ¼ù¼¼9¼Ç©t¼¼¸¼Â¼V¦¼Pe ¼BH¼2¢¼ª<¼§'¼¬¼«¼}¼¼Û8¼Sg§¼8î¼Ü¼ëÍ¼TÑ¼«T¼·%¼r¼«ð¼-¼Î´¼Ïb¼IF¤¼¼hÂ¼Wh¼óº¼9\¼á¼·®¼¦Å¼¤n¼Mk¼¾5¼K.¼¾Ø¼í¼WÂ¡¼Cg¼GÏt¼»Ý¼K!¼yÈ¼ò¼vc¼n¼rQ¼ÿn~¼Â¼Äæ¼í¼ÏÅ¼úù¼[´¼êï¼¿¼Ë¼O
¼²¼}¼Ë¼¸¼Äñ¼ú¼Ä{¼[Ï´¼©©¼q¼7é¼ÔF¼:s¼Äº¼´á¼ÊÌ¼/¼J¼f%¼©¼kÃ¼NÇ¼:¼Á~¼íü¼Ù3¼CÎ¼L¥|¼Ä¼·Ñ¼äâ¼°ó¼Þ¼Í¼ÄJ¼%¼H¼Q®¼û¼3¼UÇ¼Õ ¼ô¼ï¾¼jò|¼+¼­¼Wv¼°¼ôð¼V¼¶Ù¼"ò¼é$¼<¼Oz¼&¼A_¼+¼¬¼d¼(¼`¡¼ú¼6ñ¼Ó¼½å¢¼f¼Ý¼[ã¼Dþz¼U¼¼\¼ëµ¼(¼nC}¼ð¼ªà¼ð¼¶e¼r@¼Ãâ¼â;¼oÒ¼°Ù¼	m¼¼¼Ý ¼_¯¼L¡¼¼]¼Bw¼8ûp¼ñ¬¼<s¼ô=¼õ¼/©¼Kº¼¯Í¼¤t¼§g ¼Ô¼¼´¼0¸¼ë¼c¼¼h¼EA¼#-¼[ð¼ìk¼?`¼¥¼7ß¼Âð¼ 7¼Ç¼õä¼Ñ¼.p¼I¼à¼l5¼ ¼À¼cð¼¸1¼»i¼ú¼Íú¼UO¼ö¼<¼'¼Uî¼µi¼F±}¼¬2¼}¼È¼õÆ¼é¼Ü¼¼F`¼Ì¼PH¼éd¤¼²¼*¡¼ñj¼ÌA¼)²¼@¼|b¼3-¼
óv¼5x¼à£¼u´¼ÀC¼sÆ¼H½¼w3¬¼ª¼Y>¼Ï7¼Aó¼ç÷{¼J¼$¼½n ¼4L¼,¼4¼ëÐ¼YÙ¼X¼ ¢¼sAl¼|¼ë¼À¼Q¼©B¼Ìì¼%¼¿Y¼ôö¼¾¼Ù¶¼æ>m¼
¼¼Ð¼. ¼w,¼ðG¼6G¼°m¼kw¼?¤¼¼T~¼ð¼î}¼ÙÜ¼|} ¼Ä¼
¼Ê¯¼Ï"v¼Üh¼¢¼À¼*Ë¼>¼$?¼Oµ¼­¨¼²Õ¼+¼MG¼4÷¼vw¼¢¼qµ¼+E¼ÜÙ¼Æ«¼ñ¼¼¼Å¼Ý¼[Ï¼[q¼$¼¡Ò¼5¼Ò¼¼@¤¼$a¼Ó{¼È¼n$¼üÿ¼t6¼C¼Ñm~¼\0¼qÍ¼ª-¼¥8¼Vl¼å¼WÓ¼ q¼^c¼;,¼¼b¼&¼ï?¼fÊ¼ê?¼ý¼l¡¼¦¼s¼×!¼5¼3=¼Þ@¼ð¼y¼uÅ¼px¼ø¼!¼_R¼JÔ¼<)¼¾f¼?f¼q<¼7ª¼(Å¼/ý¼êì¼g;¼á-h¼ce¼"¼&¼4Ó¼¡¼!v¼ýo¼3¡u¼|{¼R¼
¼°¼ÝÔ¼b ¼1õ¦¼z¼OÐ¤¼Ý¼æT¼e'¼ú<y¼fV¼ÉÒ¼ ð¼þd¼ò¼½¼u"¼¼Ûw¼÷¼Ct¼®%¼Áj¼;¼¼RU¼:¼²÷¼1Á¼Ûb¼³ ¼	µ¼À¼×¼,W¼	Ml¼y:¼¹¼¼ÿ¼Àá¼K¼h¼>¼O%¼F¼xê§¼±¼4¼LÚ~¼¬ò¼L¼]l¼¢¼þ~¼;l¢¼¢V¼Å¼ä¡¼f¼QZ¼!¼É ¼üá¼¼y¢¼é¡­¼}W¼½E¼+5¼ð(¨¼O;¼©^¼t¼	>n¼ª¼ç;¼a*¼:¼¸ô¼
¡¼Z¼qø¼_¼Ïy¼A¼æ>¼Ëw¼Qõ¼t¢¼Ú;¼Í¼¬¼^¦¼Æê¼¡¼2M¼ê¹z¼n¼ 0¼Hø¼p²h¼úÓ¼¼¼5y¼Wx¼ÿ¼Þ¼?s¼öQ¼£"¼-¼Ä¤¼jf¼ð ¼¡1¼¼
Ñ}¼¼Þ¼Bh¼÷º£¼{¼¦È¼¤Ý¼Z¼s¼]g¼Á÷¼©³¼m¼³í¼ïO¼÷$¼Ús¼MÏ¼VP¼2c¼°È¼<¼hÇ¼9¼4äm¼WÝ¼Ó¼]* ¼%:¼9¼ÒÊ£¼@Ð¼"§¼¿$¼¬Ë¼Ù¼(·¼\¼U&¼# ¼ðÛ¼;¼Ùë¼û[¼q+¢¼Zù¼ ü¼ªH¤¼-Ø¼hC¼¼j4¼>íp¼»Í¼²¼6
¼]<¼Ù¼\Ô¼5{|¼n¼¼{ä¼¥¼/÷¼VÊ¼>g¼Nb¼Q¼i7¼â¸¼¤|¼;¼øT¼ê%¼Êz¼¿¯¼Ár¼2?¼âÏ¼¢¶¼¤¼ÍO¼/u¼b)¼Êì¼Ä¼)Ù¼P²¼Y¼P¼Äok¼V¼4|¼×¼¿Ws¼Ñp¼Ås¼L¼pm¼ÃÚ¼ycu¼?0}¼ÞE¼lã¼¢¼¼}¼[¸¼¼Ûá¼¼) ¼¶2¼â¼Àg¼¼º]¼}¼4¼,»¼æ¼A¼
¼S¼2F¼*g¤¼¼ç¼#¼ô¼+¼¢¼hs¼hI¼q-¼½¼m¼× ¼P¼`i¼´Ä¼¼Z¼^å¼¼C£¼Y¼¼G¥¼æÄ£¼´é¼«¼¼¼t¼2Ð¼¼É ¼½È¼ÆI¼4L¼¯¼QZ¡¼Bã¼IÐ¼PJ¼ät¼J{¼`ú¼2^¢¼Î9¼¥]¼w$¼¤}¼ñ>¼î}¦¼¥¼£:¼ü¼Ú¬¼Þï¼ç¼¼¬&¼Uu¼ZÁ¼Qp¼w¼Qr¼¶¼ ¼/¼ó¼1z¼m¼)¼kÀ¼Åf¼JÑ¡¼*¼´¼e¼÷H¼9Þ¼Î¼®¼ï¼ô¼P`¼Ó¼îã¼û¼p¼Cü¼
¼¼ó~¼-Ú¼¥¼Rk~¼FÄ¼yÃ¼¨¥¡¼\c¼v¼ïÿ¼:·¼¼£§¼^ê¼2¼î¨h¼Vþ­¼&·¼Þ{¼n¼jï¼5 ¼Nv¼×/¼yE¼Í¿¼ÞÞ¼Á¼V¼¼ó6©¼ìô¼.Ú¼ß¼¼-`¼Ùµ¼¦#¼Ü*¼2¦¢¼Ù<¼Öã¼ç¼ER¼ü´¼eÒz¼®å}¼8í¼NÓ¼e¼l¼Ò¼Øâ¼É/¼Oþ¼Ä¼ "¼eJ¼ Ø¼a¥l¼ú¤¼$¢¼AÇ¼Ó¼¾µ¼+D¼$V¼¼Î¼ñÓ¼Íÿ¼LÁ¥¼ò¼¸D¼Ó\¼i¼ùs¼~¼#¼ÊÁ¢¼m¼*×¼¡~¼^È~¼üb¼q¼e¼/âr¼!¼Ì:¼úò¥¼~l¼õÊ¼¼e¼M÷¼i¼õ¼AI¼ÙR£¼Þ9¼1Ã¼-Ð¼Ã¼À¹¼¨¼Ôá¼¼u¼ÁÞ¼ =¼¢¼¼Cÿ¼(¦¼AV¼F¼
Z¼¯¼,¼aµ«¼Ò(¼sn¼f¡¼wÍ¼¢¼¼&W¼IÅ¼ã¼Êù¼k
²¼úÂ¼[¼~­¼¼æ¼"¼µ¼´¼2½¼¼¾Py¼I'®¼;M¼F0x¼¼^¶¼Âç¼Ú¼Ï¼bn¼óâ¼
¼Èö¼¯Ç¼Ä¼K@¼[©¼I#¼ÐN¼ô.¼ÈC¼	O¼>*¼\d¼^é¼4[¼/¼ßq¼Î÷¼A¼{¼óÚt¼ï'¼Á]¼l·¼ãz¼/¼Õe¼y8¼³í¼T¼Äû¼_ü¼G¸¼.Þ¼¼VV¼"¼ÈY¼bÛz¼S°¼§£¼Ñ¢¼ê¼¶¼¡&¼FÂ¼Íe¼8¼UÊ¼!¼Ò¼Ï.¼%Ü¼<Â¼¨ú¼dÇ¼> ¼)Ð¼^7¼Í;¼yM¼.V¼x¼±¼!¼e¼Oy¼0¨¼y4¼3ã¼ê¤¼íå¼5n¼=ä|¼)¼[n¼f¼Ñ¼ãp¼Ø.¼¼ ¼T¼Z«¼U¼_s¼Óe¡¼M©¼¸¼B¼±n¼ø¼_n¼TÓ¼Îî¼L¼¸ð{¼h¼Ö¼Íj¼IT¼Zv¼ìÀ¼/f¼}¼î¼ ¼û°¼ßS|¼G{¼Fó¼ÐN¼¹Ê¼ÿ¯¼blt¼3¼¼Q¼u«¼Eö¼{¼¼¬'¼2Ä¼º¼5¼¼æÕ¼¼
ð¼nÝ¼he¼C¼8µ¼½ó¼wv¼#¬¼òÀ¼YÝ¼<Û¼u½¼£¹¼¤s¼ìû¼ãÅv¼ßÚ¡¼²
¼)h¼X¼¥c¼e¼6¼»-¼RÉ¼ý¼øø¼#y¼ÿÎ¼1¼¤¼1Ö¼ç¼ ¡¼Íb¼ÇÊ§¼5.¼Np¼²¼ÀA¼%G¼·¼²L}¼Ôb¼ã¼³¼# ~¼/¼§¼FF¼}¼åÐ¼h]y¼!¿t¼²¼ø¼/¼d¼Ð¼Bº¼¸ù¢¼2¼å	¼{¼¼ë¨¼ó2¼ë¼É¼,¨¼~I¼ü¼ë½¼?¼êý¼c8w¼w¼W¼CÚ¼dó¼a®¼¼Þz¼2Ã¡¼¤¼ë ¼
û¼Aé¼M
¼â¼qñ¼©È¼ ¼R/¼mÄ¼¤é¼Êk¼¸÷¼èÉ¼¼Åm¼ØÑ¼<¡¼SÑ¼áò¼ü¼>^¼uÚ¼É¼´¼ö£w¼*Ö¼ý¼/Ô¼¼æ9¼íõ¼Yâ¼º¼~Ý¼¼\Ô¼þ¼¼=¼i¼åÖ¼¼Ûu¼ë­ ¼^¼/¼ª¼ì°¼Vç¼VD¼Pµ¼Ê ¼U0¼«¼ß¦¼e¼¸¬¼	ì¼üa¼Ñ	¼zm¼ÛÏ¼i¼Ôø¼«
¼A¼o¼Ù¼Ï¼'.¼t¼0¼÷¼ú¼Ìl¼¢@¼¾¼mM¼x¼tM¼
¼>©¼ïQ¥¼¼Fö£¼ô¼\Ý¼_`¼®C¼"¼`¯¼¨?¼ª¼¼²D¼Åº¼.²¼¼¼è¼Úêr¼ T¼óç¼	×¼Ü¼

¼©X¼]¼Ýã¼Êæg¼T¼/¼D²¼,}c¼oz¼,@¼/¼ì¼ø'¼øç¼j¹¼zð¼÷¡¼ÎË¡¼rR¼Rª¼© ¼¾¼¨¼OÖ{¼ÖÄ¼þô¼ìl¼úL¼\Y¼;k¼
þ¼Ù$¼°¼x~¼E¼t\¼+ê¼ùÛ¼"5¼wæ¼í¼7­c¼¦q¼¯w¼kæ~¼lMu¼öé¼hT£¼w¼ø¼Õ?¼ö¼,¦¼$Æk¼
ö¼¡S¼ÎU¼^Ä¼V¼Å¼¼:¼ª_¼,£¼zy¼­:¼¯¡¼É%¼¥¼Kl¢¼¼* ¼¼ìï¼¼z´¼	¶¼¼ëh¼ýv¤¼Ç¼¼Ü¼£[¼Éé¼ùâ¼$R¼ø¼jr¼CÑz¼Ä¶¼P~¼£¼:$g¼÷f¼î¼kD¼¼Ã¼µ¼´t¼ôQ¼~¼¾Èk¼Ð)¼¼é¼¼µK¼÷«¼Â¼¼Ëc¼ñªt¼>¼Öu¼åì¼-ì¼,¼j¼M9¼ìg¼Jä¼U1¼o¼Ä0¼Æùu¼áõ¼¢¼m¼ÿG¼gÝ¼
¼Ú¼ë¼¦¼Çö¼À¼Þq¼.¼ó¼bo¼·¢¡¼(¦¼À
¼æ¼$,¼H¼Q3¼Ìc¼ÜÚ¼¼Äi¼°h¼Ç¼Ù¼¼'¼-õ¼Mq¼UÏ¼Ì¼ØÍ¼Rt¼Dê¼O¼×ç¼Ï¼Ù8¼4¶¼sÂ|¼Äx¼ãX¼(¼ª¼¹«¼â¼°Z¼%¼Áð¼0¼å+¼ÉH¼¶¼7k¼Ïï¼p¨w¼Z¼°¼ï ¼éª¼¸=¼UÕu¼Û¼ÄÐ¼å¼Ì¡¼ºh¼x¼Æ$¼Üz¼F¼p¼«¼Ó#¼A-¼ó¼¼$¼5¼:»¼O^o¼¥6x¼Uë¼À¼Æ ¼E¼q¼]°¼85¼S¼Æì¼¼n°¼1x¢¼i´¼¼¼j¼H¼¬r¼H¼=¼7¼A¼­¼p%x¼ù¼«¼e¼ÃNs¼@¼¤*¼üü¥¼ô´¼¼=©¼Ës¼£Tr¼uÔ¼E¼½p¼»}¼+¿¼ßP¼j±¼¼-ý¼xz¼õ ¼ìL¼/æ¼}¼=¼«
 ¼c¼­ ¼¿×¼¼X¼5E¼)¼ªf¼Pl¼Â¼O¼æ¼v¼>#¼c!¼-¼4¼¾ä¼Ma¼4¼Ú¼!]¼cx¢¼Ø´¼û¼î¼b[¼ås¼¶¯¼ÄZ¼ÓÊ¼¼áÝ¼h#x¼Ðpl¼ü.¢¼È³¼=¼ûá¼¨¼ßÈ¼?¼+I¼æ¼ÿê¼	¼3¼N¼éû¼Ç¼§¼ø¼#¼Q	¼¢Ì¼è¼a¼á¼¡¼m²¼ô÷¼3¼ãõ¼8½¼}¼ÿ¯}¼	H¼´m¼×Þ¼Õò_¼o_¼lì¼ñÃ¼Û(¼þ~¼A¼§¼¸|¼î°¼}¼04£¼àØ©¼-Ö¼Ïp©¼gº¼!¼õ¸­¼MX¼¨¼Å¡¼vð¼Þ¼É¯¼c¼¯Þ­¼Å¼gI¼îH¼ë¯z¼ÐÌ¼/$¼Ç¼s¼±¼bÝ ¼_¢¼GÄ²¼×¼±¼]¼+¹¼y¼÷Þ¼
¼S¼P)¼µ¤v¼ô¼áJ¼«¼5¼6öy¼ªb¼.G{¼öÀ¼(Ë®¼§¼¼¼Ýy¼È¼¼H¿¼Ö¼	¼¿6¼k¼S¼9z¼9¥¼#¼¸¼	>¼T¼å¼º°¼WN¼b¼óå¼¸ ¤¼ç¼óP¼s¼l¼¾¡¼ÎÁ¼+d¼±q¼T¼8}¼ÿ¼i{¼]l¤¼:û¼j|¼¼F]¼q·{¼¸¼X`¼4 ¼¼}¾¼p¼©L¼ûè¼G*¼|¼µ¶¼J!¼í]¼º]¼BØ¼Óû¼â;~¼J¯¼
q¼Øs¼<¼èÉ¼¯¼ºJ¼Þò¼YÓ¼¼3aª¼·u¼Ax¼Ôî¼ÞË¼tï¼M¼+z¼]¼9å¼Õæ¼³ª¼¯Ð¼¸¥¼´]¼Îf¼¼¼ÀR¼ëÛ¼#¼Ñ¼EÙ¼Ã¼@
¼Û$¼U ¼&u¥¼c9¼=~¼¼>¼ær¼R¼¼7;¼t¼)|¼øV¼¼·h¼ã[¼_M¼qY¼/¼¿¼¼¬O¼«¼9,¼K
ª¼ÕF~¼7¡¼¬¬¼Ö¼¾u¼B±¼¯¼çP¼W¼Ô¼ÊÄ¼P´¼¨N¼5J¼Ý.¼«¯¼ùÝ¨¼ê£¼c"¼¬¼cb¼Ó¼º¼°@¼¢Ê¼/¼ ¼T¼»S¼ïf¼V¡¼¡Y¼»}~¼>¼lÉ¼,¼z÷{¼5¼ä«¼L¼Nï¼@\¼>ì¤¼êø¼?à¼b¼jG¼ê¼Þ¼^s¼é«¼µ¼â1¼ñ	¼­å¼	ë¼ßî¼ao¼Ã¼²¼=z¼v]¼:s¼u7¼*æ¥¼ãÆ¼¤ò¼s+¼8Ó¼¼ã{¼M9¼k¼Ò¼7d¼|¼ù¼Ø¼rù¼s¼;´¼x¥¼wÑ¼M÷¼"õ¼ßX¼VN¼ú¼©\¼iÍ¼÷¼R¼Ñ¼ü8¼×D¼£t¼<K£¼dJ¼³¼jÞ¼.¼çI¼{Ä¼¼¼¼L¼å	¼¬k¼¼Ý¼m]¼w¼)¾¼Þ9}¼tË¼ùç¼þÏ¼³Ä¼n^¼R ¼'z~¼T¼K¼Èt¼µø¼µô¼;«¼6z¼·¼ìH¼¼î¼ë¨¤¼ç¼¼®¼Gñ¥¼
§¼ÜO¼ç?¼Í¢¼t_¼³£¼Ó¼ú¼g¼,2¼ÝO|¼©¼ß¼¼\¼ð¼Ê\o¼§¼Îî¼«r¼é¼m¼üè¼¡¼*¼I|¼ªC¼j¼Ö¼Õ¢¼Èt¼×¼¼HÌ¼Ö¼ÿ¼¹D¼(¼Í»¼øg¼*î¼åx¼Í¼óÒ}¼Ë¿x¼7+¼rÃ¼Ç¼«¼ Z¼ö¤ ¼j¸¼Ìª¼,¼^ë¼Þ¼_¼2¦¼6¼#O¼÷ª¼è¼-U~¼9½m¼4ÿ¼LÍ¼éõ¼ó~¼ì]¼I¾¼ãÇ¼î,¼×:¼Í¼¼¨
 ¼±H¼ÀÄ¼ø:¼9t¼àô¼Dé¼n¼mó¼ðÈ¼¼³p¼¼2¼Æ«¼©¼@k¼X¼äþ¼ Â¼¼.­¼ú±¼¸Ñ¼£z¼º8¼­¼ez¼¤¼0Î¼GÅ¼¼ð¼há¼±ð¼%I¼$¼<G¼a4¼àÑ¼Å`y¼Fä¥¼H¦¼ú¼øÊ¼(Q¼Y¿¼ã>¼cÖ¼Îë¼@¼Ä¡¼3ù¼´¼ñò¼Æ¼¡Ð¼­¢¼$G¼©<¼@s¼¿~¼ÚÞ¼î6¼¿¼tu¼¨0¼>m¼³S¼ä^¼§s¼ÿ£¼ëã¼8\¼ã¼(¼ÉÁ¼EÌ¼¿²¼ª¾¼1¼)¼ÒÍ¼
¼¯¼aï¢¼Ys¼î*¼{V¥¼öÿ¼:$¼ÌÜ¼ÔÜ¼Iì¼üØ¼ý¼^¼[¼(Ä¼*k¼Ãz¼©¼h¼Á¼hð¼«Ü¼!Ç¼ÉÐ¼{Ù¼Ôq¼³j§¼«G¼¡¼¨1y¼ke¼¼uN¼Wn¼M¼´3¼²Õ¼^V{¼à¼Ò¼g¼óÐ¼-E¼-§¼£Óf¼uÕ¼Ø¼Î¬~¼º¼íÐ¼¼Ï:¼¿R¼HÄ¼ÿ©}¼>f¼Póc¼.þ¼å¼B¼ð¼$ý¼9V¼ 2¼¼·ç¼ÎÏ¼Ô¼q¼dÎ¼~¼	¼!/¼X¼0ö¼ßS¼¶w¼ÞM¼}¼Í¼½~¼F`¡¼ï|¼N¼YÝ¼²®¼ßz¼½ý¼,¼%Ø¼üß¼Z&¼ãn¼]¼c±ª¼Æ´¼²¼Þá¼o¼&¼ý¯_¼·>¼D>¼]¼¾1¼A´¼&¼ê¼.»X¼5P¼§H¼z¼DR¼ái¼ê×¼]ú¼Y¼þó¼éY¼¼}É¼g¼-j¼·»¼¼iò¼ÊÄ¼ëb¼t{¼"I¼¥<¼
Ú¼4S¼a¼ªä¼Ø¼¢É¼W¼M¼Ø ¼¼9ó¼¼ _¼yQ¼?y¼Ó~¼$9¼Í8¼\§¼Ü¼·¿¼8íw¼ø¼ìË¼¬ã¼u¼?Ë¼N¼|n¼Ð¶°¼Ã¼k@¼ÃÃ¼Éç¼4Á¼6¼ð{¼¸Ê¼S,¼ ¼#¼æ
 ¼Ã®¼F¾¼~Ù¼b¼ã§¼ê<¼Gê¼ê¼·g¼¼æ7¼ÛÉ¼CÙ¼~º¼h¼N¼
_}¼á	|¼Eh¼ÿd¼È~¼©¼DO¼^x¼á¼d¼ÔCx¼j{¼:è¼¶=e¼¼h¼vã¼zFx¼8Í¼è¼\£¼:¼»Õ¼kô¼¥¢£¼Óq¼<¼DF^¼A¼±à¼¥¼6¼¼E¹¼YNe¼Dl¼ç}¼#'¼cý¼J¼"¼¥¼Ç­¼Ô¼tt¼\Qr¼Q¼|ó¼5½¼&[¼Ê|¼¼3y¼°Ð¼C®¼7¼7W¼Ûz¼(?¼/j¼u¼uÉ¼ä¼ÎÛ¼S¼¼¿»¼/K¼Ím¼0ì¼[¼®í¼Oú¼Þ¼rô¼X¼kK¼Í¼¤¼ç¨¼!Q¼%¼]-¼Þ¼ýæ¼õÖ¼,¼%¼¼¡¼X¼¼¼[L¼h¼¡¼µ¼¼
	¼ë¼2¦¼C¼Û¼Dz{¼ÍÕ¼[S¼P©¼hN¼µ¼8¼·y¼(F¼·¼<_¼¼þ)¼î2¼él¼v¬¼º¦¼a¼ÅC¼G±¼ûß¨¼¯Ö¼k½¼ég¼CÖ¼lª¼¼Ú¼ô¸¼Åí¼ (¼ÜÑ¼¼b:¼=À¼¼8¼º<¼º3¼C©¼|H¼üô¼×¼éÑ¼4â¼¨¼ü¼¼|¼dW¼¼mU¼l¼9¼­­¼T¼:¼M¼qø¼8¼«¼
>¼FÊ¼Ô²¼î:¼bZ¼mÖ¼z¼­¼Eù¼a¿¼ýX¼Yä¼SL¼fÞ¼R ¼ü@¼Á´¼®Ô¼ùÄ¼j¼n¼1ä¼þ½¼ô6¼ÞP¼B¼*,¼å¼+Z¼S¼õà¼Ç¼6¼>*¼¼|¼ùw¼´Ò¼¨z¼±¼"t¼Èl¼¼~À¼38h¼gþy¼t>¼H ¼þ¼uy¼Û¼.ø¼Ý¼ÿ¼¤!¼87¼Öd§¼}¼
¼$¼ô¯¼N¼¿¼½è¨¼@"¼¹±¼B¼'1¼Û¾¼VÂ¼F¼X>¼õH¼ç¸¼¡Ëx¼Èn¼¼¼Eà¼ ¼ìý¼B$¼«¼rX¼«Y¼¥|¼nÙ¼-ì¼J¼ÜÚ¼·¼öe¼ä¼Ó¼F¼oT¼Áñ¼>¼[¼ã¼Ëó¼áX ¼{Ó¼óZ¼Îw¼;¼ïç¼â§¼(*¼7F®¼2¼B,d¼¼ñ¨¼mh¼V¼XZ¼`é¼ÍC¼ì!¼Ï¼~'¼.s¼²¼¤1¼µ¼=®¼q¼à­¼£ ¼º¼©¼Æ¸¼<¼ÓJ¼C¼hÕ¼b_¡¼v¼ãF¼(6¼Ò¼ni¼~i£¼öa ¼¼¼|­¼¨¼¼æ§z¼øn¼£©¼ì|¼ý¼Ú@¼jõ¼ÑW¼ìÙ~¼Ï¼±¢¼¼¼h`¼-
¼ [¼ú¼)l¼ ê¼ ¼R«¼
ï¼¼}¼ÆG¼w¼ ¼bM¼hB¼¾(¼ðÆ¼([¼Ã¼³æ¼G¼hï¼;¼ô¼ð¼nÎ¼Ê¼T0¼ÉË¼vó¼sA¼óx¼å¼È¼oo¼¨Ç¼0f¼t¼ÿ¼«m¼$¼g¼À¼Á$¼$¼¼Î¼ÎÐ¼å5¼+]¼(R¼¢ã¼µ¼w÷¼×±¼M¼êq¼~¬¼ß9¼QÚ¼U{¼?_¼i×¼¸ï¼"¼Û¾¼ÊÊ¼õP¼¶(¼ùâ¼Ñ¼
¼SÝ¼ò¼õJR¼+²¼þ¼"­¼ù8¼3¼"W¼K¼õ`¼¼Â¼~­{¼âÜ¼¡ïv¼q¼ø¼=D¼}I¼9¼÷Ö¼c¼£¼j¼¬²¼T¼'&s¼2i¼Ëx¼ ¼õ¼ö¼9Ç¼¹¼{\¼2m¼ûÃ¼)Î¼ÑÅ¼C¼}¼I¼bF¼Pb¼Ä ¼{¼c¼a¶¼MÜ¼ ¼Õ«¼ª¼·t¼¼þË¼Äg¼§u¼H¼)æ¼ª¼AB¼
T¼ªà¼ `¼ÃÅw¼ÿ"¼³>¼Ï¼Â¼¡¼û<¼:H¼#Ý¼n¼1¼<È¼)D¼Û¼êC¼²ã¼@¼a¼
^¼ªÌ¼¹¼]¼Dr¼4¼0¼%Ô¼Üj¼}¼Y¼Ëw¼
·¼Ê·¼,ï¼¼Z ¼(r¼êÍ¼ú[¼>¼àn¼@ö ¼Ò¼Q¼E{ ¼Eç­¼Ä¼C;£¼"¼ªD¼>,¼¼
ë¼r­¼c	¼a6¼3@¼×úw¼D¼çë¼çí¼TÐw¼TT}¼lÞ¼ó¼\¼E¼Väx¼Äd¼¼ÉQ¼ûH¼¼kz¼ÂË¼Õ¼÷M¼YÀ¼óæ¼»c¥¼¼#¼PÚ¼(ê¼Î¼gK¼Ôl¼5ÿq¼6°¼}U¼Ê¼âj¼]É¼[¼4Ø¢¼ìÚ¼w=¼
¼ºT}¼½0¼±¼U|¼¦*¼»Ñ¼A¼¼¼óì¼²¼¸ï¼dÞ¼Á¼$ê¼¹è¼-¼òC¼2:©¼õ±¼±z¼Æ7u¼ì¼Ý¼;§¼Mx¼é¼°Z¼}¼¼ø¼&¼»¼#¼Ñ¼Íî¼µ¼@¼P¼ÜK¼ë'¼D»¼Ó~¼Æ¼.f¼ì¤¼
È¼ô¼jv¼½T~¼×¼,y¼¨¨¼©¼¿É¼¹¼ºÊ¼·n¼nc¼1Ct¼4¼Gn¼n¼ s¼âÀ¢¼(÷¼T­¼¾~¼kÆ¼ß/¼"æ¼¸¼^¼õb¼8n¼»§b¼Ly¼.¼Sd¼ðQ¼¯Î¼¸&¼©¡¼¼BÑ¼(¼¨@¼¼ï¶¼Å¼u¼¼¼Ç¢¼©¨¼¥d¼¸G¼¼kù¼ø¼éÜ¼ 2¼r¯¼´}¼ø+ ¼ï¼Ð!¼á¼wØ¼ú;¼an¼ç¼)nu¼!X¼$¼¿ü¼'¼Jy¼Ã¼Ñz¼Iú¼²¼Öb¡¼Æ¼»¼~º¼Gw¼<¼d7¼ï¼tó¼@¼Å{¼}¼¼°8¼kh¼¼Þé¤¼	Ú¼b¼tÛ¼@}w¼¼ø¼®¼Ð2¼	×¼4¼Î¼âÚ¼k×¼¨Î¼QÄ¼QH¼Ø¼ä£¼ïE¼`¼Âµ¼|¼ß°w¼Ó¼½¼b¼ò!¼ð¼S¥¼Ä{¼ÆÜ¼×°¼¹:¼v¼S¼
¼1Ë¼|Í¼#¼Z	¼a¼C¼Ì¼%\¼@x¼×²¼-©{¼¼E×¼ël¼¼º¼Ôp¼Ê
¼¶Ã¼¼Ú¼á¼ù¼TÍo¼¬b¼V¼I¼B` ¼î¼,F­¼öæ¼À×¼Õ{¼Éë¼æÚ¼C¬¼zÍ¼^¼ú¼t¼ö~¼À!w¼	r¼¼¬m¼dÆ¼'L¼o¼ÌM¼û¿¼?Ö¼æÐ¼üÃ¼´Û¼éU¼
E¼R%¼â¼T¼º¼ßµ¼ò,¼(¼7²¼¼|_¼,{¼Ë¼¦°¼Ûø¼Ø¼©î¼¯¼/R¼¼7½¼ô¼K¼Ã,¼;,¼dn¼Ga¼Ê8¼L¼è¼ì'¼.É¼V*£¼Z¼ä³u¼PË¼k¼¼¦¼¼X~¼6¶ ¼g¼ò¼È¼%¼í¼ÈY¼Ð¼s·¼8s[¼-b¼?Ã¼¦¼¼Þ¼ü>¢¼ß]¼t)¼ö@{¼ñü¼IÍ¼È¼rÏ¼3z¼pw¼å/¼sF¼%¼çl¼d,¼»}¼·®¼?¼qe¼
ì¼Ôe¼C¯¼*n¤¼è¼Ü{¼È¼:à¼ü;¼I¼¼q¼í®¼_3¼Æã¼ç¼Øu¼³l¼Å& ¼&¼* ¼ì¼Ad¼?Ä¼8¼õ=¼­¾¼gO¼%¼_O¼}¼)¼BÛ¼º¼Àã¼úN¼.¼É¼~¥¼	Î¼ªM¼ô¼7!¼ÍJ¼©[s¼§ä¼[Â¼PV¼u7¼ó¼,û¼\y¼
\¼¾ý¼qâ¼ãY¼0¼]µ¼qP¼Øh¼à¼ì¹¼g¼èn¼¼e¥¼	¼¼x¼·ç¼}Ù¼@#¼¼¼ì^¼¥¼'Ò¼8É¼g×¼	¨z¼Á¼ö¼[Ø~¼Ãù¼z®|¼)S¼Á=¼õw¼¨¼Ì¼>¼î¼ì¼à"{¼ì¼g¼¼°¼aêk¼9d¼,q¼¼Úç¼­¢¼¼ y¼Ò%¼ôð¼Zn¼ÈH¡¼Ç¯¼.&¼ ¼U@¼!³¼Úé¼yÙ¼ì¼Ñ
¼¬$¼?¶¼Öª¼Ò¼Ý.¼%i¼&å¼·,¼$×¼{¼öõ¼ñô¼®¼ù¼C¼`D¦¼>¼ëä¼W·¼Éj¼ºÂ¼¬ò¼n¼o¼_¼Ã¼±É¼C¼£¬¼£¹¼Ñ2¦¼Ug¼ü¼×=h¼N¼+Ú ¼
w¼_¼Þ}¼Bc¼>× ¼Ge¼ã¼ÿ½©¼bÆ¼ÓÛ¼3¼è1¤¼Ó'~¼ö#¼H¼	>¼zÌ¼*¼«¼pý¼Ùg¼¼©¼Þ»¼´K¼cð¼æ¼ø¼í+¼©Ô¼6¼ôõ¼l¼aç¼ÃK¼yã¼lc¼NÕ¼=¤¼Ä ¼eô¼Eh¼ëâ¼)L¼äy¼±¼!*y¼k°¼ÓX~¼æ¼¤¼ÆH¼C¼¹Ë¼§¼vÍ¼C¼2Ê¼]¼2¼¤~¼Î¼I7¼v¼mì¼)¼e~¼X¼¿s¼/¤¼Ü²¼Sp¼ù*¼ò¼3¼ù¼í¼ç0¼Þ­¼eB{¼^¶§¼J¼¿¼eë¼7p¼ðw¼ÿR¼J¼Ü¦¼~¼½¼I¼Uºv¼
¼9¼O&¼î¼ö¼ÍÄ¼?È¼tè¼Ë#¼öÁ¼Ù¼Öi¼ËQ¼½¼ÆÆ¼M¼o¼Y¼ÿu¼Ð_v¼Ö¼5
¼)¼Pÿ¼¡¼¼¼¹Å¼AJ¼ë¼P¼Ô©¼´¼<Â¼Z½ ¼úq¼©¼¼±ý¼=bu¼MÜ¼Ûm¼öR¼ù,¼Í±¼ÉN¼fU¼¼Î°¼N¼H¼f=¼~/¼>Á¼yK¼»¦¼[¿r¼D¼ë¤z¼4Õ|¼]M¼0¼«_¼¡¼Ëú¼:´¦¼S[¼7¼<¼¬¼'¼lbu¼#?¼R}¼ò/¼Ò0¼®z£¼º¼F¼&)¼=¼¹ë¼¬v¼¼¼Ê»¼ã´¼Rê¼ Tx¼gÙ¼9£¼í¼B?¡¼@0¼7Ö¼Ó±¼¡U¼Db¼T¼<§¼2Ó¼HÃ¼ï¼ô¼pb ¼»¦¼ßÆ¼Âé¼L¼"¼wv¼ê¼ÔÎ|¼=¼&É¼­J¼(¼ì!¼#9}¼/j¼@¼-¢¼µø¼¹¼cë¼§Ï¼T¼éðy¼'¼¼ÅE¼¼fÛ¼}
¼âi¼¼¼Îþ¼¡P¼ð[¼«¦¼óï¼lq¼3ww¼Ðì¼áHr¼öz¼¦¼R¼á¼K¼Ñ^¼¢¼o¼Ôu¼Å¼Ø£¼Í@¼%Õv¼4¼â1¼lU¼,¼ÈÃ§¼xr¼Ú¼l,¼BF¼`Ð¼¥·¼ÙÙ¼³þ¼¸¼©¼*¼y¼«±¼¤¼¼³×u¼[¼¼!ø¼6Ù¼[ó¼>B¼ß¼¼õ¼×"¨¼=èª¼~¼Ò§¼­¼<ð¡¼Í¼[Z¼tó¼_n¼«e¼À¼~¼U:¼2/¼ÍÎ¼¼Î¼¼êV¼È¼ÙÉ¼¦¼C¦¼ª'u¼ª×¼×½¼éÛ¼V¿¼øw¼ò&¼P#¼·Ô¼/¼õSl¼<¼Ê¹¼£¼F¼0³¼¾úl¼ÀP ¼5z¼tV¼ýÞ¼Ee¼*ú¼ø¼eQ¼a¼7|¼?/¼ùÒ¼õ\¼¹1¼ñ¼ÕI¼ÞÄ¼T¼a¼ðÏ¼1¿¼ÕÈ¼Ò#¼ÓI¼¼²¼Àü¼çû¼Ü¼m©¼´¼½u¼ú¼	ï¼M7¼ûT¼S¼í¨¼û¼éEt¼¡P¼ë¼®z¼·<¼¢¼;R¼k¼¸|¼Îî¼}¼AW¼û¥¼Kf¼õÄ¼öZ¼Êõ¼7¼¬¼ßj§¼ié¼Öã¼p÷¼7¼±Û{¼+¼ð=¼Df¼«¼àø¼T¼6x¼÷¼?]¼Z¼ýLz¼·¤¼ìÿ¼í¼Ý`¡¼nv¼Õ¯¼s¼¼o³¼Æn¼¼' ¼9q¼@¶w¼2È¼[
¼`7¼Lg¼'¼Xß¼Á¼¢¼~§¼ÍD ¼Ð9¼ÌÙ ¼¼ß7¼É¼¨T©¼x¼þ¼(¼¼ëò¼[p}¼(e¼
¼îto¼L¼vl¼ì¼¨}¼áz¼Ç¼¼¿#¼â¾¡¼¼)Àz¼bÉ¼|¼è}¼\Û¼é@¼º.¼Ã¼Ê¼µ¼í!¼øB¼D¼ ñ¼¢U¼ú¼Ôõ¼9¼ç½s¼©¼y ¼²¼¦X¢¼E¼ø2¼8¼¸¼A¼A¼y	¼
¼e ¼¾Lx¼¥M¡¼È{¼[Ì¼¼Ro¼L¼Àé¼öÂ¼ª¼BR§¼ð!¼è¼ñ¼n$¼2¼¼ö÷¢¼{¼ b¼ú¡o¼¼­P¼wò ¼Uò¼Ø¼b¼Ã¼×Ñ{¼ÛË¼Ò4¼"¼}îx¼Ô/v¼s¼ñÂ¼«¼ÇÂ¼£¼¼b¼úø¼"©¼®e¥¼ÒT¼ð¼¼"¼£{¼.£¼Ú¼6¼ðÇ¼d¼ª]¼N¼ð}¼èÕ¼-ï¼Ô¼ìä¼ø¼õ9¼º×¼0Å¼à§¼	¼±.v¼(g¼ÆÌ¼æ~¼¼lY¼W<~¼Î¼ð¼Êä¼@0¼³â¼å¬y¼fL¼s¼c¼__¼£´¼`¼]z¼øx¼FH¼¼Ñ¡¼å9¼Ï¼·¶¼e¼¨O¼µº¼í¨¼]Å¼¥%¼^Ô¼ù¼Õ£¼>È¼Î¼c¼ ä¼z÷©¼¼«¼(-h¼¬¼vJ¼	³¡¼I^¼a¼mJ¦¼Ò¼sI¼	x¼ò!¼ÿ¼çe¼ú\¼¡Þ¼ÄÄ¼	t¤¼®¼Ã¼|¼®Ä¼P{¼º¼¼E¼Ú¼~±¼9ô|¼®V¼¥Ä¼ö¼8-¼¥Û¼cOs¼R¼7Ç¼­§¼¼)¼d¦¼YØ¼_{¼õÖ¼#¼È¼Q4¼9¼ë@¼ð1¼^.¼>Ob¼qWq¼X¼Å©w¼R¼Ê!t¼+ï¼ïÖg¼Î¼Jø¼F¡¼Y"¡¼3¼¼Ø9¼Cù¼Mq¼z¼×«¼Ý<¼Ò³r¼>é¼¯ð¼´¼â¼X¯¼PÊ¼_¼°+ ¼P~¼TÂw¼¥¼íP¼µK¼2N¼{¼;t¼)¼Á»¼¯^r¼ÆG¼Ø¼\ü¼:j¼"¼qÝ¼°¿|¼Áå¼ÁÕ¼5.¼¡ã¼fÁ¼~¼ûZ¼¼H~¼by¼'^¼øl¼¼C¼Í¼^¼MJ¼.j¼1­¼(¼
¼.¼K¼2ý¼Ëé¼ªw¼+X¼Q¼­9¼ôí~¼»¼±y¼ÃÂ¼ú*¼Ñ¼R¼¢¡¼e}¼,¨¼¯ù¼`¼¼ïÜ¼\È¼­¼Ë7¼û~¼éá¼ËÔ¼¦Q}¼N¼	ê¼b7}¼T¼1¼º¼å¼¯¼Æz¼2¼¼èQ¼w¼Ö¼Â½¼F¼r¼e¼³°¼"ä¼Þ¼J|¼×u¼P¼Ìè¼n¼Ùÿ¼Õ}¼]¨¼L¼7¼Q¼]¥¼¦î¼øý¼~l¼-`¼Ð¼u¼h¼g¿¼u¢¼C"~¼²¼ÂG¼L
¼}pm¼3¡¼nB¼ØÞ¼x?¼GÏ¼Íw¼¼E¼lå¼:¼eÂ¼	I¼~{¼¼!j¼aA¼è«¼º5¼PN©¼pÐ¼Ä¹¼N¼öt¼m¼xÃ¼l¼·m¼U£s¼Ï¼¼Þì¼zÎ¼?~¼b>¼í=¼ãw¼=¾¼G~¼Ïé¢¼Àu¼»¼]7¼Ùm¼£y¼~¼+¼¼¤£¼«Cq¼|¼å[¼d¹¼e¼e®¼K¼ðÉ¼1¨£¼ð¼Â¼Á¼,f¼rn¼¢v¼öâ¼¼z¼ÉÙ¼ì¼Ãrv¼
¦¼B<¼e'¼ê¶¼@ã¼¢¼¼¼íã¼Ka¼m¼Ç¼¼%l¼Å¼ù¼H[¼ú¼ài¼§Q¼\u¼¢~¼÷è¼«¼\¼¼U¼s¼Ê¼¡¼JÃk¼2¼#¡¼ôª¼=q¼Éí£¼Fs¼ÛJ¼0¼§ò¼VI ¼î¼»¼¼Óµ¼Vç¼Û
¼´¾¼]A¼*«¼äs¼ÈÁ¼¼¼MË~¼gô¼ßM¼ _¼
Ò¼¬å¼c¼[¶¼,½¼,O¼Jk¼»G¼TR¼VZ¼w¼ñß¼£â¼øþ¼îH¼¿¼}Ä¼¨«¼â¼Fû§¼ê¼û¼É¼ë#¼kÆ¼k¼ý1¼o*¼of¼Ä¼íX¼¶¼h"¼u¼Ý¼e¼Ý¼GÄ¼±¼a¼0ý¼z¼Xö¼½¼ÀF¼¼(¦¼~Ã¼í¼Ål¼êÛ¼rË¼S­¼«§¼6#¼Ç¼re¼Õå¼¿°¼Ãµ¼\¼ÄÝ¼è£¼Þ=¼GÂ¼g¼ÈÐ¼Àã|¼ßh¼
¼j¼o¼[ø¼íD¼Xv¼ÿ½¼¿¼bÜ¼
¼©¼,¼b"¼º¾¼¬5¼P¼ð]¼Õ¼}¼¥È¼Ë¨¼B<¼
Ç¼ ¤¼o¼·¼æ¼ÛF¼ª
¼÷¼n¼Ñý¼Ã¼EÁ}¼Þ°¼!¼~Z¼e;¼¼M¼èy¼ì`¤¼V
¼à¼ï¼~!¼õÑ¼Ï¼Vv¼ôõ¼ÿ¼©&¼	¼ê¼+¼Z¼Éè¼ð¼9¼w\¼®O¼p§¼}:¼ÒX¼¼á¼ô"¼õç¼+¯z¼¨o¼í;¼qx¼®}¼~t¼Hà¼U¤¼õ¼¦¼Ü¥¼Ï¼@á¼Ð¼¼m¼*C¼í¼y	¼c«¼¥û¼Bÿ¼ä
¼¼Uì¼¥¼¨É¼ Y¼r@¼\Â¼Ä¼ï¼e$¼Ù1}¼ù©¼2z¼õ;¼N«¼!Ç¼Ùh¼½s¼¼f¼?#¼¬¼Ný¼\¦¼%¼Ïd¼Îx¼½F¼cc¼<¼Tù¼¼üÂ¼p?¼í¼éG¼¿!¼y¼ñ¨¼Í´«¼ôv¼ä¥¼´óq¼Â¼ûü¼ï¡l¼lÀ¼z¼ë¼:G¼Ìß¼3r¼¼ù7¼ë¼¼ ¼¼ß¼j¼&Ã¼'ì¼Wt¼RØ¼x=¼ý¼6¼Ð¼.¼¾ú¼ää¼A¼0®¼Y,¼éð¼¥Ö¼è¼~Ð¼a]¼ì¼@.¼¹
¼?¡¼Õü¼fÇt¼	ý¥¼.¼¡¼ßø¼é¼S¼±Ñ¼ïà¼Ë¼gS­¼¹V¼X¼r'¼Z{¡¼·¼¬Í¼øÓn¼^¼&À¼TÇ¼¦%¢¼8¼Ô¼n¼^æ¼ë:¼-7¼µ½¼»c¼²¼Úà¼¹¼c@¼~£¼mP¼·#¼5Ë¼ò¢¼ß¼«u¼QÞ¼Ç«¼¯´¼§·¼Ø³¼}¼Ä©¼±n¼»¼9¦¼Ò¼~À¼æ¾¼2¼[Ì¼å¼(¼ýÿ¡¼¶f~¼¼|¼=«¼ÛC¼¤y¼^Ñ¼DB¼G¹¼Úë¼yø¼!¼D¼ý¿¼Jn¼Ò¼ÇC¼wá¼×¼ü¼ÆL¼U¼y-¼ýùn¼x/¼F¼Þu¼¡¼ø8¼áu¼8û¼u¹¼WB¼ ï¼.¼Ô¼ÿ	¼X¼J®¼ZA£¼±¼¡ù}¼ù¼úùt¼Ç¼<7¼FX¼Sû¼é ¼~å¼AN¼9S¼ô*¼¸ ¼pÏ ¼ý¼Ìh¼£¼¼WÎ¼ñ²¡¼¦¼p¼$¼[Ï¼gþ¼V]¼ûÐ¡¼jq¼'C¼¤¼?í¼G¼áo¼N¼cÓ¼G{¼Ø2¼v¼?Z¼©¼¼5ò¼K¼Ûj ¼£¼gjk¼þ6¼i¼0¼÷ò¼«¡¼Lä¼ð¼ü¼æ²¼£Ãy¼9´¼Á¼n;¼ë¼ê¡¼,]¼¶e¼
6¼v¼-¤¼m¼89¼.À¼qÂ¼	Ë¼b¤q¼L®¼²³¼äö¼`¼Ô»¼)Ò¼!fq¼¼~E¼Ît¼¨¼!¨¼ú6¼èë¼[¼#4¼Zz¼¸¼¼cÐ¼ì¼ý¼­A¼È~¼?g¼æd¼ß÷¼¼|¼¼Ä_¼ ¼j¼ü÷¼¼|¼Ö¼¼{Ò¼¸y¼s°¼öt¢¼®÷¼³¼ø¼lü¼¼p8¼Åþ¬¼ó¼¨i¼ÄÔ¼V{¼{È¼e¼ºÀ¼Ì±¼kB|¼+¼	'¼Ã¼÷Í¼¨¼¼h¼üF¼¼Ö»¼d<¼aÐ¼æÏ¼rÁ¼à}}¼Nv¤¼UÚ¼ñÝ¼å£¼F¼N¼®Ô¼&A}¼µ¼÷¼óÅ¼ë¼:©¼\¼>E¼àÙ¼/¼F¼Öw¼¯Ü¼á¼	:v¼üW¼¨ä¼¼csg¼Oþ¼S³¼0K¼¡½¼jé¼+:¼Ín¼M¼1¼O¼AD¼ð5¼º@¼¼ï¼¯8¼0ß¼$á¼c@|¼&$¼À!¢¼Õ|¼½1¼¼ÂS ¼J`¼üh¼®¼ù¹¼@¼o1¼­¼#4¼1û¼à8 ¼pæ¼±¼¼g¼(¿¼T«¼«®¼mN¼¼àó¼úÜz¼»¼F¼Ñ¬¼*b ¼>¼*ô¼b¼0|¥¼¯â¼þÍ¼j¼%	¼0¼Ã¼kÞ¼@¼[¹¼KÚP¼ë¼
¼Y¼ß¼Ü¢h¼/3¼t¡¼Á¼Ô¼øÛ¼dÈ¼&¬¼Þ¢¼G¦¼Ù¼îYd¼÷ó¼§¼[¼l×¼
§¼A`¼Mÿ¼±¼âT¼ª.¼Fü¼¨©¼§¼Ç<¼:Ø¼z¼Y¤¡¼é}¤¼Ñn¼/¼üú¼ûU¼J¼³¼,¼1}¼Iß¼¼¸Z¼C^¦¼×À¼¼X*¼r§¼Ë¼6¼­R¥¼Â¼¼ïÃ¼Í ¼Z¿¼á^x¼êË¼µ3¼Ô£¼ÙÂ¼Wá¼Ö¼Ý¼ê:¼|¼4f~¼Ñ¼	¼¿ß¼ø@¼©¼¼é¼_¼ªH¼ ¼P/¼*U¼ÏO¼`¼}l¼%u¼Ö÷¼$¤¼´îu¼Æð¼Ó¼Ò¼ã#¼É¼Q§¼'M¼T¼îy¼è,¼ä¼ÔJ¼=Þ¼;¼EÅ¼Óq¼æ~¼ù¼¼·¼o\¼¼6¼ô¼Ò§¼«¼¸l¼êx¼Öt¼V|¼~(¼§#¼ë¼^ù¼V$¼O¼ù0¼*k¼·¼½¼à¼qá¤¼5¼:¼¯Ä¼n¼ôK¼ñ¢¼G¼¨M¼9¼Ø¼ê¼ëç¼-¼eÒ¼5£¼Cè¼,w¼?'~¼é5¼o¼R_¼¡R¼}ª¼s¼Ç^¼s¼¼¾[¤¼¼n¦¼ ¼Îÿ¼Â³¼bc«¼S¼cd¼²¼äc¼ðÚ¼Àß¼¢¼è¢¼Ñ§§¼h`¼;¼¦ÿ¼e·¼Ô¼¥â¼çK¼ÏÃ¼#5¼Iõ¼@ks¼Ï¿¼¦¼¼ì¯¼Ø]¼Îâ¼3¼4H¼H¼Þ¼S(o¼TÚ¼¬L¼õ¼8¼rº¼¼D¼/ñ¼s¼Ë:s¼¼¸¼ü+£¼eh¼!¼^o¼_~¼Îå¼ðJ§¼
>¼¼Õ¼1¼°¼xM¼oW¼Xvg¼Ô©¼Ì¼î¼3¼ó1¼¼Be¼#¥¼°°¼ ¼'s¼/ ¼X¼í¼b<ª¼o¿t¼¡4¼é.¼þw¼'¼ÐR¼ã¼ë¼y;¼Ú¨¼8Ú¼Îã¼£+¼Ü¼ä8¼U4¼*¼¹í¼T¼o]¢¼#¼¼û¼;¬¼Õ¼s¼ër¼µ¢¼ã¡¼á¼Ì&¼¡0¼ùã¼&b¼w­¼Ìãn¼Í¼/¼¦%¼[¼ë¼ô¼ =¼Hú¼¼FÁ¼?°¼}À¼Î¼×e¼z¼$p¼oÜ¼%V¼K)¼e²o¼;'}¼»M¼_¼¤³¼ÒF¼¼ó¼-¼Åi¼)¼¯ê¼ø¼äN¼	!¼¾Ð¼­`¼g1¼è8¼©}¼ØÃ¼¼ð¼Qz¼k¼Ñ¼­¼Ë¼ý¼!¼ùõ¼R¼q¼Ò¼¦¡¼{Í¼v¼Í¼ï¼-ã¼§+¼Ì¼}j¼é¥¼};¼²ù¼XZ«¼¥¼Þa¼Ã¼÷k¼í¼Å5¼ÝÁq¼{¼¥¼,¼1¼@£¼.i¼l¼(Å¼¿¼#
¼V¼¼Á¼·ì¡¼¦£¼ú¼Ü¼úÕ¼21¼Á¼2Æ¼¶ù¼ëO¼æ¼ºqW¼Ò¬m¼" ¼py¼$Ô¼¹¼»£¼.¼d¼®¼íÔ¼·å¼¢¿£¼#¼¤¼m[¼Êû¼¼W¼0{¼î¿t¼î¢¼ÎW¼¼Ö¼\c¼Ãø¼ñ¼1Ù¼fa¼¨3¼Sê¼¼N¼Õ¼UÆ¼Ìé¼$ä¼Sw¼ÛÒ¼'¼t¼Vu¼Ø¼(¼Ñ¼Ôy¼+¼Ä
¼óè¼.Ö¼¡¼¼~#¼y¼H¯¼0¼ê6¼­:¼[¼¦¡¼ïä ¼Æ¼©Ö{¼U1¼Ã\¼¯|¼Fæ¼(¼¼I¼2ól¼¼¦X¼¯.¼à¼êV¼Ñ7¼õI¼j]£¼}C¼È	¼À¼8R¼!¼à¸¼2Û¼.+¼ÈG¼ì"¼&k¼}¼xµ¼¨¼­¸¼ÏY¼¼Á¡¼pÑ¼»¼Å£¼Ë¼2¼ØÓ¼K	¼\¬¼Ôj¼w)¼K¼Xrf¼'¼v¼Wð¼Þ³¼i¼¼I¼ÇC¼é_¼¼^I¼ ~¼T£¼a9¼¼Â¼¿ô¼òß¼ö[¼¢¢¼Ã.¼¼0¼@£¼¥å¼5º¼¢rs¼À¼¹@¼cÑ¼d¼b ¼'Û¼0:¼¸¼^¼c;¢¼}¼Ü.¼â¼í¼TW¼1Å¼ím¼¹
¼3¼uÝ¼Ýó¼°¼Ã¼þU¼8@¼×Û¼w¼¡¼ì¼ ö¼d¼%l¼zV¼¤b~¼°ê}¼ãð¼
.¼b¦¼À2¼%¼?/¼¢¿¼¾©¼a¼B¼
ô¼£Ì¼ñ
¼áÃ¼,¿¼¾¼W¼£o¼Ü\¼"¼­¼¨¼øS¼È¯¼UL¼¨¼Â/{¼4¼T$¼ê¼Éª¼á¼IÍ¼¾¼MK¼²¼Q²¼S¼J¼ï3¼ '¼#s¼0¼¼Üi¼æ"¼]¼2N¼t¼¼În¼§Y¼ò¼9¼¢Ä¼0¼XH¼¼Þ2n¼²|¼¨¼RÆ¼ï¼K¼âË¼¼ð¼¼¼Í¤¼ýTh¼6Ø¼N¼		£¼uA¼Èí¼¹¼¢Ä¼"g¼Ód{¼ô¢¼Æ¼`1£¼n¼D¼í]¼¼a¼B¼ì¼	¼¼4¼`¼ÜW¼8`¼Ýæ¼»^¼wv¼"¹¼^¼oé£¼9û¼P¼r!¼[¼ãP¼ý|¼¼C¼ÚW¼{¼w¼C¼¨¼÷¾¼«A¼5¥¼w{¼	Í¼vD¼âcx¼:¼r&¼o_u¼#J¼ð¥¼#4¼Jð}¼	¼6E¼G4¼ü×¼¬¼%Û¼[	¼sE¼M}¼;ï¼¬¼Sg¼kk¼é¼£¼¼{Ù¼Cp¼¼¼%n¼ÝW¼Þî¼h¼F¼ÆY ¼Ý¼CÉl¼Pô¼Í¥¼}¼ì¼Ü,¼a|p¼Íì¼mj¼ìf¼>{®¼'¼­V¼·w¼ÑÆ¼y ¼õ¼ë¼«¼\a¼]¢¼®¼»ë¼Y¼:¨¼Ä¼ã¤¼ç~¼)k¼{¼6ë¼ð{¼i}¼Èè¼À¼|\¼nc¼º¼2j¼à¼þ£¼¼¼¼¼¼àH¼º¼·v¼°°¼¢z¼¼Ðl¼y¼gÒ¼/ö¼ï*¼A`¼Nd¼B¼$¼¸}¼+¼©Nq¼[¼ì0¼Â¼jQ¼½9¼±D~¼ÊN¼ír¼|t¼ó¼N¼øL¼r¢¼%\¼­¼$T¼ro¼Î¼:~u¼AC¼L*¼®î¼Á©¼¬à¼ò¼4F¼ÖT¼¼¸¼Ý ¼r!¼Ñ¼>¼ßP¼¤r¼aR¼bL¼®µ¼
2¼½ð¼¹6¼HV¼¼Ùê¼Ï¼Å¬¼K_y¼^L¼n¼ã¼¢_¼ø¼ýq¼a¼¾y¼î_£¼Ê:¼ ¼¶j¼s½¼l¼È:w¼¼Q`y¼/ã|¼s¾¼Ì¼,¼àá¼ù¼hQ¼º£¼
¼ðé¦¼!¾¼bæ¼¡«¼èr¼Ò¼S¼g¼D© ¼Ðº¼Á;¼(~|¼Ä¼~0¼¡¢¼Î¼.c¼u;¼I¼ç}¼?T¼@¼qo¼ê¼¯Ê¼éä¼%¼§e¼"Í¼'¼û¥¼ðs ¼7»¼¼#¼÷ø¼	Å¼ø&¼¢¼c§¼NÞ¼(J¼¼¼XÒ¼¿O¼Ô¼·º¼C¼,G¼ÙÆ¼¼G¼//¼¨f¼¼3{¼y|¼C¼±¨¼Ä½p¼Æ¼k^¼÷¼>q¼³¨¼a¼&Â¼JÁ¼=¼È}¼¹X¼£Ï¼X~¼JN¼Ð¼uÄc¼íÍs¼0N¼[J¼-B¼ð½¼»¼«¼Àò¼o¼¼¼Ü¹¼àÏ¼
¼Ð¼¢R¼`(¼æÃ¼6¼'¼
Ç¼Ø¼ã¼Áê¼Ar¼/¼êî¼ïþ¼Õ¼Ïé¼«©¼èd¢¼*¼ ¦¼[¼~û¼¨r¼_
¼,!¼jüf¼K}O¼Úÿ¼º¼iÃ¼Tw¼Z¼H¥¼)¿¼ï¼Ø+¼â¼u|¼»¼g¼s¼¤¼÷}k¼	¼¦¼?î¼Öu¼¼þä¼}¡¼	¼ª®¼÷@¼Ô¼õÁ¼½~¼%¼g¡¼W!¼ù6¼î¶¼ÈÞ¼ë&¼Éä¼²¼öÿ¼Ìÿ¼¼7=¥¼w
 ¼Ø¼ld¼ø§¼oõ¼¼Ð¼·@¼¨¼°¼Î¼¼&;¼e¼ªè¼¦%¼oÊ¼#¼¢¢£¼Ía¼&ü¼Æí¼¡È¼ ¼§¼ÊÈ¼ÿ§y¼æá¼é]¼câ¼Ü¼a}¼ñÙz¼¬x¼¼û¼U¼;ù}¼ò4¼¦ì¼¥­¼¯Å¼=¼~¼òz¼±5¼J¼»R¼Õé¼2P¼Ux¼×¼ÌR¼¼°Ò¼O¬¼Æ:¼Ó¼m¼ä¼F(¼B¼Ë9¼¼þ¼Ó¼P¼Õý¦¼À¼¼´¼eú¼¼C¼ãx¼²!¼Kh¼Ì¼¬¼0½¡¼n¨¼Fð¼d'¼Që¼ÊÇ¼¼õ¼«º¼Í¼^¼âé¼ ö¼í¼å¼ô²¼É½¼ù¼>ï¼û>¼Ð¼±Æ¼tY|¼Ðr¼*¼ªÌ¼«¼ ¼«|¼o¼{ú¼«¿¼$Ög¼¼¯ál¼§èn¼ë²¼ãË¼á¼+¼sÝ¼jö¼s{¼I{¼Ê©¼2Õm¼k5¼Á¼o9¼qO¼³>¼ª¼¾¼ñ3¼I¼ë¼¼X¼Y)¼·w¼â¢¼]¼=¼+®¼y3¼··¼¯¼â¡¼¼ ¼9=r¼Éÿ¼º¼Ö"¼É¥¼È¼äq¼'¼¼Þ¼ý¡¼¯¸¥¼Æê¼ô¼K1¼íç¼ö0¼¼'¼¼Ûó¼Ç¸¢¼yf ¼X¼x¼TM{¼ÄÅ¼?ý¼K¼Ô<¼°¼4c¼ß¼©8§¼3¼dws¼z¼7¼
¼¦¼Å¨¼ ¼Wå¼Þµ¼ë°¼ÏÏ¼xg¼Ä¼Ì¼2÷¼i¼;¼Ü{¼²'¼R}¼1¼"¼Xø¼â¼âu¼L¹¼ûÉ¼Ð.¼Í¼ñg¼Z~¼Î¼øð¼P¼À¼{¼w¼<nx¼».¼¾K¼ª¼|¼Òm¼}¼ú±¼Æ"¼d¼ý¼¯°¼Àµ¼Þ¼$|¼W¼yä|¼{ÿ¼Dù¼é¼º¼Ãî¼o¼=#¼J¬¼÷ê¼©¼	K¡¼"I¼;ð¼ÿ¼÷¼;ß¼ä¦¼Ïi¼¼Ö¼Í¼¢¼÷Z¼ê~¼ÂOv¼@¼õ0x¼Z!¼Î¼º)¼ ¼+¼$÷|¼D3¼Qh¼|	¼­¼jo¼õ¼£¼~¼X¼©Û¼T¼Øs¼í4¼!L¼Ä¼2¼z¼L¼S¬¼#v¼j¼D;¼V¼Ð`¼#ª~¼ì¼rV¼Gã¼Õ©¦¼þ'¼Mà¼¬®¼PG¼yë¼ó¼ÌC¼m¼Íß¼
¼Ì»¼º»¼ç>¼J]¼)¼¥F¼±}¼&m¼Ó*t¼~«¼D¼±¼Ì¼ÕBn¼óF¼8¼o¼°¼åÒm¼F@~¼å|¼9¼°S¼©¼$¼xÜ¼og¼µ¼¤¼^Q¼Xó¼+æ¥¼3}¼Æ"¼Hú¼Ð¦¼wµ¼Ü7¼ôÑ¼_¼ê¼ÿ*¼B|¼²T¼²¼zb¼¯¼GÜ¼çñ¼.£¼*¼õ¼¼*q¼d¼U¼½¼¨ã¦¼ù¼¨w¼CÁ¼êP¼¼î¼.·¼m¼F¼Æ¤¼Y2£¼2H¼C¼Êu¼°6¼7F¼%¼5¼wx¼KÈ¼¤¼bi¼Éa¼_¼Ä#m¼ ¼Þ¼å¼<)¼%/¼V¼[Ù¼ð¼V¼é#¼ó¼Iþ¼W
q¼_0 ¼{¼wì¼w¼ÿf¼õÂ¼à¼ »¼/é¼G¼¼4¼û¨¼A¼ü¼»@¼§Ç¼Ï¼IF¼õW¼¼o¼+à¼º­¼û÷¼¼¼+²~¼i­¼M¼¼Ú|¼r¼;Ò|¼Á¼Í¬¡¼Î,¼»/¼xá¼9Ë¼­¼×¼ q¼B{¼û*{¼x`§¼¦:¼*¶¼på¼²¼ýá¼Ç:¼Ø(u¼¼°I¼'¼Àr¼DU¼v¼H¼$Ä¼'¼$¼=¼9J¼¼Dx¼¯¼2¼HÁ¼)*¼ßF¼·)¼T¼ {¼Ô¼)¼·¨¼|¼ßG¼¼í¼>¼ì-i¼\¼§9¼1{¼Hö¼Ãºp¼ñ¼GÃ¼â¼Þ¼·¼Q¤¼.¼þ¼Z¼Ñ9¼'¼ñH¡¼Á¼òj¼å¼>¯¼ê$¼L¾¼©¼S9¼Þxx¼fN¼Tu¼6Ô¼èe¼è·¼é¼ç¼Ó5¢¼¼¯Ð¼{¶}¼Ë¼6¼§Ý¼}«¼©n¼º¼$ª¼ÃÕ¼²¼<ä¼
¼Kõ¼Çèh¼×¼Kt¼oL¼ ¼¼Ns¦¼=¼Ç¼*¼#¶r¼Úì¼áL¼~¿¼ç¼®Ö¼a÷¼x¼à¾¼¼¥¼H¯¼#o¼ñ§p¼5¼7W¼Íi¼~¼èy¼L¼_û¼-2¼Û¬¼éx¼ªA¼x¼I£¼[¼0¼fÌ¼>¼°"¼4¨¼á¼Ö¼²g¼(©¼ ]¼Z¼{¼vY¼ã*¼ø¼ã¼B{¼ss¼ÏÊ¼ô¼0e¼§¼¥¼Ë¤¼	¼ðm¼\¦¼Ú¼zµ¼B¼ZÙ¼D±¼:¼b¼þ¼l¼Nb¼2e¼
É¼æ¶w¼y0¼ùÑ¼R¦¼ß¼¤¼a÷¼¨Í¼^>¼á¨¼Ër¼ú:¼ø{¼¸ç¼)M¼?ÝM¼°Ñ¼Yý¼i¢|¼Ü÷¼1¼kº¼t¼Ó¼¼Ø¼W¼O£¼^¼
¼Ð¬°¼Ö¼ä²¼«¼½o¼\¼ÅP¼À¼ßlx¼yA¼*Ô¼b²¼/¼7Ü¼¤¼[¼r-°¼Ã¼\¼uy¼ÝÀ¼Åò¼«´¼9]¼¼Ù=¼²{¼®¸§¼½\t¼ûõ¼;Àg¼à¼n¼Vã¼4ph¼5¼E¼¥¼¶¼¶¼ë¼[o¢¼ïÅ¼-M¼íø¼?Ç¼n{¼³Í¼Üµ¼+-¼­¼1l¼µ¼ë¼a¸¼Ò[¼Xô¼ ¼á¼B¼è¼¼v}¼Kb¼Ww¼Z©¼¼KÝ¼9¡¼ÿ¼F»¢¼A¹¼¼:¼î¾o¼%¸¼õ¼ Ä¼.Y¼óc¢¼m¡¼î×¼Áu¼ø÷¼{¼´z¼×¼Q¼N3¼Y'¼¼¤,¼Ãx¼Ît¼»l¼¿B¼O¼H|¼n¼·¼Qö¼¨d¼,5§¼wñ{¼íÌ¼*¼ua¼¶¼Ô}¼YO¼âe¼¼a
¼®æ¼ø¼yJ¼8ö¼¼è¼ß¼ñm¼s¼è<¼Ü}¼S%¼@o¼z¼W¼¼^Ç¼cÙ¼¶¼4åt¼7W¼¥ ¼ÔQ ¼Õu¼Ô±¼íë¢¼_}¼ëÕ¼¼LÈ¼ÅB¼Ä©¼~¼+Í¼Û&¼>¼±¼u¨¼Ú¼BÝ¼¼¼xD¢¼ï¼É¼@Õ¼6c¼¬¼^,¼D[¼¡ò¼¦¼-¼[¼ìð¼ÄD¼z$¼A¼T"©¼¸¼¢ß¼_¼)¼ëY¼öu¼¥¼]&¼­"¼Ï¼¤¼5¼Ê¡¼/J¼
q£¼¢¼($¼Ø¼Á½¼¤¼þ¸l¼h¸¼ì¼¯¼ì¨¡¼¸O¼|]¼ßå¼«¼¼4Ê¼{¼UÝ¼ÑÊ¼¬N¼	¼§·¼
Ü¼3l¼i!¼èß¡¼3¼Í¼V¼
[¼P³¼l¼³ìh¼¼¼(¼X¼ñ×¼¼p¼Õ¨¼XD¼ÙO¼íV¼Â¼Ó¼é¼X¤¼ÍÑ¼FX ¼ÊI¼VÇ¼ª¼­¢¼;Ì¼lÈ¼«¼Í¼îì¼Å½{¼n6¼®J¼Ü>¼>ñ¼F¼ËC£¼¯r¼³$¼:¼
?¼ÝG¼R3¼$s¼È¼æ¼^|¼C¼;©¼®òz¼£¼§Â¼K¹¼7Y¼¦¼:E¼tì¦¼7p¼¸
¼ÅGt¼ªv¼5¼s§ ¼Æ¼Ã)¼¼'¼¥l¼¨p¼c\¼¦å¼zo¼Ô¼ºÂ¼^ß¼Rå¼¼¡¼.í¼Ò¥¼ÂR¼B¸¼¥¼fû¼úa¼®(¼ý ¼Ëj¼òÖu¼þg¼[£¼RC¼ëE¼Í¼T¼/2¼¼Òp¼ùv¼$¼_¼³¼ß¼Él¼t{¼\¼¼î¼Hy¼ÄF¢¼x¼°¼Ku¼j¼Û¼ø~£¼	¼Ã`¼k¼½¼-¼%l¼2w¼\Ú¤¼ÆJ¼Ö½¼(p¼9F¼E¼E¼w¼+H¼Wú¼êZ¼Í¼Óè¼öÎ¼±Ì¼¼Xf¼(£¼èÂ}¼Áþ¼hD¼F²§¼¿×¼° ¼±nx¼[t¼äj¼Ésy¼Q¼²¼Û{¼Ç2¼¢¼ýx¼¥{¼
P¼A¹¼;}¼÷k¼R¼ñU¼
 ¼I
¼Ä¼±¼æ¼ñ}¼Lª¼­¼ç¼pì¼C<©¼§¾¢¼fË¼^ä¼ôR¼ ¼Ò@¼ñ%¼0B¼+ò¼¼òÀ¼m®¼×ó¼)V¼¹N¼8Ö~¼À:¼ù¼²ê¼Wã¼Ù­¼).¼½ ¼Ã¼éé¼Iô¼i¼¼Äm¼~¼;¼,¸¼d¼x´¼`¼-¼aF¼â[¼Y*¼QÀ¼k0¼;a¼í¼\u¼ø¼¼½¼|¼=ý¼:Kt¼fú¼Ìå¼#¼¼à¼U¼;á¼T¼í¼á¼¡¼TÒ¼'C¼¸¹¼Lg ¼å,¼èÿ¼þ¼[¥¼`P~¼>A¼Ä"u¼ºó¼ÀF±¼©÷¼Îl¼H¦w¼¼'¼Y¤¼ÄÏ¼ú¼Øö¼¼æ¼¶¼½®¼a:¼ðX£¼1¼w¢¼ª¨z¼¼¢¼ä¼xô¼V£¼k<¼©¼¼2¼Ä£¼PU¼¸²¼Èä¼D¼ø¼|ê¼CÁ¼Äx¡¼Sª¼Ç¼ys ¼¼¼-ê¼¼ä ¼¾¼Zù¼Ww¼]¼5v¼òø¼iÅ¼¬¼H¼!e¼¢Ú¼øG¼Ý¼$¼¥M¼+Z¼Ó^¼ÆA¼/P{¼^%¼cx¼|¼oÛ¼}Åu¼&Ë¼Ú¼¼µª¼óZ ¼¡_¼ÀV¼ª¼5¼$U¼×â¼ÑÓ¼ù¼¥¼ì¼¼(¼N¼D~¼Ev¼ñx¼£¼¼:²¼hß|¼
¼V¼æ¼§ß¼!¼ðP¼%¦¼*¼G¼d¼Äãy¼åC¼þ¼þp¼¹|¼n¼¼@@¼4f¼{¼9q¼$Ã¼gz¼#w¼Ûe¼5o¤¼§&¼úü¼
N¼Á[¼Î¢¼ñ¿¼³ã¼ËQ¼ýé¤¼Ö¼p¼ H¼ï¼¼ó»¼9®¼÷`¼Y¼Tì ¼ù¼RM¼f¼%Ê¼¼3¼Ô¼Yý¼	¼Ôê¼JL¼R¼÷¼Ìx¼³âx¼¡¼¢¼hÒ¼ª¼ù¼:é¼±[¼¾¼É¼­¼ç¼ñ¼ì¼ ¼Ãl¼!¼Ò.¼eª¼í¼:¼Â¼ß¼-Ñ¼ú\f¼¥´v¼Ð¼4O¼Â¼P«¼#¸¼¡¼A9¼¿¼ú¼êî¼.¼»z¼×µ¼É¼K¼VÅ¼]¼Êõ ¼¼7¼3¨¼ç=¼ð´¼Å¼¼­¼á\¼@¼õP¼Ú¼ù¬¥¼Ä)¼Ö¼ç>¼~a¼v¼Á-¼BP¼×¼Tc¼ªw¼*¼h¤¼Ö
¼³x¼ð ¼ÖØu¼`¼K}¼¦x¼
Á¼¶¼ ¼'p ¼è¼¢¼Ò¼Ô¼Ç¼½¼í¼ÓÇ¼ù¼&ò¼¼¥¼ñ5¼&~¼_  ¼¾ç¼Yc¼ö¨¼
;¼ÿ°¼þ¼«¼GZ¼=}¼Yÿ¼z¼º¼à¼G¼n´¼Ö¼ Q¼bH¼VÝ²¼ù´¼âÖ¼:6¼$Y¼ó3¼r¼0¼%¼±¼ ¼1¼¼,¼£S¼°¼y¼é¼Sµ¼å¼ÊÒ¼	$¼×¼n÷¼5¼Ml¼§¼¬-¼°c¼ò=´¼Î¼Â¼i®¢¼0Ü¼p¥¼æ¼OW¼wê£¼õd¼¯¥¼iË¼Ð¼­ô¡¼¨ñ¼r¼ª¿¼Fí¼¼ß¼¸Ú¼Y¼Ëo¼wS¼L¼Âæ¼
â¼k!¼`§¼f"¼a¼j¼·x¼âH¼Ç£¼:/¼l¼i¼#¼¼¼ó¼lÚi¼Úª³¼Ýf¼¼\Ã¼1¼|¼ZK¼a¼Éþ¼Ì¼Üû¼Ú«¼ê¼Í¼	»¼¼¼¼>W¼«Ñ¼e`¼ì¼
I¼K¸¼¼D®¼Â9¼ÄÉ¼/¼&¼®+¼Å¼_h¼ñï¼î:¼¼¼v¼Õ¼¶¼ÿE¼`,¼yÝ¼h¼=«¼!¼Ò¿¼¥¼¬¼ø¼Ì~¼
X|¼t|¼8è¼­ü¼?¼¼àS¼U}¼oë¼b¼Ò¼jÂ¼Ó¼È¡¼]¼hqV¼l¿~¼æ¼\¼øW¼jO©¼âk¼\>¼>¤¼M¼FÀ¼±x¼)¼@2¼þr¼ö¼w¼%¢¼¼ø_¼Ö¼.¼º/¼µy¼Q6¼~ø¼'K¡¼rE¡¼?Ñ¤¼¥¼Ën¼¼r¼µ¼Üê¼¿I¼¶d{¼ÚU¼Ìa¼zP¼¼Íz¼öd¼¢¼ÞÓ¼>÷ ¼¡¼,/¼*¼L9¼V¼f ¼òh¥¼*È¼vB¼÷á¼^s¼N¼cÝ¼Å¼!}¼Ü¼H¼I° ¼K%¼ÆÐ¼kr¼¼Y«¼ù,m¼U¢¼ð¼ÎÏ¼û ¼j<¼ª¼â¼=¼fZ¼¼l¼÷v¼ÃJ¼s¬¼5í¼ÅF¼
¼¾¼åò¼ò¼¹£§¼ª¾¼Ó¼¢ß¼K²¼zo¼¸Ú¼<¼¼»¨«¼G:¼ÎÐ¼vvª¼g¼® ¼£ú¼ï¼U¼l¼ {¼:¼+G¼óÓ¤¼(i¼£z¼5í¼ñ¼z\¼¢n~¼Ê¶¼u¼G¼½Å¼¼:A¼6)¼ð¼Ø]¼Þm¼0X ¼w¼¼ã~¼)ír¼Ü¼Õ¼6m¼é4¼EÑ¼P¼m¾¼'|¼].¼Kþ¼;¼ÿÂ¼¼A ¼Ì°§¼Áu¼Qö¼£¼ãß¼Ò¼)¼
V¼9©¼:¼yÐa¼,¡¼{M~¼¿Fo¼¼I«¢¼Ý­¼Ã
¼à¼Þ¼ë¤{¼SY¼Â¼*¡o¼¾¼ft¼ë¼mÍ¼#Ç¼óF¼ö¼ðd¼ð>¼¾¼
<¼bö¼ug¼õ^¼Ð|¼Öi¥¼gÌ¼V,¼t ¼¾¼»,¼ây¼LÄ¼^m¼o&¼Nê¼`K¼ü¼[¼v®¼ÿ§¼W¼S%¼,ü¼Mí¼n¥¼£;¼5ÿ¼â¼¼Jc¼](¼ì¼[Ô¼FÞ¼ªì¼G:¼k¼£B¼2¼P¼ÄX¼j,¼~u¼Ó¼ûÜ¼¼·U¼·×¼¼l¼ô¼ýT¼ýÿ¼êÔ¼éµ¼ìÌ¼A¼þ¦¼§¼;E¼Û
¼Ô¼Ú$¼à[¼sá¼¢c¼¸¼A
¼Â6¼¼uã¼î"ª¼	Þ¼µµ£¼|=¼UF¼ßÈ¼r&W¼ë¼mù¼-èy¼å~¼
¼²°¼2¼¡Ö¼ÀÃ¼:§¼V¼¼Ü;¼¥¼ý¼ÿ¼-Ë¼#D¼¸Ú¼Õó¼E¼¼¼vt}¼¼Ú¼pð¼¼g¼¥¼tä¼iÃ¼	í¼9@¤¼ä¿¼ý5¼%¼dc¼e¼im¼p«¼w¼IÙ¼Ï¼e=¼<-¼û¼-Ô¼WG¼W¼ÖÊ¡¼aÉ¼-¡¼äi¼U¼Ïs¼Ö¼ +¼¼¼Ì¦¼û­¼¼1È¼ñ¼Ge¼i¼¡Ò¼¼¼ïz¼Yã¼»C¼*À¼®¾¡¼ýâ¡¼Û¼Ða¼/]y¼ Ìk¼XZ¼-¼û¼W©}¼¼¼|;}¼Á¼a¼I¼Ë~¼Å~¼¼h\¼
¼}¼~M¼±Ô¼qÒ¼X®¼Ý¼r¼ó®¼ok¼¼Ú¼ý¼¼ËY¼\ñ¼_¤¼H¼¼l n¼l¼ÿ,¼¢¼~"¼õ¼þ¼u-¼L¼Õ{¼Ö¼¼¼2è¼9l¼L¼®ñ¼E;¼[¥¼Þ¼ä¼)û¼[h¼Wm¼ó¼µF¼¾¼B±¼Ç¼k!p¼² |¼A¼6¼¦Ú¼r¼Ð0¼Mu¼¤¼=¼¼ó+¼Ê&¼Ö¼+A¼É6¼ý¼ðø¼æ«¼Bí¡¼_¼b¤¼=ñ¼^~¼Dµ¼Ô¼«~¼Bç¼ (¼5ê¼¹Û¼Ùa¼AQ¼©[¼,£¼¼ºî¼§¡¼åÛ¼¼Ð¼­¢¼ï¼é~¼<Å¼é±¼D
¼¼»¼>¼'û¼Ñ¼Yú¼·Ý¼¼¤¼¼I«¼É) ¼Úd¼±]¼w¼
¼"¼è®¼d¼8e¼à<¼X ¼7'¼Ú(¼5¼'z¼|s¼í¦­¼;­}¼!¸¼$ñ¼gK¼ªN¼¼!¼±¾¼3¼¾¼·Â¼>¼b¼6T¼ä¼iT¼$¼ô»¼ñ^¼A¼{þ¼ßâ¼]²~¼Þ{¼Â¼ª¼¾nw¼ò¦¼%¼t¼´'¼Øu¼Ñn¼b¼¼A¼0A¤¼j¼Ø£¼k¥¼&#¼£Ù¼¬±¼Ï8¼&t¼	â¼PA¼T´¼õZ¼ÕJ¼ß ¼(n¼7¼*(¼9{¼6ý¼¼:ng¼eP¼ñ¼¼m´¼vÙ¼5¡¼ruk¼©¼á¼ÝV¼¿¼Ëx¼º¼¼v£¼Uv¼8ó¼å¼LO¨¼(r¼!Þ¼ç¹¼Û¼Ø×¼£¼NPl¼1ë£¼c¼¿ç{¼ë¼¼¼ã	¼|¼
Q¼¾J¼M¼ð¼ x¼8G¼nóe¼=r¼^¼¼ ¼#:¼éä¼XÁ¼@¼	¤¼¤¼îÕ¼s¼4É¼u=¼¾Ö¼5\¼·E¼{¼÷¼!¼¦·¼f¼{\¼Ô;¼§´¼»+¼|J¼$y¢¼é¼N&¼¼!¼*ü¼/¼,w¼
¼¼j|¼øIj¼!¤¼bm}¼µç¼n¼±¼á¼r¼Û³¼ì	}¼9¼ }¼²¼NI¼ß=¼è¢£¼?O¼W¼å¡¼í¼tT¼5¼¿¼»¼¹¹¼· ¼ç*¼Êú£¼æ©¼8d§¼Ý¼Æ¼tõ¼À¼j3¼¼n¼¹)¼RA¼¡¼z¼J¼<v¼¼r¼s¼F
¼¼Æ¼BË¼ ¼ðe¼
¼¾¼¡¼&+¼m¼!×¼m¼uc¼w¼Q¼¼½ù¼¼°Ü¼8¼i¼a¼%¼ÆÆ¼s¿~¼}"¼9¼ ²¼d¼¿¼S{¼~¼.u¼W¼Ûy¼o¼ô¼
¼Jð¼BP¼ñX¼1X¼
¼g¼â¼^%¼ÝÛ¼3¼"5£¼$ð|¼¦¼q¿¼Â¼Ðü¼Ð¼tî¼©ã¼£z¼³¼ª6¼¼À¼c¼·l¼]¢¤¼ùÅ¼@Ã¼ò¯¼Oá¼³@¼?¯¼0¼x¼¼à¼¼|Ët¼ï¼û2¼*¼;¼3¼à¼?¼¿¼g¼3¼Ö¼z¼ó$¤¼Ô¼óª¼Þ´¼ºà|¼ t¼ª§¼¼"t¼ü¨¼Û>¼£¼X¼/K¥¼Ð~¼a¦¼Ïa¯¼Û©¼ó¡¼Âl§¼³¼»Ï¼GÔ¼T¼°{¼eZ¼í¼
¼Ê¼,xx¼Rz¼°k}¼?w¼7I¼úK¼Iìp¼f­¼d¼ô¼n¼[5¼W¼9as¼Sj¼èì¼!ó¼ûu¼[¼Ü%¼ø±¼$¯¼ü|¼f~¼k ¼V©¼Ý!¼Ý{¼ó¼ÒD¼àN¼{E¼Yh¼Ûo¼
¼\¼{g¼òO¼)¼¤¼¡¼¹©¼VÄ¼}¼¡¼õ¼è6t¼¶'¼{¼èú¼1ä}¼³µ¼Uk¼ªï¼
¼*¼ôÊ¼À¡¼©V¼q«¼%b¼2¹¼¨]p¼M±¼wÂ|¼<¼V¼£z¼¼ýß¼åS¼b¼òl¼Û¼¥¼f¡¼9¼¼
G¼O¼Õ¼ -¼Äi¼ô¼"¡¼E ¼/¼$¯¼¢E¼xU¼x~¼öó¼ï¼º|¼U_¼¿¼s¼@{¼ôA¼ÎL¼	½ª¼+¬g¼|ø¼w¼¬ï¼¸¼¬¼Íµ¼!¼ÿ@¼ò¬¼Gà¼Û«¼Æ¼oZ¼b¼,¼â¼;È¼£¼Ì¼òE¼I¼Å¼#Ø¼+¼¾á¼Xð¼o¼º7¼¼Öpy¼¼ÚF¼Þ;¼B¼]¼ùt¼¥¡¼¸¼q¼X_¼Û
¼Ëe¼? ¼J¼£¼B¼	Ä¼­¼Å¼¼ì¼P¼¼+³¼¨¼ÿ~¡¼]¼Ûÿ¼°3¼[u¼°¼/R¼ô¼C¼¹y¼Ñ|¼È¼9¼ßh¼4Ò¼ý`¼û-¼i¼î×¼Oê¼À¼©Õ¼¶&¼BÃ¼#¨¼£É¼­¼ð¼¡À¼h»¼Â%¼¾¼þX¼¦]¼¹9¦¼YC¼¤¼´ù¬¼­¼[¿~¼²e¥¼õë¡¼ª¼5=¼ú¼QÔ¼A¼ï5¼+À¼0¼BL¼[/¼#ë¼C¼í:¼=¼¸ð^¼e2{¼¨¼Î×¼Ur¼Ë¦¼îø¹¼Æ¼»M¼¥V¼uâ}¼©©¼å¼ÊÌ¼Å.¼Ë§¼K®¼dD¼¼Àâ¼¼ÍÞ¼øC¼p¼§¼'K¼rÅ¼¼ÐÊ¼tº¼fö¼Âõ¼=¹¼ ¼H¼¤¼ú¼èr|¼MO¼W¼°®¼Ì0¼ä¹¼ds¼¯9¼¹§¼Ê¼Ø3¼È¼u¼2=¼Ó¼#Ó¼âo¼¡¼­¼7S¼©¼Þ	¼/`¼öã¼y¼vv¼Fµ¼µõ¼L¥¼_¼+n ¼ä¼¼Wï¼}-¢¼¦$¼¹~¼Þe|¼¼ã¤¼`y¼ù¼«k¼ª/¼~¼c¢¼Ôà¼Ú¼Ö¼µç¼¦¼ç%¼|¡¼0¼x¼¬÷¼þ¼ä¼+¼~¼:¼Í[e¼u±u¼}Ý¼¶(¼­i¼©~¼Z¼Ïô¼1ø¼®Ç¼p	|¼¡¼ù&¼r¼h¼	=¼F¶¼åò¼óã¼ÎÍ¼¼2¼Æu¼^ç¼©·¼Õì¼ô¼þ¼S_¼'ª¼"¼Ûí¼ö¼Yb¼^¼%ñ¼/5¡¼E3¼%¼.¼¹X¼]¼³Ò¼ó¼_¼å¼xi¼T¼=«¼²¼Ð¼­Þ¼Ù¼x¼*ñ¼l¥¼¹¼,L¼bûn¼Cæ¼vI¼=¼g¼¼j«¼z¯¼Äñ¼	¼Í¢¼B®~¼'¼$Ö¼òË¼Mî¼¦×¼u¼¼¥þt¼U£¼2!¼¢K¼F¼\¼ªp¼Î³¼4g¼Oã¼º¤¼ëo¡¼B" ¼2£¼y¼' ¼¼¼.´¼Þ¼Ó ¼µ9¼Ææ¼ò.|¼
ì¼_x¼L¼w¼æÙ{¼gØ¼a;¯¼òk¼Òs¼£®¼tî¼Ç_¼`¼¼5¼z¼,¼· ¼¤q¼Pvx¼ß<¼ös¼&¼æ¼$æ¥¼iÖ¼"]¼v¼f?¼ ¼d¼úoi¼¬¥¼¤¼!w¼o¼®¼W¤¼U¼wð¼ôÒ¼ð¼¼þ¼Ì¼u¼ò¼	¼N{¼Du¼´îz¼vJh¼p¼Ö¼Ì¼J½¼¼äâ¼Ù¤¼HÛ¼õX¼ô¼ç"¼»|¼Oý¼\L¼V_¼M¼àö¼ÿ¼w1¼D&¼¬¼Ê¼9:¼RÀ¼j¶¼Å¼W¼Q'¼I¼,r~¼dï¼³¼Fð¼ÕO¼1¼sÖ¥¼ÿÃ¼Ï)¼+~¼J¼5Ö¼M¼>o¼9¼î¼­¡¼1÷¼Z¼ç¼î¼s¼¼Ù¼ü`~¼á¼Zx¼N0¼ôH¼{¼æo¼&S¼T¼r¼Å_¼9÷¼r<¼Ò¢¼¼HÇ¼ó¼)Ý¼®u¼»¼¤¼xh¼Û[¼ñ¦¼»D¼`¼l»s¼í(¼ªã¼9~¼0¼í¼h¼Ô±¼¬ù¼àü¼Qø¼ý¼i¼Ø7¼íÓ¼£¼¼Ý©¼f¼¼R©{¼»¼0q¼¶¼½áQ¼+mP¼x ¼C¼¦¼»Z¼êC§¼É¡¼Xáw¼8~¼Å¼Iy¼¼ÁÊ¼7¼¥¡¼G ¼É,¼7¼[xl¼e¼ÆE¼à£¼¼Ða¼H¼]¼X¼÷`¼.³¼Ù1¼D%¼Â¼q¯¼kò¼ê
¼Ñx¼S´~¼«L¼¯{¼<ü¼R¼ï¼íË¼k¼3¼=¼á¼Òt£¼ÝN¼1n¼È¥¼Þ0¼ª}x¼*¼Ö
¼X¼)¸¼,ä¼ì¼j¼åÑ¼J¼É¼%¼¼,f¼[O¼C¼X¼òî¼{¼¶¼Á¼3~¼õ[¼S¼ìÿ¼G¼o±¼=¼B¶¼¼ìeq¼Û¼7§¼úã¼µl¼¬ª¼ëÑ¼°k¡¼-¼yx¼~¼Çò¼·¼¼kz¦¼b0¼Ðp¼q7¼è¼ì¼fô¼¥¼§¼êz¼%¼7»¼[¼¿¼¼ç£¼ÞÌ¼Ko¼x:¼ýÛ¼Á¼ß¼i	¼%¼ß¼°{¼?¼²3¼«F¼$Á¼XJ¼f¼_Á¼½X¼Ï¼0¶¼¼çZ¼zô¼«Ý¼#^¼b¼8W¼/«¼|¨¼0cu¼Îhk¼bÂy¼gÞ¼D¨¼R¥¼uG¼¨¡¼1Ê¼E¼ú¼Ê¼:¼6c¼ù¼mÓ¼ Ñ¼¸º¼lÚ¼ØD¼´f¼RF¼xy¼¼Ø-¼Õ¼ÄÛ¼<l¼X¼W¼8¾q¼ýo¼:¼5|¼®.¼ßmu¼¼Ö¼{¼<¼uh¼¥õ¼Ò¼T8¼â0¼È¼j¼S¼¼#É¼0e¼K=¼¼¼uê¼h¼,&ª¼³ä¼âUd¼oè¼ºM¼üq¼Óðb¼ñ!¼ù
¼ïê¼ò¼Þ¼/Ú}¼!r¼cr¼ÛD¼4mq¼
w¼'¼ü8¼M¼/¼¼Ó.¼Ã¼by¼~¼¼¼&_¼¨¼¼X¼bC¼Ô¼»@c¼8<z¼ñ	¼«^¼ÐÖ¼r¼Ùæ¼	ò¼_¼çB¼´S¼,¼(m®¼?¼b¼¨¼zZ¼¼Qy¼n¼jÙ¼óó¼fÏ¼p]¼¥¼lË}¼rÔ¼2<¼\¼Úb¼²¼|q¼°9¼kó¼R¼¯v¼]¼
L¼?¼¼-¡¼c¼³¼ãi}¼PF¼	¼óJ¼©8¼F?¼,E¼£¡¼õ¼
¼1ux¼dØA¼
qm¼¼Ð¼_Y¼Ø°¼Wõ¼zÚ¼í6¼i¼¼}¼¸¼*¼·¼k¼èþ¼¼Õ¹¼´u¼êô¼B¥¼X¼¼Ùc¼ü¼®­¼r·¼gq¼Ò/¼ ¼³ã¼´¼øT¼/¼£&¼`o¼¼a¼
ö¥¼è¼JÀ¼©¼½y¼È¼n¼	¬¼¸ ¼1¼s¼q¼ù°¼u¼<¼n¸¢¼J)¼(r ¼KÝ ¼p-¼Uè¼ø¼iÜ¼ Xr¼Qi¼Ôå¼Zg¼­¼¼c¸¼Ù¼,u¼|*¼¥o¼0¼4ª¼`¼±c¼V,¼i¼Ô¼}ï¼¼v¼ ¼ÂÐ¼Ú¼éÖ¼è¼ ¼¬j¼	.¼dª¼=ð¼W¼÷¼{¼½¼¡Ô¼ùú¼ªî¼ ¼øS¼µØ¼.z¼ð¼wS¼/¼\¼´o¼Ë¼®¼ÿÉ¼`l¡¼@ñ¼¼³°¼ÙK§¼G¼Eîz¼	¼4\¼ß¼sS¼¼ÁJ¼â­¼h$¼F¼å¼ò¼x¼¼;¼aË¼iI¼"B¼4Ï¼¨H¼=æ¼¼>m¼;¢¼ÄúT¼7ã¼­à¼¼k ¼ÄÝ¼iþ¼¯(¼ ¼?¼M<¼T¥¼O¼fn¼ºzr¼L}¼i©¼8¼W¼ër¼ìU¼ó<¼|! ¼ü¼c{¼¢\¼4Ä¼ýp¼S«}¼ü¼KN¼8¼«8¼	3¼²¢¼Ïk¼h'¼Jx¼°W¼Sj¼8¼_ð¼ÿ¼ã'§¼«©¼õz¼<2¼¿a¼'¼°¼Ü¸¼¼`¢¼0ê¼î6¼½	¼«¼Ê¼ã¼HÞ¼Üô¼h¼½¼zmj¼v¦¼Ö¼Ñ¼äz¼Ç×l¼B¼bÌ¼¼o$¡¼oÕ¼+\¼Ë¼¼°è¼¹¬¼1Ö¼Î¼Yé¼¼:sT¼É¶Y¼ñé¼£¼<¼Å¼ê¼ôÊz¼9¡¼xÖ¼ÐÍ¼j¼¼E¼¼Öå¼YÈ¼oB¼Ø¼£5¼2¼Ûp¥¼²p¼´þ¼	È¼È"¼H¼Ø¼¼¼\F¼(w¼ÅS¼Ù¼¼¼Ô¼Û¹¼XÁ¼§¼pý¼Ëo¼A]¼¦.¼,'f¼s¼O¼È¼.h¼2Øl¼á¼>¼à~¼¬,£¼à¼×¼±¼ÛWl¼à¼Ú^o¼uâ¼Y%¼z¼¼æ
f¼Í¼Óì£¼ñä¼æ¼Í¼h¢k¼ÈT¼¹S¼û¼¼¼²5¼¤ ¼-É¼XÁ¼~±¼t×¼ª¼¦è¼£´¼(?¼C¼¦@¼×l§¼|Ë¼«5£¼­u¼KE¼F¼¼`ý¼ÿá¼ùÏ~¼_¼Z¼Ú¾p¼{ý¼T;¼£¿¼Î¼Âök¼M5{¼¼i¬¼6ÿ¼D¶^¼Cs¼:y¼V¼Ñ~¼aLe¼÷¼ ù¥¼ ð¼^®¼@i¼[U¼j¼¼Ç¼/¼CV¼ô¼Q¤¼¡¼¼Ð¡¼õ»¼¼Û¼Y¼'}¼(¼@R¶¼¼ì3¼Çb¼Æ&¼äÕ¼>¼{l¼i2¼ÿ^¼¼Åz¼ó²¼Þ¼<M¼¸.¨¼3¥¼LS¼5Ô¼®¼Ï¼þÅ¼9-¼ÞÒ¼RËx¼/¼ä¼S¼D¼þ/¼A|¼Kó¼p]s¼<Ç¼4¼z¼t¿¼×ö¼ù¯¼bC¼þ1¼ª¼*¼¶¼¼!ò¼V¼¨h¼mì¼M ¼¤Ý¼@¼»o¼FÄ¼¼bH¼X¼6¼2Õ¼{¼1¼­b¼¤Á¼Iì¼¥¼éZ ¼
¼®,t¼úu¼W×x¼¯áq¼ ¬¼·¹¼]¥¼ã¼¼J¼ï¼³6¼ãò¼Å¼A"¼×1¼.¨¼ª¼¢¼Ñ¼èï¼ß6¼Ô`¼é´¼À\¼ Í£¼çæ¼û~¼N¼¼=ñ¼Ý¼ï¼P¼ä¼T¼>¼»¦¼®¯£¼©(¼Ï£¼rG¼1þ¼ò¼M$¼j¼Ã¼¼aÉ¼vK¼·¼¤¼mF¼¼¯¼¶E¼ý¼ü¼·Æy¼às¼½É¼ìg¼!y¼¼¼¤¼Íl~¼wý¼m[¼·¶¼Ñ¼5¼U¼ó¼Êv¼Ý¤¼B¼2Ñ¼û¶¼^{¼Òc¼R¼åÆ¼tP¼í¼D¼$Ì¼¥¼Ý¼X¼d'¼@¼m¼3Ü¼¼s¼½Á¼¼q/¼Ê¼¹?¼`#¬¼®¼»µ¼G¼é¦¼bÀ¼©¬¼Ü0¼ðj¼
¼=¼º	¼¼¼´ß¼Ým¼	¼S¼Ì¼'¼)¼©ï¼Ô¼å#¼'o¼xS¼ª?f¼©æ¼7¼Ë¼0¼ËI¼k¼@Í¼
Ö¼ø³¼ê£¼Õ¼¼Ù[¼ê<¼ku ¼Àý¼Tb¼æ,¼MÓ£¼wq¼7 ¤¼X0¼FÐ¼/¼0æ¼¾¼4¼¢`¼i¢¼ÅÖ¼.§p¼¬¼Æ¼?¡¼¢T¼êêt¼}¼6¼x¼Ä¼ù¼½6¼)Ì¼m£¼£¼á¼¹Ã¼6
¼é¼p¼¾µ¼cj¼Å¼É*¼üu¼z¼¶.¼¶¼-ê¼ù¼Yu¼w¼*¶¼· ¼Äþ¼é¼¼ðv¼¼H¼0[m¼e«}¼¯=¼rô¼C¼!¦¥¼ú«¼Å¼Ëâ¼ö¼½¼|Ã{¼
¼@{¼¿¼ÓÂ¼ß¼C¼Kà ¼ºÑ¼å¼	¼Ìü¼[w¼¾È¼£ì¼2$­¼ï0¼tl¼Ä¼þ#¼^Æ¼Éü¼C´¼<z¼wN°¼Ð¦¼¼¦ ¼û¼êè¼f¼9¼ã¼Ú£¼G¼±Ô¼@¼1ª¼2¼X¼É¼Â¼|n¼ÅÜ£¼L)¼°W¼¼Û¼)c¼ô£¼,³¼ýÏ|¼ä¼u¼¾s¼1G¼Ø»¼}Þ¼ãî¼A ¼]¼Üð¼Ô.¼K÷¼Óf¼Ö¼?Mx¼<¼'¼~¼T¼ó£r¼¹}¼tAq¼É¼UÌ¼X¼±¼.¦¼ç¼>}¼K¼OÓ¼¼}- ¼$¡¼p¼ÅÐ¼¼Ã¿¼êe¼££¼mã¼¦!k¼â°¼Û¸¼¦Ø¼ø¸¼¼â6¼è]¼¾¼X\h¼XJ}¼'(}¼ÈW¼x¼´v¢¼+\¼`¼R¼S¨¼ë¼¥Ñ¼Ã¼m²¼sk¼æý¼?¼Qb¼«º¼9¼:¼ÃT¼Ï¼»Ð}¼M¿¼´û¼}üh¼·Ø¼2D¼GG¼i¼êÇ¼È©¼;¥¼
¼º0¼{e¼\¼Ã[¼/
¼¿ÿ¼©¼éI¼(¼p]¼ø¼Èõ¼÷{¼Z¼¼Ï
¼Þ¼=é¼jûw¼®7¼El¼ï¼bR¼cË¼ó¼ôy¼Nè¼Û¼¼ÍÀ¼W ¼ls¼¢¡¼Óö¼X§¼+V¼=Ó¼ïo¼æjy¼9¼¿¨¼$cf¼Æ¼vBz¼(Z¼C¼¼;l¼1À¼åP¼Üe¼¼¥¼=è¼>¼ÅÌ¼!¼Y¼ªd¼×õ¼Gå¼É³¼ÿ¼6¼&¥¼-¼Çu¼'¼òÐ¼#ß~¼Õc¼ã§x¼¼y¼&&¼{Ê¼t¼aÓ¼¼·¼Ç{¼áR¼ü¼=¼qu¼£¼P¤¼²¼.¼x(¼÷¼së¼²ö¼Þù¼
¼·¼ª¼gXr¼+ú¼^j¼sç¼u¼
¼qÅ¼t{¼»¹¼JÈ¼Î¼i¼rÊ¼«¼ëþ¼ó¼Á¼úÔ¼Û+¼E¼P¼JÖ¼Ö^¼!j ¼0ë¼jëo¼¼CO¼§¼4¥¼df¼ÜÈ¼B¼è¼¹¼Wv¼I}¼WJ¼qÇ¼³ý¼4q¼qú¼{ò¼zã¼£¼6Â¼tV¼µ¼fÍ¼G¼Æ¼¸½¼èµ¼H¼Ã¼º­¤¼³¼+*¼KÈ¼Oë¼q¼ì
¼ò¼|¼#&¼%Î¼å¹¼'¼Ño¼Ôð¼÷Ã¼=õ¡¼Ý¼°O¼Q_¼·c¼ ¼òâ¼¼)õ¼&q¼ ¼b£¼*¼ï¼×%¼!Â§¼]¼Û)v¼ Î¼¼µ1¼@M¼.¼hß¼1¼"&­¼Q¼¦¼<6t¼<¼^¼?¼|¼õ¼8ú¼Já~¼"¼¥¼á¼#+¼z¼´.¼w¼&:v¼eg¼,ß¼9ó¼:¼À!¼Ë¼­f¼c¼¼N¼Û ¼8 ¼CÝ¼k"¼×Á¼ ~¼g¼Pä¼É¼}ü¼É;|¼æn¼y}¼B¼Pç{¼Q¯¼N¼ÆK¼¼Q¼ø)¼Þ¼+¼Èe¼I¼µ®¼±¼~hr¼±ú¼¼¼çN¼m¼µô¼dU¼;ä¼à\¢¼ý«¼]M¼9¼Ç3¼¦{¼¸6¦¼×¢¼÷}¼'å¼7ê¼)¼2Ì¼¼Hù]¼(¼¼{¼×¼ÂÆy¼Æ¿¼Ö¤¼:¼"¼Ôé¨¼x¤¼%¼¥Ç¼¼Ø¼Ör¼{¼ºc¼Q²¼8f¼4\¼¼~:y¼l¼~n¼¥êq¼óÀ¼²!¼¿M¼»¼Þ1¼Ky¼ïQ¼s¬¼y¼¹3w¼Mß¼°H¼Mx¼U'¼®¼¤¡¼/¼³¢¼Ã|¼ò!¼¼~E¼øj¼¯_¼ã¼¼V¼£ö¼|
¼d`¼¦É¼&¼0¼½ù¼%3¼È>¼ðX¼Tq¼£¼Ú¼Î¼vq¼¼ae¼¹r¼¢¼þgc¼j´y¼¬Ë¼|¼o¤¼É¼¢ß¼±E¼×¼&|¼¼$Å¼2¡¼¼§¼7[¼?¾§¼,0¼àf¼o¼0¦¼ª¼a¼Í¼Ìl¼Ö§¼F¼XÂ¼Ñ¶¼n0¼di¼ìB¼ÄS¼º¼g¼},|¼Ä¼Po¼|¼ ¼Âä¼-û¼¶¼-[¤¼¼*J¼{¼às¼Õ¼K8¥¼Âí¼É¯c¼
E¼ìÒ¼æô¼HÕ¼V0¼nr¼_µ¼Zû¼B¼÷u¼[©s¼þö¼/¨¼ËÅ¡¼Bt¼Q¼	Å¼ý{¼p¼ü¬¢¼óª¼Ø©~¼}i¼ùx¼ÊF¼ÝÏ¼´|¼Þß¼fØ¼Øë¼'©¼vlj¼"Þ¼Ç(¼Ë¼ûÑ¼X)¼zò¼?2¼R¼jð¼¾ï¼^k¼ß¼ã×¼j2¼ØÃ¼F¼¡H¼¨)¼O2¨¼3ô¼¼l@¼ü>m¼o¼Ä¼Æò¼Í¼à¼Qé¼ºÊ¼T¼_¼¼Òq¡¼9Ä¼XJ¼A¼«q¼¯¸¼£¨¼&î¼m^¼ö¼ZÆ¼ø¦¼¿Í¼[¼/¼$Ê¼¼÷¼j¼+¼2¼M¼¼
¼"í¼¼à^¼½¦¼­ó¼Å¼}Ú¼mâ¼/ñ¼J!¼,¼úz¼pÂ¼w£|¼10r¼éÄ¼Uï¼pÌ¼D§¼|¼Å\¼{¼7µ¼Cõ¼^¨¼T;¼Þ4¼à¼Õ·¼ùÕ¼lZ¼/¼ÌÊ¼Êó¼®Þ¼K2¨¼rÜ¼å¼Ý|¼ê{¼ñ¼¥ð¼
¼B"¼
è¼y¼Èÿ¼*¼Á¼n¼²N¼
ÿ¼â ¼
s¼n¼(Æ¼¡W¼Mu¼W¼¼2Îm¼U¼ºö¼5y¼ É¼]¼Àz¢¼â¼¸¼þ¼8Ð£¼ë;¼ß¼"¼!°¼	¼%ò¼6¼s¡¼¼â[{¼`¼+]¼»\¼z¼þ¼$;¼¯È¼Ð[¼V!¼å¼¼í¼q¼+e¼Ýy¼.<¼Ï7¼fã¼DR¼2¼¢¼µw¼Öw­¼a¼¸¼¤ÿ¼§¼ò¼£e¼üV¼ëÑ ¼Û¼x¼9Ð¢¼ê5¼÷c¼Éû¼â¼á¼Bî¼ÅY¼ÁÝ¼´U¼ö¼>¼]è¼Æ¼5å¼_¼{4¼8¼Èè¼^¼ A¼`¸¼2¼I.¼£\¼â¼¡¼rt¼X°¼9¼Y¼b*¼_È¼b¯¼t¼¼ÜÁ¼j¼tÀ¼êL¼4È¼QD¼
¼t¸¼r¼Ð,¼!"y¼G¼°É¼mél¼r¼¼y¼+¼Íçv¼ê¼¼­ú¼-ò¼â¼L¼õ¼Ü*¼Z£¼R¶¼ö¼2t­¼g%w¼U¼à¼«¼ÿ¼¿¼*¼WÀ¼½¼Î¼Gç ¼[!¼
Â¼\S¼L¼}R¼g¼>*¼¼º¼0ë¼þ2¼%¼ä¼èv¼¾Î~¼¼Ê¼Ns¼¡Ü¼ür¦¼ôP¼½²w¼wÛ¼þ6¼Ò¼Ó@¼ò¼Jf¼V`¼T	s¼Ê3ª¼%«¼n¼TJ¼¼n¼Ú@¼sÿ¼)¼.Ã¼î¼î¼*¿¼Bè¼ÖS¼¼·¼Ö¼á¼)g¼|2¼þ¼U¾¼¼þ¼ý®¼B¶¼¼Úu¼ØÈ¼lr¼*qy¼
¼ÿ¨¼²}¼£W¼±¢¼|¼}|¼
¼;¾¼Me¼Å¼Í¢¼
è¼Ó¼4Ê¼¤B¼Öò¼Ît¼|g¼üí¼¼±w­¼¤¼³.¼x¼&¼¬¼¼{ë¼Xù}¼ï¼¡)¼¼ã§¼!z¼e¼><¼Ô¼¸Ò¼+Õ¼Ç^¼8Î¼ä¼§¼J¼~á¼ö²¼ ¼ù[¼p¼É{¼¼M©¼ó³¼ó¼©B¼²­¼xh¼Ê9¼>¦¼°s¼7¼?¼¼³¼V¼¨Ru¼h¼û¼pû¼»¼ïþ¨¼ç¼ïÞ¼AW¼3¼¬M¼*¼ ]¼<²¼Úz¼ë-¼º¤¼B±¼k¼¼V¼võ¼¼[ðy¼dß¼P(¼M¼3~¼¼¤¼TC¼-ó¼¼¼Yé¼Ú*¼>Î¼Þ0¼¼"¼Òk¼]+¼¹¼io¼×­¢¼ð¼P¿¼h_¼UG ¼"É¼¼ìÐ¼å}}¼"
e¼ò$¼¹j¼-l¼<¶¼£;¼~b¼²"¼Á¼»¼äA¼«Üu¼>F¼:$¼u¼ßâ¼ÿ|¼KÌ¼;¼¼#4¼_¼2n¼Ý¼¤7t¼ù¼Lø¼bÀ¼>åp¼½ý¼á¼*½¼¶¼¹ê¼óE¼X¼D·¼û¼P¼mT¼$0¼Uñ¼£n¼1}¼êyy¼MV¼Na¼}¼õ¼¼e{¼L¦¼i¼ `¼=µ¼Þ¼ã¯¼¡S|¼z/¼Ë¼²Ó¼§`¼]Â¶¼"¼÷¼ïým¼må¼×¼tÃ¼ôÜ¼û¼0q¼¦x¼Ïï¼þ¼v8¼HH¼Ã|¼¼Z¼`M¼]Ï¼¼Ý°¼Â¼n¢¼V1¼åU¼l¼"½¼aY¼@K¼¼ÞÔy¼0¼ô÷¼&Ø¼µd¼Þ
¼`¥¼ô¼Gð¼¼ÅU¼óXk¼`i¼á¼Ûân¼u\¼Æô¼£;¼5ä¼U·¼x¼,æ¼0§¼PÌ¼·B¼ÜP¼ïó¼#¼1ê~¼Ðt¼¤á¼u%¼Æ´¼f¦¼¶õ¼äÈ¼ËÆ¼¶´¼Y	¼¯¼ñ¼Ó¼R¼þ(u¼-U¼ÊXj¼"¼mÕu¼¹¬¼¼¶8¼lè¼Ò<u¼0¼D	¼ØÐ¼Ý¼tÌ¼@¼ô¼º_¼÷¼:¼õ~¼¶Y ¼5ï¼8¼ün¼à+¼ØÖ¼Ê¼cN¼gP¼Gf¼c¼¥±¼s(¼¼G¾¼¼Ìö¡¼û¼w¼À
¼à¼ï/¼¬¼`¼b<¼ñÌ¤¼rë¼@$¼¼¼u¼Ñÿ¼¶¼2é¼9!¼K¼¸¼P¼[¼k¼ý0¼¬¼×¼)¼[]¼Wá¼qg¼ý'¼'A¼ÿ¼me£¼!>¦¼¼L§¼¼ÛG¼@E¼öô¼úq¼>}¼4Òo¼S4¼Ù¼8¼_¼Þ`¼¨F¼ÆT¼¦¼-Ü¼<î¼|ð¼	p¼¦¼?¯¼Hä¼æ¼+7¼Cñ¼+ù¼#W¢¼¼C¼[¦¼qc¼(¢¼Ò§¼GÛ¼¼Ð«¼Ùd£¼w¼jè¼ª¼5¼t¼ù¼Y£¼`D¼}¼Ë¸¼l¼,\¼è¼¡Ã¼t¼"¼<Ëw¼Uo¼}¼A¼ À¼¼ÍÕ¼ôã¼ÿx¼Ù4l¼òD¼Óx¼»¼d+¼Hk¼l@¼D¼óo¼8Ü¼4é¼¸P¼· ¼|¼^~¼ó®¼Fô¦¼rN¼t¼Ú5¼Ø¼ç¼Ì¼1;¼ÁF¼Î¼ìn¼0ü¼Y¶¼\¼z¼êÚ{¼u¼`ð£¼³z¼ºÅ¼+¼Ï¼X ¼®Ë¼ ³¼R*¼ïÁ¼µ¼§O¼2£¼í:¼P¼PZ¼¼¹_¼òÚ¼9S¼gh¼Sû¢¼
¼Õ
¼´¼þ:¼FA¼%¼ø¼8ª¼#
¼
p¼KÕ¼¸Z¼Ãò¼ÃYf¼#¼ù¼Îd¼¸p¼G×¼¹å¼Þé}¼ÛÀ¼&*z¼ñ»¼a¼Ý¡¼@Û¼âu¼¸¼.do¼5i¼Ý¼µ¼
¸¼Î{¼¨¼ÆÐ¼{¼Ov£¼¢¼&f¼9¼L¼÷¼¼ÐU¡¼N¼qÙ¼¶v¼÷ê¼¼b%¼a>t¼&x¼1Ë¢¼íFt¼gÿ§¼Ò¾¼*ô¼îò¼M!~¼¼ú¼y¼º[¼Ì¼4P~¼_%¼É¼Ü~¼VÄ§¼k¼n¼õU¼Ä¼¡Ë¼$6©¼¼:¬¼²¼UQ¼Q(¼¬x¼Ù®¼­¼N;¼}¼HÄ¼Í¡¼À¼ü}¼,(¼nÓ¼Âì¼ÈÑ¼Ye¼y¼Â{¼¢»¼Fà¬¼ºý¼bT¼aQ¼÷¼ÌíP¼f`¼Ô¡¼¼¼°í¼7¼¼ð¼j6¼º|¼2¼£¼¹¼õ¬¼4ñ¼/l¼.°¼U¼ ¼·¼ix¼¤¼Si¼8Í¦¼¼¼9¼¦¼¦©¼M¼´F¼¹i¼3w¼R¼á©¼v5¼Ãý¼m¥¼U5¼i¼´¼£¼ç´¼¥1¼oÁ¼ý¼@%¼6¼hÁm¼$n¼É¼]á¼z¼(¼ÚM}¼Õ¼;F¼À#|¼u¼y¼PÛ¼¼Ö1¼H¼8i¼)Dv¼R;¼1¼¼þ½¼Ë¼ ¼HÍ§¼£ý¼öÔ¼z¼'f¼A¼5¼:p¼6Å¼Ên¡¼­
¼Áý¨¼2:¼HT¼Ú^¼ñ¼¸¼Ô¡¼ò&¼s ¼¼û&¼¡ú¼0Æ¼j¼¼{¦¼-¼â¼Æ¼¼UF¼Öj¼r¼¨ny¼sþ¼y§¼+¼<Ê¼ìà¼èÍ¼ÔN¼'q¼<s¼¡^w¼¯¼­S¼Ó¼2ö|¼M¼Ñq¼7|¼.¨¼;W¼±ò¼PÑ¼j¼Ì`¼x"¼Ô¼=¼;Ù¼å¼øã¼ær¼äIl¼x¼î¼qz¼ú¼v¦¼ÛK¼¸©¼E y¼AE¼T±¼u¼"6e¼i¼î¼$¼de¼®f¼»u¢¼tq¼Ù¼Â*¼Y¼Ì¼$[¦¼=¼ß­¼¼~¼hÝ¼Ey¼é1¼h¥¼X]u¼Rþ¼Òv}¼	þ¼W*¡¼fÑ¼ì³¼L¯¼á¼Å¼ç$z¼4Ã¼Ú|¼,ï«¼¦Î¼6K¼.Ø¼ÛY»¼Ä¼¸õ¼k¼*µ¼´.¼m¼ã
¼¼²Ö¼bw¼²¼å«¼BÇ¼¼6ò¼bs¼Ï%r¼hí¼z¼§H¼¸j¼v¼zn¼|ý¼¯Ã¼X¼ðã¼ñ>¼w¼P¼Ù}¼$¼ÊR¡¼{Ä­¼´*¼§N¼Y¼e
¼ú¼ò¼ÌV¼S¼Z¨¼>¼ ¯¼Üo¼¥L¼¨¼÷¼4¼¦£¼Z ¼q8¼Ôá¼ÿ=¼\Ð¼a¸¼e9¥¼(¼s¼Fv¼ëg¼wý¼e¼g«¼ý¼Ã¬¼;Ü¼1"¼÷£¼(à¼é¼÷¼Ô¼¾f¼î¼Ã¼¢¼é~¼¼³)¼xn¼>¼,¼$?¼®±x¼¸ê¼u¼Qôy¼ÿ¼F¼Vé¼g ¼a¼»¢¼ék¼!¼ø¾¼R¼Ïþ¼Æ¼¢T¼ÒY}¼X%¼ny¼gT¼T¼`º¼Ù¼°¼È¼!u¼ûè¼3¼x¼½äu¼é¼V¼÷Û¼ç.¼Ó¼)c¼º¼?l¦¼=Ê¼¸n¼>Ù¼Àg¼Ï4¼$¼C¼.¼µÿ¼É|¼¢µ¼Ñ¼&¼ Ðy¼?w¼£?¼m¡¼D¼±¼´×¼Æñ¼¼Þì¼}Ú¼Y¼´¼±á¼½¼æÎ¼Âq¼ãNw¼Yµ¼U¼±@¼"Ñ ¼ 	s¼d
¼fÀs¼*ø¼¡¼nv¼2¼Û}¼Ýj¼¼½E¼<±¼Wl¼¹jª¼5	¼Ù¼x,¼|¤¼OÎ¼±~¼Þ¼ÏÛ¼§¼MÉ¼N¼ø9¼ÍX¼ss¼¼ð¨¼kÄ¼v¼¤D¢¼>ê¼é¼½¼(¼¶ª¼¡¼÷s¼E-w¼Â}¼	A¼´¼Îø¼.¼Uö¼|]¼Hx¼î¢¼V¼ê'¼a±¼*¸¼Ý¼67 ¼ýG¼.é¼0¼Q¼º¼½¼lv¼z3¼B¼Ù¼ª¼OH¼_¼ý¹¼ß¼n¼0B¼ñ|¼a:¼x®|¼¼cy¼±e¼ÞÇ¼'[¼x¼±K¼P® ¼U¼þ¼Ft¼r6¼ª2¼ñ¼ïà¼ê¼À¼E{¼_¼V-¢¼Gä¼I7¼D*¼Ór¼ÿHz¼4Z¼o)¼á7¼Åy¼Ï|¼Ú¼"w¼Z¼d'¼ûj«¼¬¼KÔ¼
_{¼ Dz¼Mj¼®¼vb¼:¼¤3¼(§¼ÍZ¼ä¼b4¼ÖI¼8È}¼È¼þ~¼ü¼é|¼¨¼i¼¾7¼d/¼¤¢q¼	s¼Úb¼{Þ¼}i¼èM¼û¼U¼ÂN¼ëf¼Ù/¼¢p¼y«¼¯¼r$¼6¼¿T¼X¥¼=å¼bá¼=¼§7¼÷O¼ñ¼79¼Á¼`Í~¼¨¼k¼(d¼C¼Å ¼!¼=	¡¼¼¿S¼d¼M¼ÉZ¼¾ð¼ôÓ~¼@¸¼å¼b%¼_¼¯[¼½¤¼Èx¼¡¼ö¼º¥¼©£¼Ð ¼À9¼ 6¼_ÿ¼|ù¼¼93c¼Ç¼¾2¼H¼Ù°¼ç§t¼×]¼x£¼Ù}¼Ì­¼×ä¼°¥¼QÝ¼àD¼»,y¼¦W¼c®¼{Ov¼Wók¼ì¼¼W¼ï¼ò¼ë¨¼*¼QT¼Æ¼
¼jü¼P¥¼0¿¼¼Z­¼Í¼a¼"¯¼ë ¼æ¼XP~¼¼^¼Ô¼ÿ÷¼ª~¼Ì!¼=¼xý¼¬
£¼P·¼ù¼6¼ë¹¼¼å!¼÷¡¼å¤¼\Ë¼ZÓv¼4U¼
¼rì¼uñ¼e¼P¦¼@¼U7¼Ç¼´ô«¼nÜ¼²Þ¼¨þj¼Óº¼%í¼  ¼0j¼¼¬¼ò6¼X²¢¼¨Éª¼Á¼Åx¼Ä¼ú®¼d!¼²0¼x¼- ¼Î¼Ý¼ÂÝ¼§e¼£Ô¼øï¼Ü¾¼ªY¼=x¼ÒQ¼Õè¼ÍK¼ûc¼Ø¼æX¼Kî¼.¼D¼#ª¼F¼Q¿¼ò¼?G¼>Þ¼s¼I]¼Lu¼Ãö¼°¼¾¼ÏÆ¼D8¼¶¼z¼÷*¼y¼ü¼A%¼ºÚ¼Îìo¼¬¼Î¼äË¼=Ï¼ê¼_ò¼ú²§¼Ü¼¼«*¼í[¼=¿l¼xR¼Ã¼|º¼1»¼Ú}¼Hgw¼>s¼	S ¼¼S¼x¼í¢¼Ò¼W
¼
S¼j¦¼v¼T£¼æÎe¼Ù?¼7d¼´ã¼å¼¼¨¼UT¼î¼Ï¼bò¼¬ì¼\(~¼ë2¼ÿq¼g¼U¼øc¼5x¼0ø¼:æ¼8µ}¼§¼+Î¼É¼(	¼> ¼$¼þ;¼5¸¼ê/¼¤¼ë¼ëx¼B¼Ì|¼Í¼ÐV¼}b¼eÂ¼[±¥¼~¼øÛ ¼Z¼l©¼]¼sº¼ëö¼K¼x¼­Z}¼§¼ú¼A¼Ú¼P¼ w¼õ¼³¼Àáv¼:Ã¼ªæ{¼$¼he¼¼ÝN¼ÍÜ ¼B¼?	²¼.: ¼T´¼·¼õÞ¼¨¼~À¼Ë9¼_¼ÑÒ¼.æ¼B¼ ¼¸¼¢¼V-¼¨=¼§¼×¼Ú¼´{¼¾ ¢¼w¼û¼Ôõ¼^£¼¡ë¼g÷¼àa¼Vj¼§^¼Û¾z¼Ur¼iÜ¼Á[¼ÿQ¼Â¼pÊ¼@S¼Z¼Hã¼µÖ¼¤²¼¶¼º*¼2þ¼[¼+j¼¸=¼§¼×Ï¼¢¼L¼¬¼¼[r¼E7¼©¼x¯¼4Ì¼ã¼¼Á¼úÄ¼Õ%¼¼²q¼
¼ý¼Û÷¼R¼þ¼å©¼ÜO¼há¡¼À¼ò,¼î¼y¼jö¼©¼0¼Ì¼¦õ¢¼(r¼VÝ¼[Ù¼¼ '¼þ£¼vS¼-f¼;k¼f@¼~ª¼ ¼c^¼f|¼µ¤¼
D£¼c¼ÚË¼r¤¼s¼@z¼ ·r¼¶¼Ä(¼l¼¼Jâ¼¹Ù¼©é¼ò-¼®¼è¼X¼]R¼|w¼Ä¼h|¼9p¼ÖÉ¼Ôt¼X6¼Ò¼C©~¼l³¼×¼ ã¼ë}c¼Å:¼S¼×´¼ÌÃ¼Ù¼SÜ¼7¼cb¼m%¼|¼ã¼B¼B
¼WÓ¤¼È(¼è	«¼à4¼)L¼Q¼F£¼¸ù¼·P¼`û¼m1¼¼¼y¼É¼£¼K¼5W£¼X¼¼a¼Àd¼ÿ[¼Cr¼:¼{å¼{¦¼Éz¼ÝÊ¼¯¼¼1¼¥ß¼þ¼dI~¼6T¼d¡¼RÔ¼ÄÒs¼ÙÃ¼$¼G5¼µ¼¢¼¡_¼äö¼l®¼q¼§¡¼%¼¡¼kG¼°¼E}¼²Ao¼\÷~¼Äc¼½d¼Ô¼~÷¼. ¼%3¼e¼1¼è£¼A@¼J¼"¼µ¼|á¼r¼.­¼þ4¼;@¼&¼Yv¼wh¼ß/¼/Þ¼Û¼/*¡¼LL¼!Ø¼ Ã¼Ó¼6T£¼^¼3Û¼j¼P¼¨¼[x¼Ð¼3}¼¼¼Å
¼¼_¼k¼Së¼6¼Å¼|Þ¼Á¼ýu¼K¼z¼:Û¼þÂ¼S¼Hh¼t¼eÌ¼ê¼]|q¼ï!¼Àú¼_¼\Öy¼ÛÏ¼°ùn¼À¥®¼&_¼ö;¼¡X¼ß¼¼â¦¼_-¼2£¼éÀ¼´R¢¼ýí¼¤¼,¹¼¼Îø¼JL¼ÕÞ¼¢÷¼è¼Í8¼/q¼U]¼~#¼(¼Âÿ¼¼d§ ¼äT¼¨Õ¼Ëþ¼Hñt¼ot¼U=¼7ù¼Zö¨¼²Ø©¼%F¼Îj¼­V¼Íf¼	C¼¸<¼´w¼-p¼4¼¼HÂ¼d¼[H¼Ñw¼{Ö ¼Ç¼3¼bº¼²p£¼=]¼n4¥¼Ø¼`¼½"¼ª#¼f ¼90¼½x¼'ø¼­¼Ü¼wq¼å¼´Ì¼È¼Á~¼g¼g¦¼ÇI¼¼>f¼_¼9u¼ÿÐ¼cá¼Ê¼ª¼!Lz¼¹m¼>,¼â¼¼¨X¤¼!¼ì¼¼¼O~¼µs¼
}¼:¨¼ê¤¼Áô¼Û¼Ò´ª¼í<¼ÕÅ¼«¼(¼K¼Ú­¼´½¼¢d¼E¼$q¼F	¼gZ¼«¼g¼y"¡¼fo¼.¼>¼¿¼"§¼9¼9á¼»°¼hS¤¼ç§q¼Ó±¼-ð¼4/¼¼¼º¼ða¼´¼ä¼£}¼£Â¤¼¬ú¼:,¼(¼h¼£l¼WÃ¼q²¼º)¼î¼XU¼ê¼,¼aâ¼©t¼¨£¼Ï¼üÏ¼2¼/Ð¼Ê¼K¼ýÑ¼-ªs¼µô¼Å	¼Îã¼ÜË¼zZ¼ ¼Å²¼*P¼R|¼Áþ¼¼#§¼d¼)¥¼W¼â¼Ñ¼h¼Ð¼¼Æ¼c?¼F¼Ý¶¼I¼¸ª~¼Ç¼ñ¼×#¼¿¼Ú¼@xt¼Ð®¼¶¼E¼.V¼»G¼«3¼Ák¼Ub¼Äû¼0øt¼£¼
Q¼Ï¶¼r¼¼ð¼³¼Á
 ¼²¼Z¼¼[®¼yÐ¼i©¼¡¼º>¼§¼Ì£¼5x¼ç¼fµ®¼ù¥¼a¼ÏÄ¼
J¼*û¼â¼pÒ¼è(¼xä¼â§¼Qh¼ö¼7¼e\¼üã¼[¼d¼Çç¼¼¾	¼ô}¼9Øu¼£¼Ý¼g2¼¾Ä¼GD¼mø¼¥x¼§\¼½e¼L¼(õ¼§À¼PÊ¼z¼5¼ß"¼( ¼7
¼Æ¼PJ¼Ub¼Úö¼X¼%÷¼Ã¼@p¼$ï¼é¼OÌ¼ìõ¼Ý#¼¼Ô^¼<¨¼`$¼è¨s¼æ¼±tr¼5¼¼©U¼¼pP¼zub¼m¼[0¼¾¼{¼Jw¼t¹¼N*ª¼o¼Öt¼¼é¼Ì¼Ê¨~¼ï¼+R¼J¼[©¼kØ¼ª¼¶Ø¼¨¡¼÷½¼HN¼§ô¼NÚ¼c¼ÞÅ¼,Ã¼¡ç¥¼5}¼Å¼|¾¼ÕÈ¼2¼2¦¼
]¼ÊÅ¼½2¼',¼a©¼)`¼`¨¼ê¼ÐPu¼¢ô¼ÊÝ¼´¤o¼¾öi¼k¯¼Ù¼tr¼ßE¤¼x;¼}¼à¼h(m¼b¼qO¼æ#¼	j¼¶@¼K¼±å¼8¼¤¼fÈ¼ÿ{¼ý¼T{¼
y¼XA¼m¼b/e¼MA¼'f¼%.¼×\¼
Ë¼¾í¼(¼Wk¼¯w¼
Fs¼6 ¼S¼Á¼°»¨¼ï¼UÎ¼/¼&ÿ¼ô¼¹BJ¼`p¼5ä¼¿Ã¼_!¼f¼hP¼!¼ýä¼o¼4U§¼ýÝ¼ÆR¼|¼Á¦¼`¼X¼ÓJ¼åQ¼
X¼}(¼Þðt¼ i¼G¼n¼²r¼Ô2¼å¼.­¼Ë9¼¯¼.Í¼¹¼@Ù¼¼¿ë¼ñ¼=¼ú¼dv¼Ü8¼.D¼T°¼î_¢¼7«¼~¼õ¼éé¼_¼Ý¼@r¼yC¼<n¼³¼ì¼5g¼¶¼%_¼õm]¼Mt ¼<y¼E¼èj¼YÁ¼Ê¡¼¼%ë¼²#~¼lx¼ÖE¼FO¼K¼e¯¼«©¼Ss¼ú¸¼\¿¼§þ¼{¼<¼Çêw¼éè¼¼l¼òø¼¹¼µï¼ÈÍ¼`®¼$¼ég¢¼ÔD¼o¼ÂÅo¼/¼ó¼ïe¼«º¼õb¼äa§¼|Hv¼PV¼¼{¼n¼þî¼Ày¼d¼*¼¼·¬¼ç]¼¯¼%¼QY¼è{¼L÷¼Økd¼üc¼é%¼o¼¼e¼	¼ýü¼½+ ¼- ¼ÓJ¼£¼°¢¼&¼Ý¼¼@¼øO¼ã¼c¼W§¼Æ¼ãÃ¼)<¼âé¼ùî¼¼'_¼¦G¼ém¼|¼n¼ÔNp¼&¼Î;¼xIx¼&u¼Ûª¼¨Uy¼;F¼Px¼ÎR¼Cª¼{¡¼»©¼ç¡¼ðM¼¼¾¼Õ÷¼=¼õ}¼ôg¼ß¼!p¼S×¼Õ¼¶¼Ö­¼[¼Ø¼/¼¶¼¼Ty¼½Ì¼ÖÝ¼¯ì¼¦½¼yÒ¼©¼Íç¼q¼Ì2¼MR¼'Q¼Üb¼ü:z¼k\¼u¼¾;¼o¼+7¼qG¼ÿI¼n&¼Î¼w¼%°n¼ú\¼O¼K ¼N¼¼$¼æ3¼þw ¼L¥¼¸d¼pW¼l¼,¼»d¼¼ê?¼r¼ò¼p¼â;¼¼Êt¼T¼
z¼¼7¼Ü{¼K
¼pè¼S²¼ÿ¼Q#¼¿¼t¼2"¼"6¼¼)¼H¼}¼ð¼ò³¼²r¼@§¼°I¼¬¼÷ ¼NÑu¼½í¼Mj¼!p¼§¼¼·+¼ð¯¼ä¤¼+Í¼ôä¼¼d¼æ6¼Pè¼Ô¨¼Iô¼ñN¼Æ¼àúo¼Ó¼Cz¼
¼Ý¼ ¼ÚÏ¼¼Ê¼ð¼Pc¼"h¼Ù\¼Rg¼)¦¼ÜÁ¼7¼¼Â¼Æ¼Y¼å¼6v¼|¼­¢¼q¼]¼ó¼¢¾¼G.¼JÎ¼ò¼¼Ól¼;¼_ç}¼ø¼b>¼ü¢¼íð}¼8¼bq¼T¼¨¼v"¼J¨¼u¼.ó¼Ö8¼ïµ¼ «¼f¼<â§¼"¼@¼j¼%:¼Û¼D3¼c¼NÝ¼h¼L ¼Ú¼x~¼pU¼`¼"Æ¼K®¼À
¼6µ¼¼3=¼¾%|¼E¼óË¼J­¼.[¼³¼£à¼.Æ¼×Ôr¼©¼mÚ¼¦jm¼²¼±z¼z¼pÈ¼Î¼Áä¼ñ¼;¼6t¼¼Ö!¼â1¼}Ì¼ÅÝ¼U¼5¼¼¼o#¼ÎX¼pÃ¼2½|¼³¼JÈ}¼úð¼k1¼ î¼6¼Lóv¼ZØ¼v¼ÅÑ¼|`¼Öu¼é×¼v¥¼ü¼­[¼Û¼Ò¼ï¼kë¼.v¼£¼R¼a8¼»¼âl¼¼¬¼ç`¼¿¼¼¦¼õÓ¼¼Ö¼eÑ¼ÂN¼â¼ð¼´â¼ e¬¼¼N¼Á¼'¼^Ã¼Ã¼Z¼Oì¼Pô¼G¼êG~¼ï<¼«Ã¼áj¼h¼p|¼F¼Á¼C
¼$î¼®¼Ûn¼ìû¼¢¼n¼¼Ýß¼TÑ¼n½¼Ê¼¼PÉ¼?¼x;¼þ¼ôÒ¼¼{ø¼¥`¼6¼ºX¼'¼ëÝ¼>©¼ã±¼>æ¼º¼FÔ¼W¼Ñô¼<ß¼½w¼À¼Ý¼$ô¼¼R¼§ó¼»U¼åH¼úÓ¼÷¼_Pi¼¼ëu¼¼¼Ô¡¤¼'Z¼ðo¼RI{¼s¼+¼°¼ ¥¼®¼¦¼@k¼ù¾¼A¼)!¼|÷£¼¤¼Ä¼V"¼3V¼~¼]w¼áe¼k¼9¼Íø¼2í¼À¼4¼(¼V¼0¦¼È¼	ä¼9¼«õ¢¼Bª¼t¼Ó¼!³¼XD¼P]¼÷p¼éÐ¼¼)¼èx¼Ç¸j¼~¼¼[g¼J"¼PÚ¼®Ü¼G¬¼3¼)¼¤¼ý}¼Y¼<¼F#{¼ (n¼Ï¼ì¼$[¼my¼úï¼Ü¼ßX¼X¼à¤¼?9¼ÍT¼!Rr¼¯ø¼õ¼s¼¸[|¼û¼á¥¼z,¼Ï¯¼¼¤¼
(r¼é±¼êÝ¼ãE¼Ý¼Û¼Þ¼æç¼o³¼|¼½¼¼%¼Å½¼V¨¼B!|¼-÷¼p(|¼­¼¼4K¼¢y¼¼«Þy¼*èw¼súv¼:£¼AÎ¼ÑÇ¼§Àq¼zã¼Åv¼£¼Z¼¿q¼é¼]«¼½³¼
N¼|Õv¼^¢¡¼°¼¶¼Çx¼mq¼çFX¼ãì{¼SÌ¢¼8ý¼¼x¼Ù ¼("¼=% ¼z¢¼¹ç{¼=8¼S¡¼4¼ñ¼ÐÄ¼Úv¼¼¸y¼¹¼É0¼&n¼1>¼ ¼×¼H¼	¼ÔÕ¼zN¼¾\¼]¼3¼n¼Yc¼¡¼FA¼Ü¼	¼t¼qÆ¼ºÿ¼-àz¼qñ¼"u£¼Û¼ä¤¼è¼w¼þø¼><¼B¼Ä¼¼£M¼½·¼¥¼ÞÁ¼6¼uµ¼»¼ðE¼Ýµ¼È¤k¼§§¼©ç¼îÑ¼Î¼éß¼U¼u5¼o¼¼¼¼¼WÍ¥¼¶	¼GÚ¼3t¼¼=|¼¼4ð¼²¼yÚ¼­Â¼¸¼ñ¼ëp|¼ÞØ¼Z´¼p½z¼R©v¼L¼F¼mÂa¼Â¼¶¼¼ôs¼¼®¨¼q¼oÚ¼(¼«^¼Yê¼í_¼¼1¼Ýs¼ß¼T¼¼¬¼Ò ¼¼Ó4¼µÇ¼ü¼¼¼pòu¼J¢¼Õi¼Øx¼j¼dý¼W¼Æ«¼S¼DÞ¼PQ¼J¼ç¼ÿ¼;¼å¼w¼"¼·¼Z¼/R¦¼9¼û¼g¼y¡¼y¼ðÎ¼$E¼@d¼¼¹Ui¼ÖC¼âFr¼-Ø¼÷¼d¼º©¼§¼ÛÊ¼6§¼Li¼We¼Óir¼¼é¼û_¼Íc¼,¼ ¼
ç¼+¼"Ð¼*¼Aib¼ÁµQ¼ùo¼A¼à¹¼³Ð¼tp¼Î¼{¼_£¼óY¼è!¼9¼¦]¼#y¼7¥¼l¼V&p¼r_¼õ¼v¼â&¼Ù¼|4¼Ãr¼d ¼a>£¼Èó¼¡¼¼ft¼´¼¼ª¼@¼¹¼¶½¼±q¼p¼o3¼ø¼(ð¼H4¼^¼§(¼ ²¼=¼­¼`z¼V¼d+¼HÏ¼Z¼:¼â¼´Ì¢¼Ôh¼î°¼'¼Wny¼*¼äI¼|¼¼¹a¼*l¼\¼ÒV¼ì$¼2b¼K¼¯]¤¼Ç¼D´¼(y¼r;¼A¼´=¼kô¼B¼a1¼Ñ¼»ñ¼:±¼A®¼E¼Qs¼¼ð}¼9w¼*y¼þ¼ö¼½ú¼ß¼¼ñ¼?$¼k­¼§ã®¼ñ~¼ßÊ¼D¼¬M¼>$¼¶|¼î´¼´³¼g¼Ê ¼ê¼}k¼ÑB¼=W¼·«¼È¼+!ª¼æ¼lê¼Ä¼¼hW¢¼Xº¼êd¼°¼ÉR¼·¼aÆ¼Ãe¼¼e'¼¼ËL¼kÿ¼T)¥¼C¼ñ¼rÉ¼Ê¼¼7¼ ¼½Y¼°6¼uè¼ÃU¼ðg¼Kz¼Ù¼ÆS¼ær¼É%¼¼¤p¼Iº¼²¢x¼jú¼¯Ü¼Tè¼Ëâ¼r¼`¡¼Q>¼|~¼×¼Dó¼³ô¼Ry¼ßw¼ý.¼8xi¼zm¼à¼Ur¼>¼a¼À¼.¼â¾¼më¡¼Ó }¼¼BL¼XWi¼"¼þz¼F¼[Z¥¼¯t¦¼Ä°©¼6¸¼\[¼ê¡¼æáy¼½³m¼0M¼cÂ¼Í{¼}¼¡;¼>Ht¼;D¼=¼þ¼Ûu¼x¼¦x¼±Pr¼õ±¼¹¬¼Ì¼gæ¼>.¼ÆK¼ ¼¼Ål¼8¼ªE¼ã£¼«¼r¼ã¿n¼²?d¼hY¼0¼±5¼ù¼It¼Ëò¼dì¼B¼¿ó¼ç¿¦¼=¼<ÿ¼zµ¼3¼øV¼iO¼æL¼^²y¼" ¼lµ¼Ü¼T»¼4m¼ðkt¼Çm¼|e¼Ú¼@¼5.¼âI¼©¾¡¼+¼õì¼÷¤¼m¼ì¼~9¼_¦¼×¼~]¼.¥¼,Y¼3¼¦¼Âº¼á¼Q¼L¼ºc¼iN¼×¼¬¼7¼J¼r6ª¼e¼à¼T¼Å'¼Þ÷¼©C¼*¼½P¼q}¼ÚØ¼DË¼H¼æÃ¨¼¼jz¼¼B-¼¯a¼X¼Â¼òøq¼¬b¼fâ¼`.¼¼Û«¼Ò¢¼¼¹S¼¼?¼¡¼
ø¼s-¼
ç¼ãf¼¾to¼^f¼íÓ¼z"¼d¼¼o¼&d¼Ù¤¼W¾¼»c¼L,¼0¼_G¼ÉO¼
Û¼	x¼¼¥[¼|b¼À¼(y¼k¼«X¼?o¼0¼¼½¼$¢¼¤Ña¼ÈÙ¼l¼P§¼°ú¼Ë¼6ê¨¼~/¼ã§¼âu¼s©¼S¡¼¼P¼`Ö ¼äìf¼Á¼áM¼é5¼³t¼é¼óV~¼ø|¼¼A³e¼5{¼Åª¼¼rà¼d¾¼pø¼Ü$g¼Ý­¼Vªs¼·¼	q¼Uñ¼A§¼57¼å
¼´È¼]¼Áá¼ÒÖe¼YÃ¼ÜW¼3^¼cr¼ª~£¼¼)¼ªa¡¼í¼õ:x¼;õ¼m¼
·|¼Eþ¼/¼O%·¼On¼¦}¼%k¼r¼ZÎ¼mD¼Úc¼µ¼/ü¼ø¼^¼w¡¼/s¼x®¼¼er¼ãµ¼y¼Ld¼Àx¼ z¼è]¼=¼æ|¼C¼Kë¼µq¼*s¼
¼h¼¯¼ú¹ ¼63¼ü¼Yy¼¼~nZ¼PO¼Z¼N<¼£¼qa¼éé¼Ûî¼Z ¼¦¨¼#¹¤¼Û²¼.Ö¼¿5¼c«¼+¼iï¼§¼O¼ö¼ú%¼S¼ô¼î¼%¼-"¼X¯¼I¼~¯¼¼èÏ¼´|¼Î£¼Ó=¼`¼Ü&¼Ìw¼ÿü¼Ø¼#b¼g¹¼°=¼%¼æ¼SN¼^¼tg¼û¤¼z¼
¼ÍÅ¼£z¼B¢p¼{¼u¼õÔ¼£¼í§¼A«¼µ¼7Ú¼øp¼s¬¼n¼dY¼QÍ¼|ç¼Ið¼ÒA¼¾a¯¼òÑ¼z!¼Ö£¼Î¼²ª¼¼G¼ÁÍ¼ò¼¢ì¼û¼Qº¼­7w¼Hk¼Ä¼Ýö¼'Ò¼ê¼Ý¼<¼jæ¼#£¼7¼¸D¼«Ý¼
ë¼B1¼q&¼Dÿ¼÷o¼>¼D_¼S:¼Ì¼kd¼/¼ãã¼¼A¼È¼âé¼ñY¼û¥¼)Í¼ù-¼
a¼ZÙ¼OÅ¼D¿¼Ä¼¼¶¼â¼¯¼Ï%¼²¼×ä¼ÿ»¼?m¼2by¼Ç¼Gv¼Eìs¼¶Æ¼ã¼-d¼ús¼Ýc¼¤~¼¶¼Í¼ÖÁ¼'ï¼fÒ¼l¾¤¼ý1¼]o¼Ò¼Í¼±:¼S¼3Êe¼Yz¼ª¼}#¼Ï¼¡¼å¼¼ªÓ¼1¼f´¼KÝ¼$í¼½Ö¼ñ¼P¼?K¼÷¼h¼%¼+ú~¼p¼ð¼c ¼Üz¼¶ë¥¼º)¼Ùx¼æ(g¼@¼TÀ{¼÷g¼ÏËt¼P¼M¼1¯¼Ä¼r¼æ&¼ô¼÷¼,¼9¼T¼½¼9Ý¼J#|¼óP¼Öy¼:r¼úç¢¼Â6¼¼/¼?ñ¼Þk¼Ð¼-|¼G¼á¶¼ó·¼ú~¼²¶¼§¼v¼p¼b¼Dt¼^
¼p¸ª¼âõ¼I¼AÆ¼#¼»¿¼õ¦¼ø¦¼&ý¡¼é¼W¼ÅE¼à¼Q¼¸Ör¼g¼×î¼f¼r¼©µ¼"£¼':¤¼¼Ý^¼Ub¼æ	¼xÊ¼¤Ç¼Ö¯¼j~¼xH¼9ô¼fº¼Ä
¼B´¼M?¼±S¨¼ÿÀ¼Ö¼í4¼¸¼î|¼å¼\¼pí¼ÒL¼¤¼qL¼Ð¼Ç¼Ûê¼@3¼Z¼îv¼5u«¼5R¼I¼aÄ¼D¼}¼b¬¼Á+p¼Î¼É§¼.ô¼ëÎ¼#D¼¿¼®}¼Þ¦¼ß¼¥¼5¼c
[truncated: 85,789,972 more chars]
